# Supplementary material for: Benchmarking and integrating genome-wide CRISPR off-target detection and prediction
Source: Nucleic Acids Res. 2020 Nov 2;48(20):11370–9. doi: 10.1093/nar/gkaa930 (PMC7672467; doi:10.1093/nar/gkaa930)
Supplement: gkaa930_Supplemental_Files [file gkaa930_supplemental_files.zip]

Archive with 7 entries (7 files):
- Supplementary Materials Legends.docx
- Supplementary Table 1.xlsx
- Supplementary Table 2.xlsx
- Supplementary Table 3.xlsx
- Supplementary Table 4.zip
- Supplementary Table 5.zip
- Supplementary Table 6.csv
