# Supplementary material for: Benchmarking and integrating genome-wide CRISPR off-target detection and prediction
Source: Nucleic Acids Res. 2020 Nov 2;48(20):11370–9. doi: 10.1093/nar/gkaa930 (PMC7672467; doi:10.1093/nar/gkaa930)
Supplement: gkaa930_Supplemental_Files [file gkaa930_supplemental_files.zip › Supplementary Table 1.xlsx]

## Sheet: Datasets
Category	Technique	Detail	Reported Sensitivity	Reference	Cell Type	Reference Genome	Guides	Off- targets
in vitro	CIRCLE-seq	circularization for in vitro reporting of cleavage effects by sequencing	<0.0017%	Tsai, S. Q., et al. (2017). "CIRCLE-seq: a highly sensitive in vitro screen for genome-wide CRISPR-Cas9 nuclease off-targets." Nature Methods.	HEK293=4, U2OS=6, K562=7	hg19	17 (11 unique gRNA sequences)	6903(6643+ 95 DNA bulge+ 165 RNA bulge)
	Digenome-Seq	digested genome sequencing	0.001	Kim, D., et al. (2015). "Digenome-seq: genome-wide profiling of CRISPR-Cas9 off-target effects in human cells." Nature Methods 12(3): 237.	HAP1, K562 (all in both)	hg19	2	12
		Multiplex Digenome-seq	0.001	D, K., et al. (2016). "Genome-wide target specificities of CRISPR-Cas9 nucleases revealed by multiplex Digenome-seq." Genome Research 26(3): 406.	Hela	hg19	10	126
	DIG-seq	Digenome-seq using native chromatin DNA	0.001	Kim, D. and J. S. Kim (2018). "DIG-seq: a genome-wide CRISPR off-target profiling method using chromatin DNA." Genome Res 28(12): 1894-1900.	Hela	hg19	8	41
	SITE-Seq	selective enrichment and identification of tagged genomic DNA ends by sequencing	concentration-dependent	Cameron, P., et al. (2017). "Mapping the genomic landscape of CRISPR-Cas9 cleavage." Nature Methods.	HEK293	hg38	7 + 1(‘CD151’ with no OTS detected)	81(79+2 not mapped to hg19)
cell-based	BLESS	Breaks labelling, enrichment on streptavidin and next-generation sequencing	Not quant.	FA, R., et al. (2015). "In vivo genome editing using Staphylococcus aureus Cas9." Nature 520(7546): 186-191.	293FT	hg19	2	17(14+3 DNA bulge)
	GUIDE-seq	genome-wide unbiased identification of DSBs enabled by sequencing	0.001	Tsai, S. Q., et al. (2015). "GUIDE-seq enables genome-wide profiling of off-target cleavage by CRISPR-Cas nucleases." Nature Biotechnology 33(2): 187.	U2OS=6, HEK293=4	hg19	9+1(‘RNF2’ with no OTS detected)	403(402+1 RNA bulge)
	HTGTS	high-throughput genome-wide translocation sequencing	Not quant.	Frock, R. L., et al. (2015). "Genome-wide detection of DNA double-stranded breaks induced by engineered nucleases." Nature Biotechnology 33(2): 179-186.	HEK293T	hg19	4	86
	IDLV capture	Integrase-defective lentiviral vector (IDLV) capture	0.04-0.5%	Wang, X., et al. (2015). "Unbiased detection of off-target cleavage by CRISPR-Cas9 and TALENs using integrase-defective lentiviral vectors." Nature Biotechnology 33(2): 175.	HEK293T	hg19	4+1(‘TAT_CR-4’ with no OTS detected)	19
	PEM-seq	primer-extension-mediated sequencing	Not quant.	Yin, J., et al. (2019). "Optimizing genome editing strategy by primer-extension-mediated sequencing." Cell Discov 5: 18.	293T	hg19	2	71
in vivo	DISCOVER-Seq	discovery of in situ Cas off-targets and verification by sequencing	0.003	Wienert, B., et al. (2019). "Unbiased detection of CRISPR off-targets in vivo using DISCOVER-Seq." Science 364(6437): 286-289.	K562	hg38	2	58

## Sheet: CIRCLE-seq
Screen Dataset
	gRNA Name	gRNA Sequence	GC%	Cell-line	Num_OTS	Num_OTS_screen
CIRCLE-seq	EMX1-K562	GAGTCCGAGCAGAAGAAGAAGGG	0.5	K562	157	94
	EMX1-U2OS	GAGTCCGAGCAGAAGAAGAAGGG	0.5	U2OS	136	85
	FANCF-K562	GGAATCCCTTCTGCAGCACCTGG	0.6	K562	210	157
	FANCF-U2OS	GGAATCCCTTCTGCAGCACCTGG	0.6	U2OS	65	52
	HBB-K562	CTTGCCCCACAGGGCAGTAACGG	0.6	K562	181	116
	RNF2-K562	GTCATCTTAGTCATTACCTGAGG	0.4	K562	37	22
	RNF2-U2OS	GTCATCTTAGTCATTACCTGAGG	0.4	U2OS	21	15
	Site_1-HEK293	GGGAAAGACCCAGCATCCGTGGG	0.6	HEK293	50	36
	Site_1-K562	GGGAAAGACCCAGCATCCGTGGG	0.6	K562	119	85
	Site_2-HEK293	GAACACAAAGCATAGACTGCGGG	0.45	HEK293	47	35
	Site_2-K562	GAACACAAAGCATAGACTGCGGG	0.45	K562	319	211
	Site_3-HEK293	GGCCCAGACTGAGCACGTGATGG	0.65	HEK293	113	79
	Site_3-K562	GGCCCAGACTGAGCACGTGATGG	0.65	K562	125	93
	Site_4-HEK293	GGCACTGCGGCTGGAGGTGGGGG	0.75	HEK293	1043	724
	VEGFA_site_1-U2OS	GGGTGGGGGGAGTTTGCTCCTGG	0.7	U2OS	540	468
	VEGFA_site_2-U2OS	GACCCCCTCCACCCCGCCTCCGG	0.8	U2OS	2499	/
	VEGFA_site_3-U2OS	GGTGAGTGAGTGTGTGCGTGTGG	0.6	U2OS	1241	823
total	17				6903	3095
sgID	gRNA	OTS	Chr	Strand	Start	End	Mismatch
Site_2-K562	GAACACAAAGCATAGACTGCGGG	AAAAAAAAAAAATAGAATGCAGG	chr19	-	30611184	30611206	6
Site_2-K562	GAACACAAAGCATAGACTGCGGG	AAAAAAAAAACATAAAATGCAGG	chr5	-	43704918	43704940	6
Site_2-K562	GAACACAAAGCATAGACTGCGGG	AAAAACAAAAAAAAGACTCCTGG	chr4	-	40087569	40087591	6
Site_2-K562	GAACACAAAGCATAGACTGCGGG	AAAAACAAAAAAAAGACTGCTGG	chr1	+	26506620	26506642	5
Site_2-K562	GAACACAAAGCATAGACTGCGGG	AAAAACAAAAAATAGACAGGAGG	chr22	-	33408894	33408916	6
Site_2-HEK293	GAACACAAAGCATAGACTGCGGG	AAAAACAAACCATAGACTGGGGG	chr18	+	72065466	72065488	4
Site_2-K562	GAACACAAAGCATAGACTGCGGG	AAAAACAAACCATAGACTGGGGG	chr18	+	72065466	72065488	4
Site_2-HEK293	GAACACAAAGCATAGACTGCGGG	AAAAACAAAGAACAGACTCCAGG	chr8	+	28068999	28069021	5
Site_2-K562	GAACACAAAGCATAGACTGCGGG	AAAAACAAAGAACAGACTCCAGG	chr8	+	28068999	28069021	5
Site_2-K562	GAACACAAAGCATAGACTGCGGG	AAAAACAAAGCGTAGACTGTGGG	chr19	-	49972509	49972531	4
Site_2-K562	GAACACAAAGCATAGACTGCGGG	AAAAACAAAGTAAAGACTGGGGG	chr1	-	107442231	107442253	5
Site_2-K562	GAACACAAAGCATAGACTGCGGG	AAAAAGAAAGCAGAGACTGTCGG	chr6	-	26402518	26402540	5
Site_2-K562	GAACACAAAGCATAGACTGCGGG	AAAAATAAAACACAGATTGCTGG	chr4	+	79336550	79336572	6
Site_2-K562	GAACACAAAGCATAGACTGCGGG	AAAAATAAAATACAGACTGCTGG	chr6	+	111117243	111117265	6
Site_2-K562	GAACACAAAGCATAGACTGCGGG	AAAAATAAAGGATAAAATGCTGG	chr7	-	133500381	133500403	6
Site_4-HEK293	GGCACTGCGGCTGGAGGTGGGGG	AAAACAGCGGCTGGGGGTGGTGG	chr19	-	6346731	6346753	5
Site_4-HEK293	GGCACTGCGGCTGGAGGTGGGGG	AAAACTGCGGCTGGAGGGGTGGG	chr5	+	176022851	176022873	5
Site_4-HEK293	GGCACTGCGGCTGGAGGTGGGGG	AAAACTGCGGCTGGCGGTGCGGG	chr13	-	27825350	27825372	5
FANCF-K562	GGAATCCCTTCTGCAGCACCTGG	AAAATACCTTCTGCAGTACCAGG	chr13	+	109802123	109802145	4
FANCF-U2OS	GGAATCCCTTCTGCAGCACCTGG	AAAATACCTTCTGCAGTACCAGG	chr13	+	109802123	109802145	4
FANCF-K562	GGAATCCCTTCTGCAGCACCTGG	AAAATCCATTCTGCAGCACAAGG	chr12	-	122163103	122163125	4
FANCF-U2OS	GGAATCCCTTCTGCAGCACCTGG	AAAATCCATTCTGCAGCACAAGG	chr12	-	122163103	122163125	4
FANCF-K562	GGAATCCCTTCTGCAGCACCTGG	AAAATCCCATCTGCAAAACCAGG	chrX	+	136506458	136506480	5
FANCF-U2OS	GGAATCCCTTCTGCAGCACCTGG	AAAATCCCTTCTGCAGACCTAGG	chr5	-	113013240	113013262	5
FANCF-K562	GGAATCCCTTCTGCAGCACCTGG	AAAATCCCTTCTTCAACACCTGG	chr2	-	54821866	54821888	4
FANCF-U2OS	GGAATCCCTTCTGCAGCACCTGG	AAAATCCCTTCTTCAACACCTGG	chr2	-	54821866	54821888	4
FANCF-K562	GGAATCCCTTCTGCAGCACCTGG	AAAATCTCTTCCTCAGCATCTGG	chr3	-	38467233	38467255	6
Site_2-K562	GAACACAAAGCATAGACTGCGGG	AAACAAAAAACAAAGGCTGCAGG	chr10	+	45277117	45277139	5
Site_2-K562	GAACACAAAGCATAGACTGCGGG	AAACAAAAAACACAAACTGGAGG	chr8	-	144769478	144769500	6
Site_2-K562	GAACACAAAGCATAGACTGCGGG	AAACAAAAAACACAGACTCCAGG	chr15	+	70024539	70024561	5
Site_2-K562	GAACACAAAGCATAGACTGCGGG	AAACAAAAAGAACAGACTAGAGG	chr3	-	172049131	172049153	6
Site_2-K562	GAACACAAAGCATAGACTGCGGG	AAACAAAAAGGATAAAATGCAGG	chr12	+	15269445	15269467	5
Site_2-K562	GAACACAAAGCATAGACTGCGGG	AAACAAAAGGAATAGAATGCAGG	chr15	-	26247894	26247916	5
Site_2-K562	GAACACAAAGCATAGACTGCGGG	AAACAATAAACAGAGACTACTGG	chr5	+	124316805	124316827	6
Site_2-K562	GAACACAAAGCATAGACTGCGGG	AAACACAAAACAAAGACAGTAGG	chr21	-	28873219	28873241	5
Site_2-K562	GAACACAAAGCATAGACTGCGGG	AAACACAAAGTAAAGACTTGAGG	chr3	+	114839354	114839376	5
Site_2-K562	GAACACAAAGCATAGACTGCGGG	AAACACAAATGATAAAATGCTGG	chr4	+	141387548	141387570	5
Site_2-K562	GAACACAAAGCATAGACTGCGGG	AAACACAACACACAGACTAATGG	chr5	+	153140383	153140405	6
Site_2-K562	GAACACAAAGCATAGACTGCGGG	AAACACAAGGAAAAGACTTCAGG	chr12	+	94754919	94754941	5
Site_2-K562	GAACACAAAGCATAGACTGCGGG	AAACACAGAGAGTAGAATGCTGG	chr4	-	18815746	18815768	5
Site_2-K562	GAACACAAAGCATAGACTGCGGG	AAACACATTTCATATACTGCAGG	chr2	+	37475548	37475570	5
Site_2-K562	GAACACAAAGCATAGACTGCGGG	AAACACTGATCATAGAATGTTGG	chr2	+	26945171	26945193	6
Site_2-K562	GAACACAAAGCATAGACTGCGGG	AAACACTTAACACAGACTGCAGG	chr20	+	31946565	31946587	5
Site_2-K562	GAACACAAAGCATAGACTGCGGG	AAACAGAAAAAAAAGACTGCTGG	chr19	-	4883319	4883341	5
Site_2-K562	GAACACAAAGCATAGACTGCGGG	AAACAGAAAACATAAACTTATGG	chr3	+	67961306	67961328	6
Site_2-K562	GAACACAAAGCATAGACTGCGGG	AAACATAAACCATAAACCACGGG	chr7	+	23494032	23494054	6
Site_2-K562	GAACACAAAGCATAGACTGCGGG	AAACATAAAGCCTAGACTGACGG	chrX	+	48317361	48317383	4
Site_2-K562	GAACACAAAGCATAGACTGCGGG	AAACATACAGAATAAACTGTTGG	chr5	-	93856262	93856284	6
Site_2-K562	GAACACAAAGCATAGACTGCGGG	AAACATGAAGCATAGATTGAAGG	chr9	-	117696345	117696367	5
Site_2-HEK293	GAACACAAAGCATAGACTGCGGG	AAACCCACAGCATAAACTGTGGG	chr12	+	93809932	93809954	5
Site_2-K562	GAACACAAAGCATAGACTGCGGG	AAACGCAAATTACAGACTCCAGG	chr13	-	93897794	93897816	6
Site_2-K562	GAACACAAAGCATAGACTGCGGG	AAACTCAGAGCAAGGAATGCAGG	chr1	+	15657627	15657649	6
FANCF-K562	GGAATCCCTTCTGCAGCACCTGG	AAACTCCCTTCTGTAACACTGGG	chrX	-	4863052	4863074	6
Site_2-K562	GAACACAAAGCATAGACTGCGGG	AAAGAAAAAGAATAGAATGCTGG	chr12	+	110575644	110575666	5
Site_2-K562	GAACACAAAGCATAGACTGCGGG	AAAGACAAACCACAGACTGGGGG	chr14	-	97550566	97550588	5
Site_2-K562	GAACACAAAGCATAGACTGCGGG	AAAGACAAGCCACAGACTGGGGG	chr4	-	166212416	166212438	6
Site_2-K562	GAACACAAAGCATAGACTGCGGG	AAAGACAAGCCACAGACTGGGGG	chr5	+	136722554	136722576	6
Site_2-K562	GAACACAAAGCATAGACTGCGGG	AAAGACAAGGCATAGACTGAAGG	chr2	+	108573596	108573618	4
HBB-K562	CTTGCCCCACAGGGCAGTAACGG	AAAGCCCCACAGGGTAGTAGAGG	chr3	+	3662539	3662561	5
Site_2-K562	GAACACAAAGCATAGACTGCGGG	AAAGGCAAAGAAAAGACTTCAGG	chr5	+	85333648	85333670	6
VEGFA_site_1-U2OS	GGGTGGGGGGAGTTTGCTCCTGG	AAAGGGGGGAACTTTGCTCCAGG	chr4	+	116853308	116853330	6
FANCF-K562	GGAATCCCTTCTGCAGCACCTGG	AAAGTCCCATCTGCAACTCCTGG	chr11	+	63010938	63010960	6
FANCF-K562	GGAATCCCTTCTGCAGCACCTGG	AAAGTCCTTTCTGCTGCATCAGG	chr18	+	22394448	22394470	6
Site_3-HEK293	GGCCCAGACTGAGCACGTGATGG	AAATAAGACTGAGCACGTGGTGG	chr6	+	103918223	103918245	6
Site_3-K562	GGCCCAGACTGAGCACGTGATGG	AAATAAGACTGAGCACGTGGTGG	chr6	+	103918223	103918245	6
Site_2-K562	GAACACAAAGCATAGACTGCGGG	AAATACAAACCATAAACTTCAGG	chr10	+	44306427	44306449	5
Site_2-K562	GAACACAAAGCATAGACTGCGGG	AAATACACTGAAGAGACTGCTGG	chr9	-	133743639	133743661	6
Site_2-K562	GAACACAAAGCATAGACTGCGGG	AAATACAGAGAAAAGACTGAGGG	chr16	-	26098151	26098173	6
Site_2-K562	GAACACAAAGCATAGACTGCGGG	AAATACCAACCACAGACTGCAGG	chr15	+	81265961	81265983	5
EMX1-K562	GAGTCCGAGCAGAAGAAGAAGGG	AAATCCAACCAGAAGAAGAAAGG	chr16	-	78848844	78848866	4
EMX1-U2OS	GAGTCCGAGCAGAAGAAGAAGGG	AAATCCAACCAGAAGAAGAAAGG	chr16	-	78848844	78848866	4
EMX1-K562	GAGTCCGAGCAGAAGAAGAAGGG	AAATCCAACCAGAAGAAGAGGGG	chr6	+	961043	961065	5
EMX1-U2OS	GAGTCCGAGCAGAAGAAGAAGGG	AAATCCAACCAGAAGAAGAGGGG	chr6	+	961043	961065	5
EMX1-K562	GAGTCCGAGCAGAAGAAGAAGGG	AAATCCAAGTAGAAGAAGCAAGG	chrX	-	132559063	132559085	5
FANCF-K562	GGAATCCCTTCTGCAGCACCTGG	AAATCCCCTCCTGCAACACCAGG	chr2	+	199003146	199003168	6
VEGFA_site_1-U2OS	GGGTGGGGGGAGTTTGCTCCTGG	AAATGGGGGGAGATTGCTCTTGG	chr8	-	41323233	41323255	5
Site_3-HEK293	GGCCCAGACTGAGCACGTGATGG	AACAAAGACTGAGCACGTTAGGG	chr6	-	79958434	79958456	5
Site_3-K562	GGCCCAGACTGAGCACGTGATGG	AACAAAGACTGAGCACGTTAGGG	chr6	-	79958434	79958456	5
Site_2-K562	GAACACAAAGCATAGACTGCGGG	AACAAATTAGCATAGACTGCTGG	chr1	+	70614806	70614828	6
Site_2-K562	GAACACAAAGCATAGACTGCGGG	AACAAGTATGCATAGACTGCTGG	chr6	+	40924993	40925015	6
Site_4-HEK293	GGCACTGCGGCTGGAGGTGGGGG	AACACAGCGGATGTAGGTGGGGG	chr8	-	143562669	143562691	5
HBB-K562	CTTGCCCCACAGGGCAGTAACGG	AACACCCCACAAGGCAGAAAGGG	chr15	+	57663417	57663439	6
Site_4-HEK293	GGCACTGCGGCTGGAGGTGGGGG	AACACTGAGGCCAGGGGTGGTGG	chr12	+	14856298	14856320	6
Site_4-HEK293	GGCACTGCGGCTGGAGGTGGGGG	AACACTGAGGCCCGAGGTGGAGG	chr3	+	150900383	150900405	5
Site_4-HEK293	GGCACTGCGGCTGGAGGTGGGGG	AACACTGAGGCTAGAGAGGGGGG	chrX	+	149513979	149514001	6
Site_4-HEK293	GGCACTGCGGCTGGAGGTGGGGG	AACACTGCGGCTGCAGCTGGAGG	chr8	-	144997508	144997530	4
Site_4-HEK293	GGCACTGCGGCTGGAGGTGGGGG	AACACTGCTACTGGGGATGGGGG	chr5	+	41429418	41429440	6
Site_4-HEK293	GGCACTGCGGCTGGAGGTGGGGG	AACACTGGGAATGGGGGTGGGGG	chr15	+	47768826	47768848	6
Site_4-HEK293	GGCACTGCGGCTGGAGGTGGGGG	AACACTGGGGCAGGGGGTGAGGG	chr3	+	10512207	10512229	6
Site_4-HEK293	GGCACTGCGGCTGGAGGTGGGGG	AACACTGGGGCTGGTGGTGGTGG	chr4	-	7686548	7686570	4
Site_4-HEK293	GGCACTGCGGCTGGAGGTGGGGG	AACACTGTGACTGGGGGTGCGGG	chr11	+	128484393	128484415	6
Site_4-HEK293	GGCACTGCGGCTGGAGGTGGGGG	AACACTGTGGCCGGGGGTGGTGG	chr13	-	41969952	41969974	5
Site_4-HEK293	GGCACTGCGGCTGGAGGTGGGGG	AACACTGTGGCTGGGGAGGGAGG	chrX	-	139828119	139828141	6
Site_4-HEK293	GGCACTGCGGCTGGAGGTGGGGG	AACACTGTGGGAGGGGGTGGGGG	chrX	-	16827407	16827429	6
FANCF-K562	GGAATCCCTTCTGCAGCACCTGG	AACATCCATTCTGCAGCACATGG	chr11	+	5816401	5816423	5
FANCF-K562	GGAATCCCTTCTGCAGCACCTGG	AACATCCATTCTGCAGCCCAAGG	chr4	+	62217593	62217615	6
FANCF-K562	GGAATCCCTTCTGCAGCACCTGG	AACATCCATTCTGCAGCCCATGG	chr17	+	71924282	71924304	6
FANCF-K562	GGAATCCCTTCTGCAGCACCTGG	AACATCCATTCTGCAGCCCATGG	chr3	+	14334466	14334488	6
FANCF-K562	GGAATCCCTTCTGCAGCACCTGG	AACATCCATTCTGCAGCCCATGG	chr5	-	89202615	89202637	6
FANCF-K562	GGAATCCCTTCTGCAGCACCTGG	AACATCCATTCTGCAGCCCATGG	chr8	-	23443724	23443746	6
FANCF-K562	GGAATCCCTTCTGCAGCACCTGG	AACATCCATTCTGCAGCCCCTGG	chr1	-	81443898	81443920	5
FANCF-K562	GGAATCCCTTCTGCAGCACCTGG	AACATCCATTCTGCAGCCCCTGG	chr3	+	43006472	43006494	5
FANCF-K562	GGAATCCCTTCTGCAGCACCTGG	AACATCCATTCTGCAGCCCCTGG	chr9	+	126611878	126611900	5
FANCF-K562	GGAATCCCTTCTGCAGCACCTGG	AACATCCATTCTGCAGCTCATGG	chr1	+	214980084	214980106	6
FANCF-K562	GGAATCCCTTCTGCAGCACCTGG	AACATCCATTCTGCAGCTCATGG	chr2	-	143938593	143938615	6
FANCF-K562	GGAATCCCTTCTGCAGCACCTGG	AACATCCATTCTGCAGCTCATGG	chr2	+	33691157	33691179	6
FANCF-K562	GGAATCCCTTCTGCAGCACCTGG	AACATCCATTCTGCAGCTCCTGG	chr4	-	151042952	151042974	5
FANCF-K562	GGAATCCCTTCTGCAGCACCTGG	AACATCCCCTCTGCAACACATGG	chr5	-	151056556	151056578	6
FANCF-K562	GGAATCCCTTCTGCAGCACCTGG	AACATCCCTTCTGCAGCTCATGG	chr7	+	150203630	150203652	5
Site_3-HEK293	GGCCCAGACTGAGCACGTGATGG	AACCAAGAATTAGCACGTCAGGG	chr5	+	27584174	27584196	6
Site_3-HEK293	GGCCCAGACTGAGCACGTGATGG	AACCAAGACTGGGCATGTGTTGG	chr17	+	33948949	33948971	6
Site_2-K562	GAACACAAAGCATAGACTGCGGG	AACCACAAACCACAGACCTCAGG	chr9	-	112060467	112060489	6
Site_3-HEK293	GGCCCAGACTGAGCACGTGATGG	AACCCAGAAGGAGCATGTGACGG	chr15	+	99979764	99979786	5
Site_3-K562	GGCCCAGACTGAGCACGTGATGG	AACCCAGAAGGAGCATGTGACGG	chr15	+	99979764	99979786	5
Site_3-K562	GGCCCAGACTGAGCACGTGATGG	AACCCAGACTGGACACGAGGTGG	chr1	+	41734006	41734028	6
Site_3-HEK293	GGCCCAGACTGAGCACGTGATGG	AACCCAGGATGACCACGTGGGGG	chr1	+	206718286	206718308	6
Site_3-K562	GGCCCAGACTGAGCACGTGATGG	AACCCAGGATGACCACGTGGGGG	chr1	+	206718286	206718308	6
Site_4-HEK293	GGCACTGCGGCTGGAGGTGGGGG	AACCCTGCGGCAGGAGGAGGCGG	chr11	+	20409024	20409046	5
Site_2-K562	GAACACAAAGCATAGACTGCGGG	AACTACCAAGGATAGACTGTGGG	chrX	-	16578706	16578728	6
Site_3-K562	GGCCCAGACTGAGCACGTGATGG	AACTCAGACAGAGCCCGTGGAGG	chr1	+	51559961	51559983	6
Site_2-HEK293	GAACACAAAGCATAGACTGCGGG	AACTCCAAAGCATATACTGCTGG	chr2	-	19844950	19844972	5
Site_2-K562	GAACACAAAGCATAGACTGCGGG	AACTCCAAAGCATATACTGCTGG	chr2	-	19844950	19844972	5
VEGFA_site_1-U2OS	GGGTGGGGGGAGTTTGCTCCTGG	AACTGGAGGAAGATTGCTCCAGG	chr8	+	16775588	16775610	6
Site_1-K562	GGGAAAGACCCAGCATCCGTGGG	AAGAAAAATCCTGCATCAGTTGG	chr18	+	46839166	46839188	6
Site_1-K562	GGGAAAGACCCAGCATCCGTGGG	AAGAAAGTTCCAGCATCCGGAGG	chr2	-	16446872	16446894	5
VEGFA_site_3-U2OS	GGTGAGTGAGTGTGTGCGTGTGG	AAGAAATGAGTGTGTGTGTGGGG	chr20	-	43739937	43739959	6
Site_2-HEK293	GAACACAAAGCATAGACTGCGGG	AAGAACAAAACATAGACTGCAGG	chr18	+	56306986	56307008	4
Site_2-K562	GAACACAAAGCATAGACTGCGGG	AAGAACAAAACATAGACTGCAGG	chr18	+	56306986	56307008	4
Site_2-K562	GAACACAAAGCATAGACTGCGGG	AAGAACAAAGCAGAGACAACTGG	chr16	+	63085597	63085619	6
VEGFA_site_1-U2OS	GGGTGGGGGGAGTTTGCTCCTGG	AAGAAGGGGGAGAGTGCTCCAGG	chr16	+	23938569	23938591	6
VEGFA_site_3-U2OS	GGTGAGTGAGTGTGTGCGTGTGG	AAGAAGTGAGTGTGTGTGTGTGG	chr2	+	217693863	217693885	5
Site_4-HEK293	GGCACTGCGGCTGGAGGTGGGGG	AAGACCGCGGGTGGAGGTGGGGG	chr16	+	88990431	88990453	5
Site_4-HEK293	GGCACTGCGGCTGGAGGTGGGGG	AAGACTGTGGCGGGGGGTGGGGG	chr2	+	73272655	73272677	6
Site_1-K562	GGGAAAGACCCAGCATCCGTGGG	AAGAGAGTCCAAGCATCTGTTGG	chr6	+	138142868	138142890	6
VEGFA_site_1-U2OS	GGGTGGGGGGAGTTTGCTCCTGG	AAGAGGAGGGAGATTGTTCCTGG	chr11	-	22649986	22650008	6
VEGFA_site_1-U2OS	GGGTGGGGGGAGTTTGCTCCTGG	AAGAGGTGGGAGTTTGCTCTTGG	chr1	+	44029765	44029787	5
EMX1-K562	GAGTCCGAGCAGAAGAAGAAGGG	AAGAGTGAGCAGAAGAGTAAAGG	chr1	+	170681655	170681677	6
FANCF-K562	GGAATCCCTTCTGCAGCACCTGG	AAGATTCATTCTGCAGCCCCTGG	chrX	-	7687689	7687711	6
Site_2-K562	GAACACAAAGCATAGACTGCGGG	AAGCACATAACATAGACTGAAGG	chr10	-	732878	732900	5
Site_3-HEK293	GGCCCAGACTGAGCACGTGATGG	AAGCCAGACTGAGCACGTTCAGG	chr6	-	112273490	112273512	5
Site_3-K562	GGCCCAGACTGAGCACGTGATGG	AAGCCAGACTGAGCACGTTCAGG	chr6	-	112273490	112273512	5
EMX1-K562	GAGTCCGAGCAGAAGAAGAAGGG	AAGCCCAAGCAAATGAAGAATGG	chr9	-	127309499	127309521	5
EMX1-U2OS	GAGTCCGAGCAGAAGAAGAAGGG	AAGCCCAAGCAAATGAAGAATGG	chr9	-	127309499	127309521	5
EMX1-U2OS	GAGTCCGAGCAGAAGAAGAAGGG	AAGCCCAAGGAGAAGAAGAAAGG	chr19	+	46265338	46265360	4
EMX1-K562	GAGTCCGAGCAGAAGAAGAAGGG	AAGCCCGAGCAAAGGAAGAAAGG	chr11	+	43747932	43747954	4
EMX1-U2OS	GAGTCCGAGCAGAAGAAGAAGGG	AAGCCCGAGCAAAGGAAGAAAGG	chr11	+	43747932	43747954	4
Site_1-HEK293	GGGAAAGACCCAGCATCCGTGGG	AAGGAAGACCCAGCACCAGTAGG	chr2	+	134738999	134739021	5
Site_1-K562	GGGAAAGACCCAGCATCCGTGGG	AAGGAAGACCCAGCACCAGTAGG	chr2	+	134738999	134739021	5
VEGFA_site_3-U2OS	GGTGAGTGAGTGTGTGCGTGTGG	AAGGAGAGAGAGTGTGTGTGGGG	chr11	-	27444989	27445011	6
VEGFA_site_1-U2OS	GGGTGGGGGGAGTTTGCTCCTGG	AAGGAGGCGGAGCTTGCTCCTGG	chr15	-	101813018	101813040	6
VEGFA_site_1-U2OS	GGGTGGGGGGAGTTTGCTCCTGG	AAGGAGGGTGAGCTTGCTCCAGG	chr1	-	30296636	30296658	6
EMX1-U2OS	GAGTCCGAGCAGAAGAAGAAGGG	AAGGCAAAGCAAAAGAAGAGGGG	chr21	-	32643346	32643368	6
EMX1-K562	GAGTCCGAGCAGAAGAAGAAGGG	AAGGCAGAGCAGAGGAAGAGAGG	chr2	+	54284995	54285017	5
EMX1-U2OS	GAGTCCGAGCAGAAGAAGAAGGG	AAGGCAGAGCAGAGGAAGAGAGG	chr2	+	54284995	54285017	5
EMX1-K562	GAGTCCGAGCAGAAGAAGAAGGG	AAGGCCAAGCAGAAGAGTAATGG	chr8	-	120587495	120587517	5
EMX1-U2OS	GAGTCCGAGCAGAAGAAGAAGGG	AAGGCCAAGCAGAAGAGTAATGG	chr8	-	120587495	120587517	5
HBB-K562	CTTGCCCCACAGGGCAGTAACGG	AAGGCCCCGCAGGGCAGTTTGGG	chr12	-	50056750	50056772	6
EMX1-K562	GAGTCCGAGCAGAAGAAGAAGGG	AAGGCCGAGCAGGAGGAAGAAGG	chr19	-	56089510	56089532	6
EMX1-U2OS	GAGTCCGAGCAGAAGAAGAAGGG	AAGGCCGAGCAGGAGGAAGAAGG	chr19	-	56089510	56089532	6
VEGFA_site_1-U2OS	GGGTGGGGGGAGTTTGCTCCTGG	AAGGGAGTGGAGTTTGTTCCAGG	chr6	+	91702022	91702044	6
VEGFA_site_1-U2OS	GGGTGGGGGGAGTTTGCTCCTGG	AAGTAAGGGAAGTTTGCTCCTGG	chr16	-	8763207	8763229	5
EMX1-K562	GAGTCCGAGCAGAAGAAGAAGGG	AAGTCAGAGCAAGAGAACAAGGG	chrX	+	120356331	120356353	5
EMX1-K562	GAGTCCGAGCAGAAGAAGAAGGG	AAGTCAGAGCAGAAAAAGAGAGG	chr6	+	110491397	110491419	4
EMX1-K562	GAGTCCGAGCAGAAGAAGAAGGG	AAGTCCAAAAAGAAGAAAAAAGG	chr8	-	74634206	74634228	5
EMX1-U2OS	GAGTCCGAGCAGAAGAAGAAGGG	AAGTCCAAAAAGAAGAAAAAAGG	chr8	-	74634206	74634228	5
EMX1-U2OS	GAGTCCGAGCAGAAGAAGAAGGG	AAGTCCAAGCACAAGAAACATGG	chr3	+	57591867	57591889	5
EMX1-K562	GAGTCCGAGCAGAAGAAGAAGGG	AAGTCCAAGCATAAGAAAACAGG	chr5	+	82309813	82309835	5
EMX1-U2OS	GAGTCCGAGCAGAAGAAGAAGGG	AAGTCCAAGCATAAGAAAACAGG	chr5	+	82309813	82309835	5
EMX1-K562	GAGTCCGAGCAGAAGAAGAAGGG	AAGTCCAGGCAGGAGAAAAATGG	chr2	-	14945888	14945910	5
EMX1-U2OS	GAGTCCGAGCAGAAGAAGAAGGG	AAGTCCAGGCAGGAGAAAAATGG	chr2	-	14945888	14945910	5
EMX1-K562	GAGTCCGAGCAGAAGAAGAAGGG	AAGTCCATGCAGAAGAGGAAGGG	chr12	+	106646074	106646096	4
EMX1-U2OS	GAGTCCGAGCAGAAGAAGAAGGG	AAGTCCATGCAGAAGAGGAAGGG	chr12	+	106646074	106646096	4
EMX1-K562	GAGTCCGAGCAGAAGAAGAAGGG	AAGTCCCAGAAGAAGAAATATGG	chr4	-	58838587	58838609	5
EMX1-U2OS	GAGTCCGAGCAGAAGAAGAAGGG	AAGTCCCAGCAACAGAAGAAAGG	chr10	-	63704769	63704791	4
EMX1-K562	GAGTCCGAGCAGAAGAAGAAGGG	AAGTCCCGGCAGAGGAAGAAGGG	chr15	+	100292462	100292484	4
EMX1-U2OS	GAGTCCGAGCAGAAGAAGAAGGG	AAGTCCCGGCAGAGGAAGAAGGG	chr15	+	100292462	100292484	4
EMX1-K562	GAGTCCGAGCAGAAGAAGAAGGG	AAGTCCGAGGAGAGGAAGAAAGG	chr1	-	23720612	23720634	3
EMX1-U2OS	GAGTCCGAGCAGAAGAAGAAGGG	AAGTCCGAGGAGAGGAAGAAAGG	chr1	-	23720612	23720634	3
EMX1-K562	GAGTCCGAGCAGAAGAAGAAGGG	AAGTCCGGGCAAAAGAGGAAAGG	chr7	-	141972556	141972578	4
EMX1-U2OS	GAGTCCGAGCAGAAGAAGAAGGG	AAGTCCGGGCAAAAGAGGAAAGG	chr7	-	141972556	141972578	4
EMX1-K562	GAGTCCGAGCAGAAGAAGAAGGG	AAGTCCTAGCAGAAGGAAAGGGG	chr9	+	34735035	34735057	5
EMX1-U2OS	GAGTCCGAGCAGAAGAAGAAGGG	AAGTCCTAGCAGAAGGAAAGGGG	chr9	+	34735035	34735057	5
EMX1-K562	GAGTCCGAGCAGAAGAAGAAGGG	AAGTCTGAGCACAAGAAGAATGG	chr5	+	9227146	9227168	3
EMX1-U2OS	GAGTCCGAGCAGAAGAAGAAGGG	AAGTCTGAGCACAAGAAGAATGG	chr5	+	9227146	9227168	3
EMX1-K562	GAGTCCGAGCAGAAGAAGAAGGG	AAGTCTGAGCAGTAGAGTTATGG	chr3	+	186136117	186136139	6
EMX1-K562	GAGTCCGAGCAGAAGAAGAAGGG	AAGTCTGAGTAGGAGAAAAAGGG	chr15	+	56583427	56583449	5
EMX1-U2OS	GAGTCCGAGCAGAAGAAGAAGGG	AAGTCTGAGTAGGAGAAAAAGGG	chr15	+	56583427	56583449	5
VEGFA_site_1-U2OS	GGGTGGGGGGAGTTTGCTCCTGG	AAGTGAGTGGCGTTTGCTCCTGG	chr7	-	148078088	148078110	5
VEGFA_site_1-U2OS	GGGTGGGGGGAGTTTGCTCCTGG	AAGTGGAAGGAGCTTGCACCAGG	chr9	-	72078981	72079003	6
VEGFA_site_1-U2OS	GGGTGGGGGGAGTTTGCTCCTGG	AAGTGGAGTGAGTTTGCTCTGGG	chr2	-	55355594	55355616	5
VEGFA_site_1-U2OS	GGGTGGGGGGAGTTTGCTCCTGG	AAGTGGGAAGAGTTTGTTCCAGG	chr21	-	37116653	37116675	5
VEGFA_site_1-U2OS	GGGTGGGGGGAGTTTGCTCCTGG	AAGTGGGAAGTGTTTGCTCCTGG	chr11	+	19849354	19849376	5
VEGFA_site_1-U2OS	GGGTGGGGGGAGTTTGCTCCTGG	AAGTGGGAGAAGCTTGCTCTGGG	chr6	+	85397337	85397359	6
VEGFA_site_1-U2OS	GGGTGGGGGGAGTTTGCTCCTGG	AAGTGGGAGGAGACTGCTCCAGG	chr8	+	28483336	28483358	5
VEGFA_site_1-U2OS	GGGTGGGGGGAGTTTGCTCCTGG	AAGTGGGGAGTAATTGCTCCAGG	chr5	-	85194911	85194933	6
VEGFA_site_1-U2OS	GGGTGGGGGGAGTTTGCTCCTGG	AAGTGGGGTGAGTGAGCTCCGGG	chr2	+	73440643	73440665	5
EMX1-K562	GAGTCCGAGCAGAAGAAGAAGGG	AAGTTGGAGCAGGAGAAGAAGGG	chr3	+	63468111	63468133	4
EMX1-U2OS	GAGTCCGAGCAGAAGAAGAAGGG	AAGTTGGAGCAGGAGAAGAAGGG	chr3	+	63468111	63468133	4
VEGFA_site_1-U2OS	GGGTGGGGGGAGTTTGCTCCTGG	AAGTTGGGGAAGTGTGCTCCGGG	chr9	+	37510615	37510637	5
Site_1-HEK293	GGGAAAGACCCAGCATCCGTGGG	AATAAAGACCCAGCCTCAGTGGG	chr17	+	122667	122689	5
VEGFA_site_3-U2OS	GGTGAGTGAGTGTGTGCGTGTGG	AATAAATGAGTATGTGTGTGTGG	chr2	+	33215716	33215738	6
Site_4-HEK293	GGCACTGCGGCTGGAGGTGGGGG	AATACTGCAGCTGGGGGTAGGGG	chr11	+	74648238	74648260	6
Site_4-HEK293	GGCACTGCGGCTGGAGGTGGGGG	AATACTGTGGCTGTAGGTGAAGG	chr17	+	40941088	40941110	6
FANCF-K562	GGAATCCCTTCTGCAGCACCTGG	AATATCCATTCTGCAGCACATGG	chr1	+	80834788	80834810	5
FANCF-U2OS	GGAATCCCTTCTGCAGCACCTGG	AATATCCATTCTGCAGCACATGG	chr1	+	80834788	80834810	5
FANCF-K562	GGAATCCCTTCTGCAGCACCTGG	AATATCCATTCTGCAGCCCATGG	chr1	-	197713509	197713531	6
FANCF-K562	GGAATCCCTTCTGCAGCACCTGG	AATATCCATTCTGCAGCCCATGG	chr4	-	153571928	153571950	6
FANCF-K562	GGAATCCCTTCTGCAGCACCTGG	AATATCCATTCTGCAGCCCATGG	chr8	-	104105323	104105345	6
FANCF-K562	GGAATCCCTTCTGCAGCACCTGG	AATATCCATTCTGCAGCCCTTGG	chr2	+	172246844	172246866	6
RNF2-K562	GTCATCTTAGTCATTACCTGAGG	AATATGTTAGTCATTACCTGAGG	chr8	-	5745876	5745898	4
FANCF-K562	GGAATCCCTTCTGCAGCACCTGG	AATATTCCCTCTGCAGCACCAGG	chr4	-	53092931	53092953	5
FANCF-U2OS	GGAATCCCTTCTGCAGCACCTGG	AATATTCCCTCTGCAGCACCAGG	chr4	-	53092931	53092953	5
Site_2-K562	GAACACAAAGCATAGACTGCGGG	AATCACAAAGAATATACTGTAGG	chr5	-	135498089	135498111	5
Site_2-K562	GAACACAAAGCATAGACTGCGGG	AATCACAGAGAATAGACTGGAGG	chr12	-	24922246	24922268	5
Site_2-K562	GAACACAAAGCATAGACTGCGGG	AATCACATAGCATAGAGTGTGGG	chr15	-	36173269	36173291	5
VEGFA_site_3-U2OS	GGTGAGTGAGTGTGTGCGTGTGG	AATGAATGAATGTATGCATGTGG	chr17	+	31551589	31551611	6
VEGFA_site_3-U2OS	GGTGAGTGAGTGTGTGCGTGTGG	AATGAATGAATGTGTGAATGAGG	chr20	-	14321745	14321767	6
VEGFA_site_3-U2OS	GGTGAGTGAGTGTGTGCGTGTGG	AATGAATGAATGTGTGCATGTGG	chr15	+	71796643	71796665	5
VEGFA_site_3-U2OS	GGTGAGTGAGTGTGTGCGTGTGG	AATGAATGAGTGAGTGAATGAGG	chr16	-	87047442	87047464	6
VEGFA_site_3-U2OS	GGTGAGTGAGTGTGTGCGTGTGG	AATGAATGAGTGAGTGAATGAGG	chr16	-	87047589	87047611	6
VEGFA_site_3-U2OS	GGTGAGTGAGTGTGTGCGTGTGG	AATGAATGAGTGTGTGAATAAGG	chr8	+	134775491	134775513	6
VEGFA_site_3-U2OS	GGTGAGTGAGTGTGTGCGTGTGG	AATGAATGTGTGTGTGTATGGGG	chr1	-	112795889	112795911	6
VEGFA_site_3-U2OS	GGTGAGTGAGTGTGTGCGTGTGG	AATGAGTCAGTGTGTATGTGGGG	chr14	+	51050586	51050608	5
VEGFA_site_3-U2OS	GGTGAGTGAGTGTGTGCGTGTGG	AATGAGTGAATGAATGCATGCGG	chr2	-	6043496	6043518	6
VEGFA_site_3-U2OS	GGTGAGTGAGTGTGTGCGTGTGG	AATGAGTGAATGTATGAGTGAGG	chr9	-	95973330	95973352	5
VEGFA_site_3-U2OS	GGTGAGTGAGTGTGTGCGTGTGG	AATGAGTGAGCCTATGCATGCGG	chr20	-	18577476	18577498	6
VEGFA_site_3-U2OS	GGTGAGTGAGTGTGTGCGTGTGG	AATGAGTGAGTATGTGAATACGG	chr11	-	90117597	90117619	6
VEGFA_site_3-U2OS	GGTGAGTGAGTGTGTGCGTGTGG	AATGAGTGCGTGTGAGTGTGCGG	chr1	+	32238312	32238334	5
VEGFA_site_3-U2OS	GGTGAGTGAGTGTGTGCGTGTGG	AATGAGTGTGTATGTGTGTGTGG	chr3	+	184590061	184590083	5
VEGFA_site_3-U2OS	GGTGAGTGAGTGTGTGCGTGTGG	AATGAGTGTGTGTGTGTATGGGG	chr5	+	56989632	56989654	5
VEGFA_site_3-U2OS	GGTGAGTGAGTGTGTGCGTGTGG	AATGAGTGTGTGTGTGTGTGTGG	chr3	-	127070621	127070643	4
HBB-K562	CTTGCCCCACAGGGCAGTAACGG	AATGCCCCAAAGGGCAGTTCCGG	chr17	-	18167218	18167240	5
HBB-K562	CTTGCCCCACAGGGCAGTAACGG	AATGCCCCACAGATCAGTGATGG	chr2	-	45829073	45829095	5
HBB-K562	CTTGCCCCACAGGGCAGTAACGG	AATGCCTCACAGGAAAGTCATGG	chrX	-	50866344	50866366	6
VEGFA_site_3-U2OS	GGTGAGTGAGTGTGTGCGTGTGG	AATGCGTGAGGGTGTGCGTGGGG	chrX	+	133370768	133370790	4
VEGFA_site_3-U2OS	GGTGAGTGAGTGTGTGCGTGTGG	AATGGATGAGTGTGTGCATCTGG	chr13	-	28298842	28298864	6
VEGFA_site_3-U2OS	GGTGAGTGAGTGTGTGCGTGTGG	AATGGGTGAGTGTGTGGGTGGGG	chr17	+	47051393	47051415	4
HBB-K562	CTTGCCCCACAGGGCAGTAACGG	AATTACCCCCAGGGCAGGAAGGG	chr19	-	923894	923916	6
EMX1-K562	GAGTCCGAGCAGAAGAAGAAGGG	AATTCAGAGCATAAAAATAAGGG	chr6	-	15357595	15357617	6
Site_1-HEK293	GGGAAAGACCCAGCATCCGTGGG	ACAAAAGAGCCAGCATCCCTTGG	chrX	+	144003289	144003311	5
EMX1-U2OS	GAGTCCGAGCAGAAGAAGAAGGG	ACAACCGAGCAGGAGAAGAGAGG	chr16	+	76764757	76764779	6
VEGFA_site_1-U2OS	GGGTGGGGGGAGTTTGCTCCTGG	ACAACTGGGGAGTTTGCTCCTGG	chr7	+	17819080	17819102	6
Site_4-HEK293	GGCACTGCGGCTGGAGGTGGGGG	ACACCTGCGGACGGAGGTGGAGG	chr19	+	10230652	10230674	6
FANCF-K562	GGAATCCCTTCTGCAGCACCTGG	ACACTCCCTCCTGCAGCACCTGG	chr3	+	123041482	123041504	4
FANCF-U2OS	GGAATCCCTTCTGCAGCACCTGG	ACACTCCCTCCTGCAGCACCTGG	chr3	+	123041482	123041504	4
Site_1-K562	GGGAAAGACCCAGCATCCGTGGG	ACAGAAGACTCAGTATCCGTTGG	chr20	-	36022700	36022722	6
VEGFA_site_3-U2OS	GGTGAGTGAGTGTGTGCGTGTGG	ACAGAATGAATGTGTGCATGGGG	chr1	-	92352215	92352237	6
Site_2-K562	GAACACAAAGCATAGACTGCGGG	ACAGACAAAGCATAAACTCATGG	chr1	-	43285103	43285125	6
VEGFA_site_3-U2OS	GGTGAGTGAGTGTGTGCGTGTGG	ACAGAGAGAGTGTGTGTGTGGGG	chr14	-	85161401	85161423	5
VEGFA_site_3-U2OS	GGTGAGTGAGTGTGTGCGTGTGG	ACAGAGTGAGTGTATGTGTGGGG	chr1	+	59847593	59847615	5
VEGFA_site_3-U2OS	GGTGAGTGAGTGTGTGCGTGTGG	ACAGAGTGGGTATGTGTGTGAGG	chr15	-	86378279	86378301	6
HBB-K562	CTTGCCCCACAGGGCAGTAACGG	ACAGCCCCACAGGGCATAAACGG	chr9	+	96637391	96637413	5
FANCF-K562	GGAATCCCTTCTGCAGCACCTGG	ACAGTCCCTCCTGCAGCTCCAGG	chr13	+	27729107	27729129	5
VEGFA_site_1-U2OS	GGGTGGGGGGAGTTTGCTCCTGG	ACATGCAGGGAGCTTGCTCCGGG	chr13	+	87139259	87139281	6
FANCF-K562	GGAATCCCTTCTGCAGCACCTGG	ACATTCCCAGCTGCAGCACCAGG	chr8	+	49816477	49816499	5
Site_4-HEK293	GGCACTGCGGCTGGAGGTGGGGG	ACCACTCTGGCAGAAGGTGGGGG	chr6	-	56384557	56384579	6
Site_4-HEK293	GGCACTGCGGCTGGAGGTGGGGG	ACCACTGAGGATGGGGGTGGAGG	chr1	+	176665033	176665055	5
Site_4-HEK293	GGCACTGCGGCTGGAGGTGGGGG	ACCACTGGGGCTGAGGGTGAGGG	chr18	-	63900161	63900183	6
Site_4-HEK293	GGCACTGCGGCTGGAGGTGGGGG	ACCACTGGGGGTGGAGATGGTGG	chrX	+	129803986	129804008	5
Site_4-HEK293	GGCACTGCGGCTGGAGGTGGGGG	ACCACTGTGGCTGGAGGGAGGGG	chr8	-	142736523	142736545	5
Site_4-HEK293	GGCACTGCGGCTGGAGGTGGGGG	ACCACTGTGGCTGGGTGTGGTGG	chr5	-	137494417	137494439	5
FANCF-K562	GGAATCCCTTCTGCAGCACCTGG	ACCATCCCTCCTGCAGCACCAGG	chrX	+	86355163	86355185	4
FANCF-U2OS	GGAATCCCTTCTGCAGCACCTGG	ACCATCCCTCCTGCAGCACCAGG	chrX	+	86355163	86355185	4
FANCF-K562	GGAATCCCTTCTGCAGCACCTGG	ACCATCCTTTCTGTGGCACCAGG	chr7	+	10993681	10993703	6
RNF2-K562	GTCATCTTAGTCATTACCTGAGG	ACCATCTTAGGCATTACTAGAGG	chr11	-	107279336	107279358	5
Site_3-HEK293	GGCCCAGACTGAGCACGTGATGG	ACCCAAGACAGAGCACGTGGAGG	chr2	-	131090686	131090708	5
Site_3-HEK293	GGCCCAGACTGAGCACGTGATGG	ACCTGAGAATGAGCACATGAGGG	chr19	+	32265819	32265841	6
Site_2-K562	GAACACAAAGCATAGACTGCGGG	ACGAACAAAGCAGAGAATGCCGG	chr18	+	58331596	58331618	6
VEGFA_site_3-U2OS	GGTGAGTGAGTGTGTGCGTGTGG	ACGTAGTGAGTGTGTGCGCTGGG	chr1	-	12258489	12258511	6
EMX1-K562	GAGTCCGAGCAGAAGAAGAAGGG	ACGTCTGAGCAGAAGAAGAATGG	chr6	-	9118793	9118815	3
EMX1-U2OS	GAGTCCGAGCAGAAGAAGAAGGG	ACGTCTGAGCAGAAGAAGAATGG	chr6	-	9118793	9118815	3
VEGFA_site_1-U2OS	GGGTGGGGGGAGTTTGCTCCTGG	ACGTGAGGTCAGTTTGCTCCTGG	chr11	-	119719071	119719093	5
Site_1-HEK293	GGGAAAGACCCAGCATCCGTGGG	ACTAAAGACACAGCATCCCTGGG	chr12	-	103151544	103151566	5
Site_1-K562	GGGAAAGACCCAGCATCCGTGGG	ACTAAAGACACAGCATCCCTGGG	chr12	-	103151544	103151566	5
Site_3-HEK293	GGCCCAGACTGAGCACGTGATGG	ACTACAGACTAAGCAGGTGATGG	chr9	+	127965799	127965821	6
Site_3-K562	GGCCCAGACTGAGCACGTGATGG	ACTACAGACTAAGCAGGTGATGG	chr9	+	127965799	127965821	6
Site_2-K562	GAACACAAAGCATAGACTGCGGG	ACTCACTAAGCATCCACTGCGGG	chr9	-	33814374	33814396	6
Site_3-HEK293	GGCCCAGACTGAGCACGTGATGG	ACTCCAGACTGAGCAACTGAGGG	chr10	-	23135497	23135519	5
Site_3-K562	GGCCCAGACTGAGCACGTGATGG	ACTCCAGACTGAGCAACTGAGGG	chr10	-	23135497	23135519	5
VEGFA_site_1-U2OS	GGGTGGGGGGAGTTTGCTCCTGG	ACTCGGGGAGAGATTGCTCCTGG	chr2	-	129774176	129774198	6
FANCF-U2OS	GGAATCCCTTCTGCAGCACCTGG	ACTCTCCCCTCTGCAGCCCCTGG	chr2	-	121650030	121650052	6
VEGFA_site_3-U2OS	GGTGAGTGAGTGTGTGCGTGTGG	ACTGAATGTGTGTGTGCATGTGG	chr2	-	208560391	208560413	5
Site_2-K562	GAACACAAAGCATAGACTGCGGG	ACTGACAAAGGATAGAATGCTGG	chr12	+	28388406	28388428	6
VEGFA_site_3-U2OS	GGTGAGTGAGTGTGTGCGTGTGG	ACTGACTGAGTGTGAGCATGTGG	chr2	+	171597331	171597353	5
VEGFA_site_3-U2OS	GGTGAGTGAGTGTGTGCGTGTGG	ACTGAGTAAGAGTGAACGTGGGG	chr1	-	209808697	209808719	6
VEGFA_site_3-U2OS	GGTGAGTGAGTGTGTGCGTGTGG	ACTGAGTAAGTGAGTGAGTGGGG	chr2	+	182289556	182289578	5
VEGFA_site_3-U2OS	GGTGAGTGAGTGTGTGCGTGTGG	ACTGAGTGAGTGAGTGAATGTGG	chr2	+	8572991	8573013	5
VEGFA_site_3-U2OS	GGTGAGTGAGTGTGTGCGTGTGG	ACTGAGTGAGTGTGAGTGTGAGG	chr3	+	194073635	194073657	4
VEGFA_site_3-U2OS	GGTGAGTGAGTGTGTGCGTGTGG	ACTGAGTGAGTGTGTATCTGTGG	chr7	-	30503207	30503229	5
VEGFA_site_3-U2OS	GGTGAGTGAGTGTGTGCGTGTGG	ACTGAGTGGGTGTGTGCCTGAGG	chr3	+	1830985	1831007	4
HBB-K562	CTTGCCCCACAGGGCAGTAACGG	ACTGGCCCACAAGACAGAAAAGG	chr5	+	43858308	43858330	6
VEGFA_site_3-U2OS	GGTGAGTGAGTGTGTGCGTGTGG	ACTGTGTGAGTGTGTGCGTGAGG	chr19	-	40561861	40561883	3
VEGFA_site_3-U2OS	GGTGAGTGAGTGTGTGCGTGTGG	ACTGTGTGAGTGTGTGTGTGTGG	chr2	+	83527548	83527570	4
VEGFA_site_1-U2OS	GGGTGGGGGGAGTTTGCTCCTGG	ACTTAGGGGGAGGTTGATCCAGG	chr11	+	38079037	38079059	6
VEGFA_site_1-U2OS	GGGTGGGGGGAGTTTGCTCCTGG	ACTTGGGGGAAGAGTGCTCCAGG	chr16	+	56247638	56247660	6
VEGFA_site_1-U2OS	GGGTGGGGGGAGTTTGCTCCTGG	ACTTGGGGGGAGGTTGCTACTGG	chr21	+	32310497	32310519	5
FANCF-U2OS	GGAATCCCTTCTGCAGCACCTGG	ACTTTATCTTCTGCAGCACCTGG	chr2	-	35692932	35692954	6
VEGFA_site_3-U2OS	GGTGAGTGAGTGTGTGCGTGTGG	AGAAAGTGAGTGTGTGTATAAGG	chr7	-	87667083	87667105	6
FANCF-K562	GGAATCCCTTCTGCAGCACCTGG	AGAACCCCCTCCGCAGGACCTGG	chr21	-	41956619	41956641	5
Site_4-HEK293	GGCACTGCGGCTGGAGGTGGGGG	AGAACCGCGGCTGGAAGCAGTGG	chr3	-	139173595	139173617	6
FANCF-K562	GGAATCCCTTCTGCAGCACCTGG	AGAACCTCATCTCCAGCACCTGG	chr3	+	8690646	8690668	5
Site_4-HEK293	GGCACTGCGGCTGGAGGTGGGGG	AGAACTGAGGCCGGAGGTGAGGG	chr2	+	242591374	242591396	5
Site_4-HEK293	GGCACTGCGGCTGGAGGTGGGGG	AGAACTGCTGCTGGAGGTGGTGG	chr1	-	44397926	44397948	3
Site_4-HEK293	GGCACTGCGGCTGGAGGTGGGGG	AGAACTGGGGCTGGGGGTGGGGG	chr6	-	157547853	157547875	4
Site_4-HEK293	GGCACTGCGGCTGGAGGTGGGGG	AGAACTGTGGCCGGGGGCGGTGG	chr3	-	61514438	61514460	6
Site_4-HEK293	GGCACTGCGGCTGGAGGTGGGGG	AGAACTGTGGCTGGAAGGTGGGG	chr1	+	43752495	43752517	6
Site_4-HEK293	GGCACTGCGGCTGGAGGTGGGGG	AGAACTTGGGCTGGGGGCGGTGG	chr10	-	99518364	99518386	6
VEGFA_site_1-U2OS	GGGTGGGGGGAGTTTGCTCCTGG	AGAAGAGGGGATTTTGCTCCTGG	chr11	+	122583494	122583516	5
FANCF-K562	GGAATCCCTTCTGCAGCACCTGG	AGAAGCCCTTCTGCTGCTCCAGG	chr20	+	57365094	57365116	4
VEGFA_site_1-U2OS	GGGTGGGGGGAGTTTGCTCCTGG	AGAAGGAGGGAGAATGCTCCAGG	chr12	-	99493339	99493361	6
VEGFA_site_1-U2OS	GGGTGGGGGGAGTTTGCTCCTGG	AGAAGGGGGCAGTTGGCTCCAGG	chr8	-	35634074	35634096	5
RNF2-U2OS	GTCATCTTAGTCATTACCTGAGG	AGAATATTAGTCCTTACCTGGGG	chr13	+	70399604	70399626	5
FANCF-K562	GGAATCCCTTCTGCAGCACCTGG	AGAATCTCTTCTCCAACACCTGG	chr4	-	141512121	141512143	4
FANCF-U2OS	GGAATCCCTTCTGCAGCACCTGG	AGAATCTCTTCTCCAACACCTGG	chr4	-	141512121	141512143	4
VEGFA_site_1-U2OS	GGGTGGGGGGAGTTTGCTCCTGG	AGAATGGAGGAGTTGGCTCCAGG	chr5	+	53847869	53847891	6
Site_2-K562	GAACACAAAGCATAGACTGCGGG	AGACAAAAAACAAAGACTGCAGG	chr6	+	90658247	90658269	5
Site_2-K562	GAACACAAAGCATAGACTGCGGG	AGACACAAAGAACAGACAGAGGG	chr11	-	119780435	119780457	6
Site_2-K562	GAACACAAAGCATAGACTGCGGG	AGACACAAAGAATAGAATGGTGG	chr2	-	138307283	138307305	5
Site_2-K562	GAACACAAAGCATAGACTGCGGG	AGACACAAAGCACAAACCCCAGG	chr11	+	60848169	60848191	6
Site_2-K562	GAACACAAAGCATAGACTGCGGG	AGACACAAGGAATGGAATGCAGG	chr11	+	35207420	35207442	6
Site_2-HEK293	GAACACAAAGCATAGACTGCGGG	AGACACACAGCACAGACTGCAGG	chr15	+	41796073	41796095	4
Site_2-K562	GAACACAAAGCATAGACTGCGGG	AGACACACAGCACAGACTGCAGG	chr15	+	41796073	41796095	4
Site_2-K562	GAACACAAAGCATAGACTGCGGG	AGACACAGAAAATAGAATGCTGG	chr14	-	50876338	50876360	6
Site_2-K562	GAACACAAAGCATAGACTGCGGG	AGACACAGAAAATAGAATGCTGG	chr1	-	97205038	97205060	6
Site_2-K562	GAACACAAAGCATAGACTGCGGG	AGACACAGAGACTAGAATGCAGG	chr12	-	105170328	105170350	6
Site_2-K562	GAACACAAAGCATAGACTGCGGG	AGACACAGGGCATAGGCTCCAGG	chr1	-	233011965	233011987	6
FANCF-K562	GGAATCCCTTCTGCAGCACCTGG	AGACACCCATCTGCAGTACCCGG	chr8	-	14068780	14068802	5
Site_2-K562	GAACACAAAGCATAGACTGCGGG	AGACAGAAAGCCAAGACTGTAGG	chr10	+	31889075	31889097	6
Site_2-K562	GAACACAAAGCATAGACTGCGGG	AGACAGAAATAATAAACTGCAGG	chr6	+	126432740	126432762	6
VEGFA_site_1-U2OS	GGGTGGGGGGAGTTTGCTCCTGG	AGACAGGGAGAGTTTGTTCCTGG	chr19	+	9197421	9197443	6
Site_3-HEK293	GGCCCAGACTGAGCACGTGATGG	AGACCAGAATAAGCACATGTTGG	chr16	-	66060092	66060114	6
Site_3-K562	GGCCCAGACTGAGCACGTGATGG	AGACCAGAATAAGCACATGTTGG	chr16	-	66060092	66060114	6
Site_3-HEK293	GGCCCAGACTGAGCACGTGATGG	AGACCAGACTGAGCAAGAGAGGG	chrX	-	114764143	114764165	4
Site_3-K562	GGCCCAGACTGAGCACGTGATGG	AGACCAGACTGAGCAAGAGAGGG	chrX	-	114764143	114764165	4
VEGFA_site_1-U2OS	GGGTGGGGGGAGTTTGCTCCTGG	AGACGGAGGGAATGTGCTCCAGG	chr8	-	77827595	77827617	6
VEGFA_site_3-U2OS	GGTGAGTGAGTGTGTGCGTGTGG	AGAGAAAGAGTGTGTGTGTGTGG	chr20	+	3469000	3469022	5
VEGFA_site_3-U2OS	GGTGAGTGAGTGTGTGCGTGTGG	AGAGAATGTGTGTGTGCTTGCGG	chr17	+	35098042	35098064	5
VEGFA_site_3-U2OS	GGTGAGTGAGTGTGTGCGTGTGG	AGAGAGAGAATGTGTGCTTGGGG	chr6	-	71411391	71411413	5
VEGFA_site_3-U2OS	GGTGAGTGAGTGTGTGCGTGTGG	AGAGAGAGAGAGTGTGTGTGGGG	chrX	-	2057646	2057668	5
VEGFA_site_3-U2OS	GGTGAGTGAGTGTGTGCGTGTGG	AGAGAGAGAGAGTGTGTGTGTGG	chr4	-	188771573	188771595	5
VEGFA_site_3-U2OS	GGTGAGTGAGTGTGTGCGTGTGG	AGAGAGAGAGAGTGTGTGTGTGG	chr7	+	62662854	62662876	5
VEGFA_site_3-U2OS	GGTGAGTGAGTGTGTGCGTGTGG	AGAGAGAGAGTATGTGTGTGTGG	chr7	-	114133701	114133723	5
VEGFA_site_3-U2OS	GGTGAGTGAGTGTGTGCGTGTGG	AGAGAGAGAGTGAGTGTGTGGGG	chr11	+	112630684	112630706	5
VEGFA_site_3-U2OS	GGTGAGTGAGTGTGTGCGTGTGG	AGAGAGAGAGTGTGTGCAAGGGG	chr6	-	105265263	105265285	5
VEGFA_site_3-U2OS	GGTGAGTGAGTGTGTGCGTGTGG	AGAGAGAGAGTGTGTGCACGTGG	chr3	-	150918998	150919020	5
VEGFA_site_3-U2OS	GGTGAGTGAGTGTGTGCGTGTGG	AGAGAGAGAGTGTGTGTATGTGG	chr3	-	147925221	147925243	5
VEGFA_site_3-U2OS	GGTGAGTGAGTGTGTGCGTGTGG	AGAGAGAGAGTGTGTGTATTGGG	chr1	+	113338229	113338251	6
VEGFA_site_3-U2OS	GGTGAGTGAGTGTGTGCGTGTGG	AGAGAGAGAGTGTGTGTGTAGGG	chr3	+	194074341	194074363	5
VEGFA_site_3-U2OS	GGTGAGTGAGTGTGTGCGTGTGG	AGAGAGAGAGTGTGTGTGTGAGG	chr10	-	99306645	99306667	4
VEGFA_site_3-U2OS	GGTGAGTGAGTGTGTGCGTGTGG	AGAGAGAGAGTGTGTGTGTGAGG	chr15	-	83951616	83951638	4
VEGFA_site_3-U2OS	GGTGAGTGAGTGTGTGCGTGTGG	AGAGAGAGAGTGTGTGTGTGGGG	chr3	-	169379099	169379121	4
VEGFA_site_3-U2OS	GGTGAGTGAGTGTGTGCGTGTGG	AGAGAGAGAGTGTGTGTGTGTGG	chr1	+	205587136	205587158	4
VEGFA_site_3-U2OS	GGTGAGTGAGTGTGTGCGTGTGG	AGAGAGAGAGTGTGTGTGTGTGG	chr1	+	218741730	218741752	4
VEGFA_site_3-U2OS	GGTGAGTGAGTGTGTGCGTGTGG	AGAGAGAGAGTGTGTGTGTGTGG	chr21	-	36302988	36303010	4
VEGFA_site_3-U2OS	GGTGAGTGAGTGTGTGCGTGTGG	AGAGAGAGAGTGTGTGTGTGTGG	chr2	-	1669685	1669707	4
VEGFA_site_3-U2OS	GGTGAGTGAGTGTGTGCGTGTGG	AGAGAGAGAGTGTGTGTGTGTGG	chr5	+	23562291	23562313	4
VEGFA_site_3-U2OS	GGTGAGTGAGTGTGTGCGTGTGG	AGAGAGAGAGTGTGTGTGTGTGG	chr8	+	9768195	9768217	4
VEGFA_site_3-U2OS	GGTGAGTGAGTGTGTGCGTGTGG	AGAGAGAGAGTGTGTGTGTTAGG	chr4	+	57663385	57663407	5
VEGFA_site_3-U2OS	GGTGAGTGAGTGTGTGCGTGTGG	AGAGAGAGAGTGTGTGTGTTGGG	chr6	+	158553038	158553060	5
VEGFA_site_3-U2OS	GGTGAGTGAGTGTGTGCGTGTGG	AGAGAGAGAGTGTGTGTGTTTGG	chr2	-	142510804	142510826	5
VEGFA_site_3-U2OS	GGTGAGTGAGTGTGTGCGTGTGG	AGAGAGCAAGTGTGTGTGTGTGG	chr2	+	186217142	186217164	5
VEGFA_site_3-U2OS	GGTGAGTGAGTGTGTGCGTGTGG	AGAGAGTAGGTGTGTGTGTGGGG	chr2	-	185309262	185309284	5
VEGFA_site_3-U2OS	GGTGAGTGAGTGTGTGCGTGTGG	AGAGAGTGAGAATGTGTGTGAGG	chr2	+	232448038	232448060	5
VEGFA_site_3-U2OS	GGTGAGTGAGTGTGTGCGTGTGG	AGAGAGTGAGTGAGTGAGTGTGG	chr16	+	46642092	46642114	4
VEGFA_site_3-U2OS	GGTGAGTGAGTGTGTGCGTGTGG	AGAGAGTGAGTGTGGGAGTGGGG	chr8	-	118271086	118271108	4
VEGFA_site_3-U2OS	GGTGAGTGAGTGTGTGCGTGTGG	AGAGAGTGAGTGTGTGCATGAGG	chr5	-	89440963	89440985	3
VEGFA_site_3-U2OS	GGTGAGTGAGTGTGTGCGTGTGG	AGAGAGTGTGTATGTGTGTGTGG	chr3	+	114859383	114859405	5
VEGFA_site_3-U2OS	GGTGAGTGAGTGTGTGCGTGTGG	AGAGAGTGTGTGTGTGCTTGGGG	chr11	+	115758099	115758121	4
VEGFA_site_3-U2OS	GGTGAGTGAGTGTGTGCGTGTGG	AGAGAGTGTGTGTGTGTGTGGGG	chr19	+	14267360	14267382	4
VEGFA_site_3-U2OS	GGTGAGTGAGTGTGTGCGTGTGG	AGAGAGTGTGTGTGTGTGTGTGG	chr16	+	23869034	23869056	4
VEGFA_site_3-U2OS	GGTGAGTGAGTGTGTGCGTGTGG	AGAGAGTGTGTGTGTGTGTGTGG	chr2	-	125622652	125622674	4
VEGFA_site_3-U2OS	GGTGAGTGAGTGTGTGCGTGTGG	AGAGAGTGTGTGTGTGTGTGTGG	chr2	-	151776661	151776683	4
VEGFA_site_3-U2OS	GGTGAGTGAGTGTGTGCGTGTGG	AGAGAGTGTGTGTGTGTGTGTGG	chr9	+	131946369	131946391	4
HBB-K562	CTTGCCCCACAGGGCAGTAACGG	AGAGCACCACAGGGGAGTGAGGG	chr5	+	79732079	79732101	6
Site_4-HEK293	GGCACTGCGGCTGGAGGTGGGGG	AGAGCAGCGGCTGGGGGTGGAGG	chr22	-	41739626	41739648	5
HBB-K562	CTTGCCCCACAGGGCAGTAACGG	AGAGCCCCACATGGCAGCAGGGG	chr22	+	20269472	20269494	6
HBB-K562	CTTGCCCCACAGGGCAGTAACGG	AGAGCCTCACAGGGAAGCAATGG	chr2	+	108919770	108919792	6
FANCF-K562	GGAATCCCTTCTGCAGCACCTGG	AGAGGCCCCTCTGCAGCACCAGG	chr17	+	78923961	78923983	4
FANCF-U2OS	GGAATCCCTTCTGCAGCACCTGG	AGAGGCCCCTCTGCAGCACCAGG	chr17	+	78923961	78923983	4
FANCF-K562	GGAATCCCTTCTGCAGCACCTGG	AGAGGCCCTTCCCCAGCTCCAGG	chr6	-	53224726	53224748	6
VEGFA_site_1-U2OS	GGGTGGGGGGAGTTTGCTCCTGG	AGAGGGGGAGAGTTTGCCCCTGG	chrX	-	82127742	82127764	5
VEGFA_site_1-U2OS	GGGTGGGGGGAGTTTGCTCCTGG	AGAGGGGTGGAGTTTGTTCCAGG	chr20	+	36970899	36970921	5
VEGFA_site_1-U2OS	GGGTGGGGGGAGTTTGCTCCTGG	AGAGGGGTTGATTTTGCTCCCGG	chr15	+	39178137	39178159	6
VEGFA_site_3-U2OS	GGTGAGTGAGTGTGTGCGTGTGG	AGAGGGTGAGTGGGTGCGTGGGG	chr1	+	38590381	38590403	4
FANCF-K562	GGAATCCCTTCTGCAGCACCTGG	AGAGTTCCCTCTGCAACACCAGG	chr1	+	9129454	9129476	5
FANCF-U2OS	GGAATCCCTTCTGCAGCACCTGG	AGAGTTCCCTCTGCAACACCAGG	chr1	+	9129454	9129476	5
VEGFA_site_1-U2OS	GGGTGGGGGGAGTTTGCTCCTGG	AGATAGGGGCAGTTTGCTTCTGG	chr20	-	46403187	46403209	5
VEGFA_site_1-U2OS	GGGTGGGGGGAGTTTGCTCCTGG	AGATAGGGGTAGTTTGCTACAGG	chrX	-	147863873	147863895	5
Site_4-HEK293	GGCACTGCGGCTGGAGGTGGGGG	AGATATGCGGCTGGGGGCGGTGG	chr2	+	42112957	42112979	6
Site_3-K562	GGCCCAGACTGAGCACGTGATGG	AGATCACACTGGGCACGTGCAGG	chr2	-	99499460	99499482	6
VEGFA_site_1-U2OS	GGGTGGGGGGAGTTTGCTCCTGG	AGATGGAAGGAGCTTGCTCGGGG	chr10	+	35283476	35283498	6
VEGFA_site_1-U2OS	GGGTGGGGGGAGTTTGCTCCTGG	AGATGGAGGGAGACAGCTCCAGG	chr21	-	45988691	45988713	6
VEGFA_site_1-U2OS	GGGTGGGGGGAGTTTGCTCCTGG	AGATGGGTGAAGTTTGCTTCTGG	chr3	-	21568321	21568343	5
VEGFA_site_1-U2OS	GGGTGGGGGGAGTTTGCTCCTGG	AGATGGGTGGGACTTGCTCCAGG	chr3	+	182361344	182361366	6
VEGFA_site_1-U2OS	GGGTGGGGGGAGTTTGCTCCTGG	AGATGTGGGGAGAGTGCTCCAGG	chr21	-	46281537	46281559	5
Site_3-HEK293	GGCCCAGACTGAGCACGTGATGG	AGCAAAGGCTGAGCACGTGAAGG	chr14	+	99331078	99331100	4
Site_1-K562	GGGAAAGACCCAGCATCCGTGGG	AGCAAAGTCCCAGCATACTTGGG	chr3	-	193401714	193401736	5
Site_4-HEK293	GGCACTGCGGCTGGAGGTGGGGG	AGCAACACGGATGGAGGTGGAGG	chr2	+	96826797	96826819	5
Site_4-HEK293	GGCACTGCGGCTGGAGGTGGGGG	AGCAAGGCGGAAGGAAGTGGGGG	chr2	+	67232523	67232545	6
Site_4-HEK293	GGCACTGCGGCTGGAGGTGGGGG	AGCAAGGCGGTTGGGGGTGGTGG	chr14	+	100997953	100997975	5
VEGFA_site_1-U2OS	GGGTGGGGGGAGTTTGCTCCTGG	AGCAAGGGGAAGTTTGTTCCTGG	chr6	-	39907071	39907093	6
Site_4-HEK293	GGCACTGCGGCTGGAGGTGGGGG	AGCAATACGGATGGAGCTGGAGG	chr3	+	191325259	191325281	5
Site_4-HEK293	GGCACTGCGGCTGGAGGTGGGGG	AGCAATACGGATGGAGCTGGAGG	chr6	+	134318636	134318658	5
Site_4-HEK293	GGCACTGCGGCTGGAGGTGGGGG	AGCAATACGGATGGAGGTGGAGG	chr17	+	69519116	69519138	4
Site_4-HEK293	GGCACTGCGGCTGGAGGTGGGGG	AGCAATCCGGCTGGGAGTGGTGG	chr15	+	41844538	41844560	5
Site_4-HEK293	GGCACTGCGGCTGGAGGTGGGGG	AGCAATGCAACTGGGGGAGGTGG	chr22	+	32862432	32862454	6
Site_4-HEK293	GGCACTGCGGCTGGAGGTGGGGG	AGCAATGCGGATGGAACTGGAGG	chr16	-	56031901	56031923	5
Site_4-HEK293	GGCACTGCGGCTGGAGGTGGGGG	AGCAATGCGGATGGAACTGGAGG	chr18	-	51757525	51757547	5
Site_4-HEK293	GGCACTGCGGCTGGAGGTGGGGG	AGCAATGCGGATGGAACTGGAGG	chr20	-	11444479	11444501	5
Site_4-HEK293	GGCACTGCGGCTGGAGGTGGGGG	AGCAATGTGGATGAAGGTGGAGG	chrX	-	90732329	90732351	5
Site_4-HEK293	GGCACTGCGGCTGGAGGTGGGGG	AGCAATGTGGATGGAGATGGAGG	chrX	+	85114054	85114076	5
Site_4-HEK293	GGCACTGCGGCTGGAGGTGGGGG	AGCAATGTGGCTGCAGGTGATGG	chr18	-	8334501	8334523	5
Site_4-HEK293	GGCACTGCGGCTGGAGGTGGGGG	AGCAATGTGGCTGGAGCTGAAGG	chr2	-	164239058	164239080	5
Site_4-HEK293	GGCACTGCGGCTGGAGGTGGGGG	AGCACAAAGGCTGGAGGTGGAGG	chr1	+	38557168	38557190	4
Site_3-K562	GGCCCAGACTGAGCACGTGATGG	AGCACAGACTGAGAACCTGACGG	chr8	-	6802286	6802308	4
Site_4-HEK293	GGCACTGCGGCTGGAGGTGGGGG	AGCACAGAGGCGGGAGGTAGGGG	chr16	+	10363342	10363364	5
Site_4-HEK293	GGCACTGCGGCTGGAGGTGGGGG	AGCACAGAGGCTGAAAGTGGTGG	chr5	-	10999944	10999966	5
Site_4-HEK293	GGCACTGCGGCTGGAGGTGGGGG	AGCACAGAGGTAGGAGATGGGGG	chr19	+	33918263	33918285	6
Site_4-HEK293	GGCACTGCGGCTGGAGGTGGGGG	AGCACAGAGGTAGGAGGTGAGGG	chr15	-	40267017	40267039	6
Site_4-HEK293	GGCACTGCGGCTGGAGGTGGGGG	AGCACAGCAGCCAGAGGTGCTGG	chr8	-	139356242	139356264	6
Site_4-HEK293	GGCACTGCGGCTGGAGGTGGGGG	AGCACAGCAGCTGCAGGTGGGGG	chr22	+	49132886	49132908	4
Site_4-HEK293	GGCACTGCGGCTGGAGGTGGGGG	AGCACAGCAGCTGGGGCTGTTGG	chr21	+	37330589	37330611	6
Site_4-HEK293	GGCACTGCGGCTGGAGGTGGGGG	AGCACAGCATCTGGAGCTGGTGG	chr11	-	117170400	117170422	5
Site_4-HEK293	GGCACTGCGGCTGGAGGTGGGGG	AGCACAGCATCTGGAGTTGGAGG	chr1	-	45045914	45045936	5
Site_4-HEK293	GGCACTGCGGCTGGAGGTGGGGG	AGCACAGCGACTGAAGGTGAGGG	chr6	-	13588029	13588051	5
Site_4-HEK293	GGCACTGCGGCTGGAGGTGGGGG	AGCACAGCGAGTGGAGGTAGAGG	chr7	-	49827224	49827246	5
Site_4-HEK293	GGCACTGCGGCTGGAGGTGGGGG	AGCACAGCGGCTGGGCGTGGTGG	chr5	+	175118596	175118618	4
Site_4-HEK293	GGCACTGCGGCTGGAGGTGGGGG	AGCACAGCTGCTGGAGGAGCTGG	chr20	+	34085604	34085626	5
Site_4-HEK293	GGCACTGCGGCTGGAGGTGGGGG	AGCACAGCTGCTGGAGGCTGGGG	chr9	-	140813064	140813086	5
Site_4-HEK293	GGCACTGCGGCTGGAGGTGGGGG	AGCACAGGGGCTGGGGGTGGAGG	chr17	-	48065213	48065235	4
Site_4-HEK293	GGCACTGCGGCTGGAGGTGGGGG	AGCACAGTGGCTGGGTGTGGTGG	chr15	-	99134184	99134206	5
Site_3-K562	GGCCCAGACTGAGCACGTGATGG	AGCACATACTCAGCAAGTGTAGG	chr6	-	122740447	122740469	6
Site_4-HEK293	GGCACTGCGGCTGGAGGTGGGGG	AGCACCACAGCTGGAGCAGGAGG	chr17	+	53046564	53046586	6
Site_4-HEK293	GGCACTGCGGCTGGAGGTGGGGG	AGCACCATGGATGGAAGTGGAGG	chr10	+	119468779	119468801	6
Site_4-HEK293	GGCACTGCGGCTGGAGGTGGGGG	AGCACCATGGATGGAAGTGGAGG	chr12	-	62679345	62679367	6
Site_4-HEK293	GGCACTGCGGCTGGAGGTGGGGG	AGCACCATGGATGGAAGTGGAGG	chr7	-	122990432	122990454	6
Site_4-HEK293	GGCACTGCGGCTGGAGGTGGGGG	AGCACCATGGCTAGAGGTGTGGG	chr6	-	40975963	40975985	6
Site_4-HEK293	GGCACTGCGGCTGGAGGTGGGGG	AGCACCGCAGTCAGAGGTGGTGG	chr11	-	57244372	57244394	6
Site_4-HEK293	GGCACTGCGGCTGGAGGTGGGGG	AGCACCGCTGCTGGGGGCGGGGG	chrX	+	123096961	123096983	5
Site_4-HEK293	GGCACTGCGGCTGGAGGTGGGGG	AGCACCGTGGATGGAGCTGGAGG	chr4	+	133028129	133028151	5
Site_4-HEK293	GGCACTGCGGCTGGAGGTGGGGG	AGCACCGTGGCTGGAGCTCGTGG	chr10	-	134529974	134529996	5
Site_4-HEK293	GGCACTGCGGCTGGAGGTGGGGG	AGCACGGCAGCTGGAGGAGGGGG	chr16	+	88716117	88716139	4
Site_4-HEK293	GGCACTGCGGCTGGAGGTGGGGG	AGCACTACGTGCGGAGGTGGGGG	chr13	-	85096588	85096610	5
Site_4-HEK293	GGCACTGCGGCTGGAGGTGGGGG	AGCACTACTGCAGGGGGAGGAGG	chr1	-	38280840	38280862	6
Site_4-HEK293	GGCACTGCGGCTGGAGGTGGGGG	AGCACTATGGATAGAGGTGGAGG	chr2	-	3610371	3610393	5
Site_4-HEK293	GGCACTGCGGCTGGAGGTGGGGG	AGCACTGAGGAAGAAGGTGGAGG	chr3	-	194948792	194948814	5
Site_4-HEK293	GGCACTGCGGCTGGAGGTGGGGG	AGCACTGAGGCCAGAGCTGGGGG	chr19	-	5713000	5713022	5
Site_4-HEK293	GGCACTGCGGCTGGAGGTGGGGG	AGCACTGAGGCCTGAGGTGTGGG	chr12	-	18599413	18599435	5
Site_4-HEK293	GGCACTGCGGCTGGAGGTGGGGG	AGCACTGAGGCTGGACATGGTGG	chr1	+	28553948	28553970	4
Site_4-HEK293	GGCACTGCGGCTGGAGGTGGGGG	AGCACTGAGGCTGGGAGCGGCGG	chr19	+	39756268	39756290	5
Site_4-HEK293	GGCACTGCGGCTGGAGGTGGGGG	AGCACTGAGGCTGGGTGTGGTGG	chr2	+	61634960	61634982	4
Site_4-HEK293	GGCACTGCGGCTGGAGGTGGGGG	AGCACTGCACCTAGAGGAAGAGG	chr2	-	192331708	192331730	6
Site_4-HEK293	GGCACTGCGGCTGGAGGTGGGGG	AGCACTGCAGATGGAGGAGGCGG	chr20	+	60080537	60080559	4
Site_4-HEK293	GGCACTGCGGCTGGAGGTGGGGG	AGCACTGCAGATGGAGGGGAAGG	chr1	-	223935777	223935799	5
Site_4-HEK293	GGCACTGCGGCTGGAGGTGGGGG	AGCACTGCAGCAGGAGAAAGAGG	chr4	+	11443757	11443779	6
Site_4-HEK293	GGCACTGCGGCTGGAGGTGGGGG	AGCACTGCAGCGGGAGGTACGGG	chr7	+	128577733	128577755	5
Site_4-HEK293	GGCACTGCGGCTGGAGGTGGGGG	AGCACTGCAGCTGGGAGTGGAGG	chr7	+	1397382	1397404	4
Site_4-HEK293	GGCACTGCGGCTGGAGGTGGGGG	AGCACTGCAGTGAGAGGTGGAGG	chr2	-	71786034	71786056	5
Site_4-HEK293	GGCACTGCGGCTGGAGGTGGGGG	AGCACTGCAGTGTGAGGTGGAGG	chr5	+	66255223	66255245	5
Site_4-HEK293	GGCACTGCGGCTGGAGGTGGGGG	AGCACTGCAGTTAGAAGTGTGGG	chr4	+	75017172	75017194	6
Site_4-HEK293	GGCACTGCGGCTGGAGGTGGGGG	AGCACTGCCGGCGGAGATGGTGG	chr1	+	232574901	232574923	5
Site_4-HEK293	GGCACTGCGGCTGGAGGTGGGGG	AGCACTGCCTCCAGAGGTGAGGG	chr2	+	7148092	7148114	6
Site_4-HEK293	GGCACTGCGGCTGGAGGTGGGGG	AGCACTGCGCCTGGAGATCAGGG	chr1	-	55987005	55987027	5
Site_4-HEK293	GGCACTGCGGCTGGAGGTGGGGG	AGCACTGCGCTTGGGGGTGGGGG	chr22	+	43768258	43768280	4
Site_4-HEK293	GGCACTGCGGCTGGAGGTGGGGG	AGCACTGCGGCTCCAGGAGGAGG	chr22	+	35884495	35884517	4
Site_4-HEK293	GGCACTGCGGCTGGAGGTGGGGG	AGCACTGCGGCTGGGCATGGTGG	chr12	-	120718039	120718061	4
Site_4-HEK293	GGCACTGCGGCTGGAGGTGGGGG	AGCACTGCGGTTGGCAGGAGGGG	chr10	+	81196241	81196263	6
Site_4-HEK293	GGCACTGCGGCTGGAGGTGGGGG	AGCACTGCTCCTGGAAGTGCAGG	chr18	-	71226168	71226190	5
Site_4-HEK293	GGCACTGCGGCTGGAGGTGGGGG	AGCACTGGGATTGGGGGTGGGGG	chr20	+	3649047	3649069	5
Site_4-HEK293	GGCACTGCGGCTGGAGGTGGGGG	AGCACTGGGGATGGAGGTGTAGG	chr5	+	96338742	96338764	4
Site_4-HEK293	GGCACTGCGGCTGGAGGTGGGGG	AGCACTGGGGCCAGAGGTGAGGG	chr16	+	67742843	67742865	5
Site_4-HEK293	GGCACTGCGGCTGGAGGTGGGGG	AGCACTGGGGCGTGAGGTGGAGG	chr19	+	31211024	31211046	4
Site_4-HEK293	GGCACTGCGGCTGGAGGTGGGGG	AGCACTGGGGCTGGAGCTAGAGG	chr7	-	48144875	48144897	4
Site_4-HEK293	GGCACTGCGGCTGGAGGTGGGGG	AGCACTGGGGCTGGGAGCTGGGG	chr7	-	116754993	116755015	6
Site_4-HEK293	GGCACTGCGGCTGGAGGTGGGGG	AGCACTGGGGCTGGGGGAGGGGG	chr14	+	88773014	88773036	4
Site_4-HEK293	GGCACTGCGGCTGGAGGTGGGGG	AGCACTGTAGCAAGAGGTGGAGG	chr15	+	34081529	34081551	5
Site_4-HEK293	GGCACTGCGGCTGGAGGTGGGGG	AGCACTGTGCCTGGGGGTGGGGG	chr20	-	37471337	37471359	4
Site_4-HEK293	GGCACTGCGGCTGGAGGTGGGGG	AGCACTGTGGATAGAGCTGGAGG	chr12	-	27544267	27544289	5
Site_4-HEK293	GGCACTGCGGCTGGAGGTGGGGG	AGCACTGTGGATGGAGTTGGAGG	chr15	+	77121493	77121515	4
Site_4-HEK293	GGCACTGCGGCTGGAGGTGGGGG	AGCACTGTGGCCGGACGTGGTGG	chr2	+	240577623	240577645	4
Site_4-HEK293	GGCACTGCGGCTGGAGGTGGGGG	AGCACTGTGGCTGAAGCTGTTGG	chr18	-	62185766	62185788	5
Site_4-HEK293	GGCACTGCGGCTGGAGGTGGGGG	AGCACTGTGGCTGGGAGTGTGGG	chr1	+	19998394	19998416	5
Site_4-HEK293	GGCACTGCGGCTGGAGGTGGGGG	AGCACTGTGGCTGGGGGAGGCGG	chr7	-	134872026	134872048	4
Site_4-HEK293	GGCACTGCGGCTGGAGGTGGGGG	AGCACTGTGGCTGGGGGAGGGGG	chr16	+	50300330	50300352	4
Site_4-HEK293	GGCACTGCGGCTGGAGGTGGGGG	AGCACTGTGGCTGGTAGTGTTGG	chr6	-	113689803	113689825	5
Site_4-HEK293	GGCACTGCGGCTGGAGGTGGGGG	AGCACTGTGGCTGGTGTTGGGGG	chr3	+	159908690	159908712	4
Site_4-HEK293	GGCACTGCGGCTGGAGGTGGGGG	AGCACTGTTACAGGAGGTGGGGG	chr20	-	22805408	22805430	5
Site_4-HEK293	GGCACTGCGGCTGGAGGTGGGGG	AGCACTTAGGCTGGAAGTGTGGG	chr5	+	61845440	61845462	5
Site_4-HEK293	GGCACTGCGGCTGGAGGTGGGGG	AGCACTTCAGCAGGAGGTGCTGG	chr14	-	49708099	49708121	5
Site_4-HEK293	GGCACTGCGGCTGGAGGTGGGGG	AGCAGGGCGGCGGGAGGTGGGGG	chr19	-	51586198	51586220	4
Site_4-HEK293	GGCACTGCGGCTGGAGGTGGGGG	AGCAGTGCGGCTAGAGGTGGTGG	chr13	+	39262912	39262934	3
FANCF-K562	GGAATCCCTTCTGCAGCACCTGG	AGCATCCATTCTGCAGCCCATGG	chr3	+	64413787	64413809	5
Site_4-HEK293	GGCACTGCGGCTGGAGGTGGGGG	AGCATTGCGGCTGCAGGCTGCGG	chr9	+	132878853	132878875	5
Site_4-HEK293	GGCACTGCGGCTGGAGGTGGGGG	AGCATTGGGGCTGGGAGTGGTGG	chr1	-	113473626	113473648	5
Site_4-HEK293	GGCACTGCGGCTGGAGGTGGGGG	AGCATTGTGGCTGGGGGCAGTGG	chr22	-	43222691	43222713	6
Site_2-K562	GAACACAAAGCATAGACTGCGGG	AGCCACAAAGCACAAACTGCTGG	chr2	-	157749646	157749668	5
Site_2-K562	GAACACAAAGCATAGACTGCGGG	AGCCACAAGTCATAGAATGCTGG	chr15	-	22884729	22884751	6
Site_3-K562	GGCCCAGACTGAGCACGTGATGG	AGCCATGAATAAGCACGTGCTGG	chr6	+	136922201	136922223	6
Site_3-K562	GGCCCAGACTGAGCACGTGATGG	AGCCCAAACTGAGACAGTAATGG	chr5	-	52548758	52548780	6
Site_3-K562	GGCCCAGACTGAGCACGTGATGG	AGCCCAGAATGGGCAGGTGAGGG	chr8	+	142351849	142351871	4
Site_3-HEK293	GGCCCAGACTGAGCACGTGATGG	AGCCCAGACAGAGCAAGATAGGG	chr6	+	49957234	49957256	5
Site_3-K562	GGCCCAGACTGAGCACGTGATGG	AGCCCAGACAGAGCAAGATAGGG	chr6	+	49957234	49957256	5
Site_3-K562	GGCCCAGACTGAGCACGTGATGG	AGCCCAGATTAAGCAAATGTGGG	chr17	+	41427439	41427461	6
Site_3-K562	GGCCCAGACTGAGCACGTGATGG	AGCCCAGATTGACCAAATGGTGG	chr8	-	146281878	146281900	6
Site_3-K562	GGCCCAGACTGAGCACGTGATGG	AGCCCAGCCTGAGCAACTTAGGG	chr17	+	35261681	35261703	5
Site_3-K562	GGCCCAGACTGAGCACGTGATGG	AGCCCAGCCTGAGCACCTGGTGG	chr3	-	128749825	128749847	4
Site_4-HEK293	GGCACTGCGGCTGGAGGTGGGGG	AGCCCAGCGGCAGGAGCTGGGGG	chr17	+	78023886	78023908	5
Site_3-K562	GGCCCAGACTGAGCACGTGATGG	AGCCCAGGCTGAGCAGGTGCAGG	chr5	-	178245479	178245501	4
Site_3-K562	GGCCCAGACTGAGCACGTGATGG	AGCCCAGGCTGGGCACATATGGG	chr22	-	23268954	23268976	6
Site_3-HEK293	GGCCCAGACTGAGCACGTGATGG	AGCCCAGGTTGAGCAAGAGAGGG	chr3	+	160340275	160340297	5
Site_3-K562	GGCCCAGACTGAGCACGTGATGG	AGCCCAGGTTGAGCAAGAGAGGG	chr3	+	160340275	160340297	5
Site_4-HEK293	GGCACTGCGGCTGGAGGTGGGGG	AGCCCTGCAGCCAGGGGTGGGGG	chr9	+	132140766	132140788	6
Site_4-HEK293	GGCACTGCGGCTGGAGGTGGGGG	AGCCCTGCGGCCGGGGGAGGCGG	chr8	-	145543666	145543688	5
Site_4-HEK293	GGCACTGCGGCTGGAGGTGGGGG	AGCCCTGCGGCCTGGGGTGGAGG	chr7	+	46251102	46251124	5
Site_4-HEK293	GGCACTGCGGCTGGAGGTGGGGG	AGCCCTGCGGGAGGAGCTGGCGG	chrX	+	152953147	152953169	5
Site_4-HEK293	GGCACTGCGGCTGGAGGTGGGGG	AGCCCTGCTACTGGGGGTGGGGG	chr12	-	21742953	21742975	5
Site_4-HEK293	GGCACTGCGGCTGGAGGTGGGGG	AGCCCTGCTGCTGGGGGTTGGGG	chr2	-	45428010	45428032	5
Site_4-HEK293	GGCACTGCGGCTGGAGGTGGGGG	AGCCCTGGGGCAGGAGGTGGGGG	chr9	+	19933028	19933050	4
Site_4-HEK293	GGCACTGCGGCTGGAGGTGGGGG	AGCCCTGTGGCTAGAGCTGGTGG	chr7	+	79862854	79862876	5
Site_4-HEK293	GGCACTGCGGCTGGAGGTGGGGG	AGCCTTGCGGCAGGAGGTCGAGG	chr19	+	51003491	51003513	5
VEGFA_site_3-U2OS	GGTGAGTGAGTGTGTGCGTGTGG	AGCGAGAGAGTGTGTGAGTGTGG	chr22	+	33161103	33161125	4
VEGFA_site_3-U2OS	GGTGAGTGAGTGTGTGCGTGTGG	AGCGAGTGAGTGAGTGAGTGGGG	chr19	+	7197350	7197372	4
VEGFA_site_3-U2OS	GGTGAGTGAGTGTGTGCGTGTGG	AGCGAGTGAGTGAGTGCATTGGG	chr3	-	10723181	10723203	5
VEGFA_site_3-U2OS	GGTGAGTGAGTGTGTGCGTGTGG	AGCGAGTGAGTGTGTGTGTGGGG	chr9	-	18733629	18733651	3
VEGFA_site_3-U2OS	GGTGAGTGAGTGTGTGCGTGTGG	AGCGAGTGGGTGTGTGCGTGGGG	chr14	+	74353480	74353502	3
Site_3-HEK293	GGCCCAGACTGAGCACGTGATGG	AGCTCAAACTAAGCAAGTCAGGG	chr19	+	50576637	50576659	6
Site_3-HEK293	GGCCCAGACTGAGCACGTGATGG	AGCTCAGAATGAGCAAGAGATGG	chr12	-	51027845	51027867	5
Site_3-K562	GGCCCAGACTGAGCACGTGATGG	AGCTCAGAATGAGCAAGAGATGG	chr12	-	51027845	51027867	5
Site_3-HEK293	GGCCCAGACTGAGCACGTGATGG	AGCTCAGACTGAGCAAGTGAGGG	chr1	-	47005699	47005721	3
Site_3-K562	GGCCCAGACTGAGCACGTGATGG	AGCTCAGACTGAGCAAGTGAGGG	chr1	-	47005699	47005721	3
Site_3-HEK293	GGCCCAGACTGAGCACGTGATGG	AGCTCAGGCTGAGCACATGGTGG	chr18	+	1963321	1963343	5
Site_3-K562	GGCCCAGACTGAGCACGTGATGG	AGCTCAGGCTGAGCACATGGTGG	chr18	+	1963321	1963343	5
EMX1-K562	GAGTCCGAGCAGAAGAAGAAGGG	AGCTCCGAGCAGAGGAAGGAGGG	chr1	-	201617281	201617303	5
EMX1-U2OS	GAGTCCGAGCAGAAGAAGAAGGG	AGCTCCGAGCAGAGGAAGGAGGG	chr1	-	201617281	201617303	5
Site_4-HEK293	GGCACTGCGGCTGGAGGTGGGGG	AGCTCTGCGACCGGAGCTGGTGG	chr22	+	25206702	25206724	5
Site_4-HEK293	GGCACTGCGGCTGGAGGTGGGGG	AGCTCTGCGGCAGGAGTTGGAGG	chr2	+	6961239	6961261	4
Site_4-HEK293	GGCACTGCGGCTGGAGGTGGGGG	AGCTCTGCTATTGGAGGTGGAGG	chr21	+	36453417	36453439	5
Site_4-HEK293	GGCACTGCGGCTGGAGGTGGGGG	AGCTCTGCTGCTGGAGGAGGTGG	chr4	+	19769408	19769430	4
Site_4-HEK293	GGCACTGCGGCTGGAGGTGGGGG	AGCTCTGCTGCTGGGGGCAGTGG	chr15	-	58989247	58989269	6
Site_4-HEK293	GGCACTGCGGCTGGAGGTGGGGG	AGCTCTGTGAATGGAGGTGAGGG	chr6	+	139048080	139048102	6
Site_4-HEK293	GGCACTGCGGCTGGAGGTGGGGG	AGCTCTGTGGTAGGAGATGGGGG	chr6	-	106398490	106398512	6
VEGFA_site_1-U2OS	GGGTGGGGGGAGTTTGCTCCTGG	AGCTGAGGGGAGCTTGCTCTGGG	chr11	-	33682250	33682272	5
VEGFA_site_1-U2OS	GGGTGGGGGGAGTTTGCTCCTGG	AGCTGGAGGGAGTTTGCCCCAGG	chr10	+	124731399	124731421	4
VEGFA_site_1-U2OS	GGGTGGGGGGAGTTTGCTCCTGG	AGCTGGGGGAAGCCTGCTCTGGG	chr15	-	100925412	100925434	6
VEGFA_site_1-U2OS	GGGTGGGGGGAGTTTGCTCCTGG	AGCTGGGGGGACTTTGCTTCTGG	chr2	+	73180956	73180978	4
VEGFA_site_1-U2OS	GGGTGGGGGGAGTTTGCTCCTGG	AGCTGTGGGGAATTTGCTCATGG	chr1	+	24937137	24937159	5
Site_1-HEK293	GGGAAAGACCCAGCATCCGTGGG	AGGAAAAGCCCAGCATCCAATGG	chr15	+	56179707	56179729	5
Site_1-K562	GGGAAAGACCCAGCATCCGTGGG	AGGAAAAGCCCAGCATCCAATGG	chr15	+	56179707	56179729	5
Site_1-HEK293	GGGAAAGACCCAGCATCCGTGGG	AGGAAAAGTCCAGCTTCCGTCGG	chr2	-	157177341	157177363	5
Site_1-K562	GGGAAAGACCCAGCATCCGTGGG	AGGAAAAGTCCAGCTTCCGTCGG	chr2	-	157177341	157177363	5
Site_1-K562	GGGAAAGACCCAGCATCCGTGGG	AGGAAAGACCCAGTAAACGTGGG	chr5	+	76372090	76372112	4
VEGFA_site_1-U2OS	GGGTGGGGGGAGTTTGCTCCTGG	AGGAAAGAGGAGTTTGATCCTGG	chr14	+	22594840	22594862	6
VEGFA_site_1-U2OS	GGGTGGGGGGAGTTTGCTCCTGG	AGGAAGGAGGAGTCAGCTCCAGG	chr19	+	10229864	10229886	6
VEGFA_site_1-U2OS	GGGTGGGGGGAGTTTGCTCCTGG	AGGAAGGAGGAGTTAGCTCCTGG	chr11	+	3445187	3445209	5
VEGFA_site_1-U2OS	GGGTGGGGGGAGTTTGCTCCTGG	AGGAAGGAGGAGTTAGCTCCTGG	chr11	+	67574245	67574267	5
VEGFA_site_1-U2OS	GGGTGGGGGGAGTTTGCTCCTGG	AGGAAGGAGGAGTTAGCTCCTGG	chr11	-	71497113	71497135	5
VEGFA_site_1-U2OS	GGGTGGGGGGAGTTTGCTCCTGG	AGGAAGGAGGAGTTAGCTCCTGG	chr3	-	125633986	125634008	5
VEGFA_site_1-U2OS	GGGTGGGGGGAGTTTGCTCCTGG	AGGAAGGGGGATTCTGCTCCGGG	chr16	+	66639702	66639724	5
VEGFA_site_1-U2OS	GGGTGGGGGGAGTTTGCTCCTGG	AGGAAGTGGGACTTTGCTCCAGG	chr7	+	150169330	150169352	5
Site_1-K562	GGGAAAGACCCAGCATCCGTGGG	AGGAATGATCAGGCATCCATAGG	chr17	+	25819442	25819464	6
Site_4-HEK293	GGCACTGCGGCTGGAGGTGGGGG	AGGACTGCAGCAGGGGGTGGGGG	chr19	-	56818671	56818693	5
Site_4-HEK293	GGCACTGCGGCTGGAGGTGGGGG	AGGACTGCGGCTGGGGCGGGGGG	chr5	-	179002035	179002057	5
Site_4-HEK293	GGCACTGCGGCTGGAGGTGGGGG	AGGACTGCGGCTGGGGGTGGTGG	chr7	+	54561421	54561443	3
Site_4-HEK293	GGCACTGCGGCTGGAGGTGGGGG	AGGACTGCGGTTAGAGGGGGAGG	chr14	+	23951815	23951837	5
Site_4-HEK293	GGCACTGCGGCTGGAGGTGGGGG	AGGACTGTGGCTGAGGGTGGGGG	chr5	-	172984180	172984202	5
VEGFA_site_1-U2OS	GGGTGGGGGGAGTTTGCTCCTGG	AGGAGAGCGGAGTTGGCTCCTGG	chr4	+	8082814	8082836	5
VEGFA_site_1-U2OS	GGGTGGGGGGAGTTTGCTCCTGG	AGGAGAGGGCAGTTTGGTCCAGG	chr5	-	134582077	134582099	5
VEGFA_site_1-U2OS	GGGTGGGGGGAGTTTGCTCCTGG	AGGAGAGGGGAGTCTGTTCCAGG	chr12	+	11693053	11693075	5
VEGFA_site_1-U2OS	GGGTGGGGGGAGTTTGCTCCTGG	AGGAGGAGGGAGTCCGTTCCGGG	chr9	-	3906927	3906949	6
Site_1-K562	GGGAAAGACCCAGCATCCGTGGG	AGGAGGGACCCAGTTTCCCTGGG	chr2	+	118467740	118467762	6
VEGFA_site_1-U2OS	GGGTGGGGGGAGTTTGCTCCTGG	AGGAGGGAGGAAGTTGCTCCAGG	chr1	+	55931850	55931872	5
VEGFA_site_1-U2OS	GGGTGGGGGGAGTTTGCTCCTGG	AGGAGGGAGGAGGATGCTCCAGG	chr13	-	110473694	110473716	5
VEGFA_site_1-U2OS	GGGTGGGGGGAGTTTGCTCCTGG	AGGAGGGGAGAATTTGTCCCTGG	chr3	+	112408553	112408575	6
VEGFA_site_1-U2OS	GGGTGGGGGGAGTTTGCTCCTGG	AGGAGGGGAGAGTATGCTACCGG	chr12	-	6861797	6861819	5
VEGFA_site_1-U2OS	GGGTGGGGGGAGTTTGCTCCTGG	AGGAGGGGGAAGAATGCTCCAGG	chr17	-	63035702	63035724	5
VEGFA_site_1-U2OS	GGGTGGGGGGAGTTTGCTCCTGG	AGGAGGGGGACATTTGATCCGGG	chr22	+	50488110	50488132	6
VEGFA_site_1-U2OS	GGGTGGGGGGAGTTTGCTCCTGG	AGGAGGTGGAAATTTGCTCCAGG	chr1	+	244288991	244289013	5
FANCF-K562	GGAATCCCTTCTGCAGCACCTGG	AGGATCCCAACAGCAGCACCTGG	chr2	+	97619636	97619658	5
FANCF-U2OS	GGAATCCCTTCTGCAGCACCTGG	AGGATCCCAACAGCAGCACCTGG	chr2	+	97619636	97619658	5
VEGFA_site_1-U2OS	GGGTGGGGGGAGTTTGCTCCTGG	AGGATGAGGGAGTGAGCTCCAGG	chr2	+	119824407	119824429	6
VEGFA_site_3-U2OS	GGTGAGTGAGTGTGTGCGTGTGG	AGGATGTGAGTGTGTGCATGTGG	chr18	+	6110686	6110708	5
VEGFA_site_1-U2OS	GGGTGGGGGGAGTTTGCTCCTGG	AGGCAGAGGGAGATTGCTCCAGG	chr8	-	37344519	37344541	5
VEGFA_site_1-U2OS	GGGTGGGGGGAGTTTGCTCCTGG	AGGCAGGAAGAGTTTGCTCAGGG	chr19	+	11016104	11016126	6
VEGFA_site_1-U2OS	GGGTGGGGGGAGTTTGCTCCTGG	AGGCAGGAGGAGAATGCTCCAGG	chr12	-	13148044	13148066	6
VEGFA_site_1-U2OS	GGGTGGGGGGAGTTTGCTCCTGG	AGGCAGGGGGAGTTTACTCAAGG	chr16	+	82235634	82235656	5
VEGFA_site_1-U2OS	GGGTGGGGGGAGTTTGCTCCTGG	AGGCAGGTGGAAATTGCTCCAGG	chr9	+	136606850	136606872	6
Site_3-HEK293	GGCCCAGACTGAGCACGTGATGG	AGGCCAAACTGAGCACATTAGGG	chr20	+	42011543	42011565	5
Site_3-K562	GGCCCAGACTGAGCACGTGATGG	AGGCCAAACTGAGCACATTAGGG	chr20	+	42011543	42011565	5
EMX1-K562	GAGTCCGAGCAGAAGAAGAAGGG	AGGCCCGAGCAGGAGAAAATAGG	chr3	+	13455178	13455200	6
EMX1-U2OS	GAGTCCGAGCAGAAGAAGAAGGG	AGGCCCGAGCAGGAGAAAATAGG	chr3	+	13455178	13455200	6
Site_4-HEK293	GGCACTGCGGCTGGAGGTGGGGG	AGGCCTGAGGCTGGGGGTGGGGG	chr10	-	72740924	72740946	5
Site_4-HEK293	GGCACTGCGGCTGGAGGTGGGGG	AGGCCTGCGGAAGGGGGTGGGGG	chr17	-	78332921	78332943	6
Site_3-K562	GGCCCAGACTGAGCACGTGATGG	AGGCTAGACAGAGCAAGTGATGG	chr5	+	66496855	66496877	5
FANCF-K562	GGAATCCCTTCTGCAGCACCTGG	AGGCTCCCTTCGGCAGCACCTGG	chr2	+	11990287	11990309	4
Site_1-K562	GGGAAAGACCCAGCATCCGTGGG	AGGGAACACTCAACATCCTTGGG	chr6	-	2520754	2520776	6
Site_1-K562	GGGAAAGACCCAGCATCCGTGGG	AGGGAAGAGACAGAATCAGTTGG	chr1	+	91552472	91552494	6
VEGFA_site_3-U2OS	GGTGAGTGAGTGTGTGCGTGTGG	AGGGAAGGAGTGTGTGTGTGAGG	chr4	+	15299050	15299072	5
VEGFA_site_1-U2OS	GGGTGGGGGGAGTTTGCTCCTGG	AGGGAAGGGGAATTTGCACCTGG	chr11	+	86695091	86695113	6
VEGFA_site_3-U2OS	GGTGAGTGAGTGTGTGCGTGTGG	AGGGAATGAGTGTCTGTGTGTGG	chr3	+	188618157	188618179	5
VEGFA_site_3-U2OS	GGTGAGTGAGTGTGTGCGTGTGG	AGGGAATGAGTGTGTGTGTGTGG	chr18	-	21598347	21598369	4
Site_2-K562	GAACACAAAGCATAGACTGCGGG	AGGGACAAAGCATAGATTGTGGG	chr11	-	93231354	93231376	6
VEGFA_site_3-U2OS	GGTGAGTGAGTGTGTGCGTGTGG	AGGGAGAGAGTGTGTGCTAGGGG	chr19	-	41275044	41275066	5
VEGFA_site_1-U2OS	GGGTGGGGGGAGTTTGCTCCTGG	AGGGAGGAGGAATTTGCTCCAGG	chr20	-	56175350	56175372	5
VEGFA_site_1-U2OS	GGGTGGGGGGAGTTTGCTCCTGG	AGGGAGGGAGAATTTGCTCCTGG	chr2	+	209437583	209437605	5
VEGFA_site_1-U2OS	GGGTGGGGGGAGTTTGCTCCTGG	AGGGAGGGAGAGTTTGTTCAGGG	chr3	+	81372727	81372749	6
VEGFA_site_3-U2OS	GGTGAGTGAGTGTGTGCGTGTGG	AGGGAGGGAGTGTGTGTTTGGGG	chr4	+	124388661	124388683	5
VEGFA_site_3-U2OS	GGTGAGTGAGTGTGTGCGTGTGG	AGGGAGTGACTGTGTGCGTGTGG	chr10	+	130228337	130228359	3
VEGFA_site_3-U2OS	GGTGAGTGAGTGTGTGCGTGTGG	AGGGAGTGAGTGTGAGAGTGCGG	chr6	+	144458274	144458296	4
VEGFA_site_3-U2OS	GGTGAGTGAGTGTGTGCGTGTGG	AGGGAGTGAGTGTGTAAGTGTGG	chr2	-	217617264	217617286	4
VEGFA_site_3-U2OS	GGTGAGTGAGTGTGTGCGTGTGG	AGGGAGTGGCTGTGTGCATGAGG	chr17	+	20973322	20973344	5
VEGFA_site_3-U2OS	GGTGAGTGAGTGTGTGCGTGTGG	AGGGAGTGTGTGTGTGTGGGGGG	chr9	+	27359360	27359382	5
Site_4-HEK293	GGCACTGCGGCTGGAGGTGGGGG	AGGGCTGCGGCTGGGGCTGGGGG	chr18	-	22596315	22596337	5
VEGFA_site_1-U2OS	GGGTGGGGGGAGTTTGCTCCTGG	AGGGGAAGGAAGTTTGATCCTGG	chr11	+	116733899	116733921	6
VEGFA_site_1-U2OS	GGGTGGGGGGAGTTTGCTCCTGG	AGGGGAGGGAACATTGCTCCAGG	chr3	-	45929740	45929762	6
VEGFA_site_1-U2OS	GGGTGGGGGGAGTTTGCTCCTGG	AGGGGAGGGGAACTTGCACCAGG	chrX	+	103580002	103580024	6
VEGFA_site_1-U2OS	GGGTGGGGGGAGTTTGCTCCTGG	AGGGGGGGTCAATTAGCTCCTGG	chr6	-	70446069	70446091	6
VEGFA_site_1-U2OS	GGGTGGGGGGAGTTTGCTCCTGG	AGGGGGTAGGGGTTAGCTCCTGG	chr20	+	48981550	48981572	6
VEGFA_site_1-U2OS	GGGTGGGGGGAGTTTGCTCCTGG	AGGGGTAGGGAGATTGCTCCTGG	chrX	-	128497215	128497237	5
VEGFA_site_1-U2OS	GGGTGGGGGGAGTTTGCTCCTGG	AGGGGTGAGGAGCTTGCTTCTGG	chr3	-	195855615	195855637	6
VEGFA_site_1-U2OS	GGGTGGGGGGAGTTTGCTCCTGG	AGGGGTGGGGTGTTTGTTCCAGG	chr7	-	55338687	55338709	5
FANCF-K562	GGAATCCCTTCTGCAGCACCTGG	AGGGTCCCTTCTGCAGCCCCTGG	chr12	-	115467802	115467824	4
FANCF-U2OS	GGAATCCCTTCTGCAGCACCTGG	AGGGTCCCTTCTGCAGCCCCTGG	chr12	-	115467802	115467824	4
VEGFA_site_1-U2OS	GGGTGGGGGGAGTTTGCTCCTGG	AGGGTGAGGAAGTTTGCTCGGGG	chr3	+	53101554	53101576	6
VEGFA_site_1-U2OS	GGGTGGGGGGAGTTTGCTCCTGG	AGGGTGGAGGAGCATGCTCCAGG	chr6	-	97570852	97570874	6
VEGFA_site_1-U2OS	GGGTGGGGGGAGTTTGCTCCTGG	AGGGTGGGGCCGTTTGCTCCCGG	chr7	-	76022386	76022408	5
VEGFA_site_1-U2OS	GGGTGGGGGGAGTTTGCTCCTGG	AGGGTGGGTGAGATTACTCCTGG	chr11	-	84646616	84646638	6
Site_1-K562	GGGAAAGACCCAGCATCCGTGGG	AGGTAAAAACCAGCAACAGTAGG	chr12	-	121181186	121181208	6
VEGFA_site_1-U2OS	GGGTGGGGGGAGTTTGCTCCTGG	AGGTACGGGGAGCATGCTCCAGG	chr9	-	37769410	37769432	5
EMX1-K562	GAGTCCGAGCAGAAGAAGAAGGG	AGGTCAGAGCAGAAGAAAAGAGG	chr1	+	27913374	27913396	5
EMX1-U2OS	GAGTCCGAGCAGAAGAAGAAGGG	AGGTCAGAGCAGAAGAAAAGAGG	chr1	+	27913374	27913396	5
Site_3-HEK293	GGCCCAGACTGAGCACGTGATGG	AGGTCAGAGTGAGCAAGTGAGGG	chr1	+	112107857	112107879	5
VEGFA_site_1-U2OS	GGGTGGGGGGAGTTTGCTCCTGG	AGGTCAGGAGAGGTTGCTCCGGG	chr20	-	60138085	60138107	5
RNF2-K562	GTCATCTTAGTCATTACCTGAGG	AGGTCCTTAGTCATTATCTGTGG	chr3	-	69832727	69832749	6
VEGFA_site_1-U2OS	GGGTGGGGGGAGTTTGCTCCTGG	AGGTCGGGGGAGTTAGATCCCGG	chr22	+	38219316	38219338	4
EMX1-K562	GAGTCCGAGCAGAAGAAGAAGGG	AGGTCTGAGCAGAAGAAAGAAGG	chr12	+	114102186	114102208	5
EMX1-U2OS	GAGTCCGAGCAGAAGAAGAAGGG	AGGTCTGAGCAGAAGAAAGAAGG	chr12	+	114102186	114102208	5
EMX1-K562	GAGTCCGAGCAGAAGAAGAAGGG	AGGTCTGAGCAGAGGAAGATGGG	chr18	-	35655215	35655237	5
VEGFA_site_1-U2OS	GGGTGGGGGGAGTTTGCTCCTGG	AGGTGCGAGGGGTTTGCACCTGG	chr13	+	113739997	113740019	5
VEGFA_site_1-U2OS	GGGTGGGGGGAGTTTGCTCCTGG	AGGTGGAGAAACCTTGCTCCAGG	chr14	-	90547176	90547198	6
VEGFA_site_1-U2OS	GGGTGGGGGGAGTTTGCTCCTGG	AGGTGGAGGGAAGTTATTCCAGG	chr13	+	26621892	26621914	6
VEGFA_site_1-U2OS	GGGTGGGGGGAGTTTGCTCCTGG	AGGTGGAGGGGATTTGTTCCAGG	chr10	+	126657868	126657890	5
VEGFA_site_1-U2OS	GGGTGGGGGGAGTTTGCTCCTGG	AGGTGGGAGGAGCTTGAACCTGG	chr17	-	38427316	38427338	5
VEGFA_site_1-U2OS	GGGTGGGGGGAGTTTGCTCCTGG	AGGTGGGGATCGTTTGATCCAGG	chr3	+	29892841	29892863	5
VEGFA_site_1-U2OS	GGGTGGGGGGAGTTTGCTCCTGG	AGGTGGTGGGAGCTTGTTCCTGG	chr3	-	128284315	128284337	4
VEGFA_site_1-U2OS	GGGTGGGGGGAGTTTGCTCCTGG	AGGTGTAGAGAGTTTACTCAAGG	chrX	+	99121400	99121422	6
VEGFA_site_1-U2OS	GGGTGGGGGGAGTTTGCTCCTGG	AGGTGTGAGGACTTAGCTCCCGG	chr13	+	113530753	113530775	5
VEGFA_site_1-U2OS	GGGTGGGGGGAGTTTGCTCCTGG	AGGTTGGGGAAGAGTGCTCCAGG	chr5	+	160120548	160120570	5
VEGFA_site_1-U2OS	GGGTGGGGGGAGTTTGCTCCTGG	AGGTTTGGGGAGTTTGCTACAGG	chr16	-	77548833	77548855	4
VEGFA_site_3-U2OS	GGTGAGTGAGTGTGTGCGTGTGG	AGTAAATAAGTGTGTGTGTTGGG	chr3	-	163210413	163210435	6
VEGFA_site_3-U2OS	GGTGAGTGAGTGTGTGCGTGTGG	AGTAAATGAGAATGTGCATGAGG	chr10	+	71593423	71593445	6
VEGFA_site_3-U2OS	GGTGAGTGAGTGTGTGCGTGTGG	AGTAAGTGTGTGTGTGGGGGGGG	chr6	+	48860530	48860552	5
Site_4-HEK293	GGCACTGCGGCTGGAGGTGGGGG	AGTACAGTGGCTGGGGGAGGGGG	chr19	-	38899254	38899276	6
Site_4-HEK293	GGCACTGCGGCTGGAGGTGGGGG	AGTACCACGGCTGGAGGTTTGGG	chr2	+	7228711	7228733	6
Site_4-HEK293	GGCACTGCGGCTGGAGGTGGGGG	AGTACCGCGGGAGGAGGTGAGGG	chr5	+	11339503	11339525	6
Site_4-HEK293	GGCACTGCGGCTGGAGGTGGGGG	AGTACTATGGCTGGGTGTGGTGG	chr8	+	30074618	30074640	6
Site_4-HEK293	GGCACTGCGGCTGGAGGTGGGGG	AGTACTGCAGCTGGGGGCAGGGG	chr4	+	130162188	130162210	6
Site_4-HEK293	GGCACTGCGGCTGGAGGTGGGGG	AGTACTGCGGAGAGAGGAGGGGG	chr19	-	18545008	18545030	6
Site_4-HEK293	GGCACTGCGGCTGGAGGTGGGGG	AGTACTGCGGCTGGGCGTGGTGG	chr9	-	35349198	35349220	4
Site_4-HEK293	GGCACTGCGGCTGGAGGTGGGGG	AGTACTGCGGTTGGAAGCAGAGG	chr11	+	18404373	18404395	6
Site_4-HEK293	GGCACTGCGGCTGGAGGTGGGGG	AGTACTGTGCCAGGAGGTGTAGG	chr2	-	84743389	84743411	6
FANCF-K562	GGAATCCCTTCTGCAGCACCTGG	AGTATCCATTCTGCAGCACATGG	chrX	-	110719725	110719747	4
FANCF-U2OS	GGAATCCCTTCTGCAGCACCTGG	AGTATCCATTCTGCAGCACATGG	chrX	-	110719725	110719747	4
VEGFA_site_3-U2OS	GGTGAGTGAGTGTGTGCGTGTGG	AGTATGTGAGTGCGTGTGTGTGG	chr7	-	10561346	10561368	5
VEGFA_site_3-U2OS	GGTGAGTGAGTGTGTGCGTGTGG	AGTCAGTGAGTGAGTGAGTGCGG	chr3	+	194472520	194472542	4
Site_4-HEK293	GGCACTGCGGCTGGAGGTGGGGG	AGTCATGCGGCTGGGAGTGGTGG	chr15	-	29761689	29761711	6
Site_3-K562	GGCCCAGACTGAGCACGTGATGG	AGTCCAGCCTGGGCAAGAGAGGG	chrX	+	39076174	39076196	6
HBB-K562	CTTGCCCCACAGGGCAGTAACGG	AGTCCCCCACAGAACAGTAAGGG	chr12	+	66309890	66309912	5
VEGFA_site_3-U2OS	GGTGAGTGAGTGTGTGCGTGTGG	AGTGAAAGAGTGTGTATATGAGG	chr3	+	193932971	193932993	6
VEGFA_site_3-U2OS	GGTGAGTGAGTGTGTGCGTGTGG	AGTGAATGAGGGAGTGAATGAGG	chr16	-	87047577	87047599	6
VEGFA_site_3-U2OS	GGTGAGTGAGTGTGTGCGTGTGG	AGTGAATGAGTGAGTGAGTGAGG	chr16	-	87047308	87047330	4
VEGFA_site_3-U2OS	GGTGAGTGAGTGTGTGCGTGTGG	AGTGAATGAGTGTGTGTGTGTGG	chr3	-	193993878	193993900	3
VEGFA_site_3-U2OS	GGTGAGTGAGTGTGTGCGTGTGG	AGTGAATGTGTGTGAGCATGTGG	chr6	-	66435149	66435171	5
VEGFA_site_3-U2OS	GGTGAGTGAGTGTGTGCGTGTGG	AGTGAATGTGTGTGTGCATGTGG	chr2	-	124275978	124276000	4
VEGFA_site_3-U2OS	GGTGAGTGAGTGTGTGCGTGTGG	AGTGAATTAGTGTGTGTGTATGG	chr3	-	36591388	36591410	5
VEGFA_site_3-U2OS	GGTGAGTGAGTGTGTGCGTGTGG	AGTGACTGAGGAAGTGCTTGTGG	chr18	-	60842319	60842341	6
VEGFA_site_3-U2OS	GGTGAGTGAGTGTGTGCGTGTGG	AGTGAGAAAGTGTGTGCATGCGG	chr2	+	18696208	18696230	4
HBB-K562	CTTGCCCCACAGGGCAGTAACGG	AGTGAGCCACAGGGCAGTTCGGG	chr7	-	37425022	37425044	6
VEGFA_site_3-U2OS	GGTGAGTGAGTGTGTGCGTGTGG	AGTGAGGGAGTGAGTGAATGAGG	chr6	-	166880298	166880320	5
VEGFA_site_3-U2OS	GGTGAGTGAGTGTGTGCGTGTGG	AGTGAGGTAGTGTCTGCATGTGG	chr17	-	35004508	35004530	5
VEGFA_site_3-U2OS	GGTGAGTGAGTGTGTGCGTGTGG	AGTGAGTAAGTGAGTGAGTGAGG	chr7	+	51294262	51294284	4
VEGFA_site_3-U2OS	GGTGAGTGAGTGTGTGCGTGTGG	AGTGAGTATGTGTGTGTGTATGG	chr16	+	54706879	54706901	5
VEGFA_site_3-U2OS	GGTGAGTGAGTGTGTGCGTGTGG	AGTGAGTATGTGTGTGTGTGTGG	chr15	+	79723836	79723858	4
VEGFA_site_3-U2OS	GGTGAGTGAGTGTGTGCGTGTGG	AGTGAGTGAATGAGTGTGTGTGG	chr1	+	19027861	19027883	4
VEGFA_site_3-U2OS	GGTGAGTGAGTGTGTGCGTGTGG	AGTGAGTGAGAATGTGTGCGTGG	chr4	+	2130159	2130181	5
VEGFA_site_3-U2OS	GGTGAGTGAGTGTGTGCGTGTGG	AGTGAGTGAGTGAGTGAATGAGG	chr20	-	62468981	62469003	4
VEGFA_site_3-U2OS	GGTGAGTGAGTGTGTGCGTGTGG	AGTGAGTGAGTGAGTGAGTGAGG	chr5	+	6007216	6007238	3
VEGFA_site_3-U2OS	GGTGAGTGAGTGTGTGCGTGTGG	AGTGAGTGAGTGAGTGAGTGAGG	chr7	-	152671372	152671394	3
VEGFA_site_3-U2OS	GGTGAGTGAGTGTGTGCGTGTGG	AGTGAGTGAGTGAGTGAGTGGGG	chr11	+	79178506	79178528	3
VEGFA_site_3-U2OS	GGTGAGTGAGTGTGTGCGTGTGG	AGTGAGTGAGTGTGTGTGTGGGG	chr14	-	65569153	65569175	2
VEGFA_site_3-U2OS	GGTGAGTGAGTGTGTGCGTGTGG	AGTGAGTGGGTGTGAGCTTGTGG	chr5	+	180022148	180022170	4
VEGFA_site_3-U2OS	GGTGAGTGAGTGTGTGCGTGTGG	AGTGAGTGTATATGTGTGTGTGG	chr20	-	37219193	37219215	5
VEGFA_site_3-U2OS	GGTGAGTGAGTGTGTGCGTGTGG	AGTGAGTGTGTATGTGTGTGTGG	chr19	-	41713248	41713270	4
VEGFA_site_3-U2OS	GGTGAGTGAGTGTGTGCGTGTGG	AGTGATGGAGTGTGTGCCTGTGG	chr1	-	22117213	22117235	4
VEGFA_site_3-U2OS	GGTGAGTGAGTGTGTGCGTGTGG	AGTGATTGAGTTTGTGTGTAGGG	chr5	+	126933675	126933697	5
VEGFA_site_1-U2OS	GGGTGGGGGGAGTTTGCTCCTGG	AGTGCAGGGGAGCTTGCTCCTGG	chr22	+	41676745	41676767	6
VEGFA_site_3-U2OS	GGTGAGTGAGTGTGTGCGTGTGG	AGTGCATGAGTGTGTATGTGAGG	chr3	-	155092662	155092684	5
HBB-K562	CTTGCCCCACAGGGCAGTAACGG	AGTGCCACACACAGCAGTAAGGG	chr8	-	24931375	24931397	5
HBB-K562	CTTGCCCCACAGGGCAGTAACGG	AGTGCCCCACAGGGGAGAAATGG	chr22	-	35537389	35537411	4
HBB-K562	CTTGCCCCACAGGGCAGTAACGG	AGTGCCCGGCAGGGCAGCAAAGG	chr18	+	24218607	24218629	5
VEGFA_site_3-U2OS	GGTGAGTGAGTGTGTGCGTGTGG	AGTGCGAGAGTGTGTGTGTGGGG	chr7	-	1600255	1600277	4
VEGFA_site_3-U2OS	GGTGAGTGAGTGTGTGCGTGTGG	AGTGCGGGAGTGCGTGCGTGCGG	chr15	+	28834363	28834385	4
HBB-K562	CTTGCCCCACAGGGCAGTAACGG	AGTGCTCTACAAGGCAGGAAGGG	chr11	-	69470168	69470190	6
VEGFA_site_3-U2OS	GGTGAGTGAGTGTGTGCGTGTGG	AGTGGAAGAGTGTCTGCGTGAGG	chr12	-	2611258	2611280	5
VEGFA_site_3-U2OS	GGTGAGTGAGTGTGTGCGTGTGG	AGTGGAAGAGTGTGTGCTTGGGG	chr14	-	38895032	38895054	5
VEGFA_site_3-U2OS	GGTGAGTGAGTGTGTGCGTGTGG	AGTGGAAGAGTGTGTGCTTGTGG	chr21	+	25293209	25293231	5
VEGFA_site_3-U2OS	GGTGAGTGAGTGTGTGCGTGTGG	AGTGGATGAGTGAGTGCATGCGG	chr2	+	236425354	236425376	5
HBB-K562	CTTGCCCCACAGGGCAGTAACGG	AGTGGCTCACAGCCCAGTAAAGG	chr7	+	129061671	129061693	6
VEGFA_site_1-U2OS	GGGTGGGGGGAGTTTGCTCCTGG	AGTGGGGGAGAGTATGCTCCGGG	chr3	+	36358917	36358939	5
VEGFA_site_1-U2OS	GGGTGGGGGGAGTTTGCTCCTGG	AGTGGGGGGAAGAGTGCTCCGGG	chr1	+	53805883	53805905	6
VEGFA_site_3-U2OS	GGTGAGTGAGTGTGTGCGTGTGG	AGTGGGTGTGTGTGTGTGTGTGG	chr2	+	121114789	121114811	4
VEGFA_site_3-U2OS	GGTGAGTGAGTGTGTGCGTGTGG	AGTGTATGAGTGTTTGCATGGGG	chr4	+	158621581	158621603	5
VEGFA_site_3-U2OS	GGTGAGTGAGTGTGTGCGTGTGG	AGTGTGAGAGTGTGTGTGTGTGG	chr20	-	60805202	60805224	4
VEGFA_site_3-U2OS	GGTGAGTGAGTGTGTGCGTGTGG	AGTGTGCGAGTGTGCGTGTGAGG	chr13	-	111526831	111526853	5
VEGFA_site_3-U2OS	GGTGAGTGAGTGTGTGCGTGTGG	AGTGTGTAAGTGTGTGAGTGGGG	chr8	+	20109718	20109740	4
VEGFA_site_3-U2OS	GGTGAGTGAGTGTGTGCGTGTGG	AGTGTGTGAATGTGTGTGTGTGG	chr16	+	10823043	10823065	4
VEGFA_site_3-U2OS	GGTGAGTGAGTGTGTGCGTGTGG	AGTGTGTGAGAGTGTGCATGTGG	chr1	-	48691299	48691321	4
VEGFA_site_3-U2OS	GGTGAGTGAGTGTGTGCGTGTGG	AGTGTGTGAGAGTGTGTATGTGG	chr19	-	33724090	33724112	5
VEGFA_site_3-U2OS	GGTGAGTGAGTGTGTGCGTGTGG	AGTGTGTGAGAGTGTGTATGTGG	chr4	+	66528416	66528438	5
VEGFA_site_3-U2OS	GGTGAGTGAGTGTGTGCGTGTGG	AGTGTGTGAGAGTGTGTGTGAGG	chr5	+	176015565	176015587	4
VEGFA_site_3-U2OS	GGTGAGTGAGTGTGTGCGTGTGG	AGTGTGTGAGAGTGTGTGTGTGG	chr10	-	132005400	132005422	4
VEGFA_site_3-U2OS	GGTGAGTGAGTGTGTGCGTGTGG	AGTGTGTGAGAGTGTGTGTGTGG	chr14	+	89369397	89369419	4
VEGFA_site_3-U2OS	GGTGAGTGAGTGTGTGCGTGTGG	AGTGTGTGAGAGTGTGTGTGTGG	chr20	-	60804874	60804896	4
VEGFA_site_3-U2OS	GGTGAGTGAGTGTGTGCGTGTGG	AGTGTGTGAGAGTGTGTGTGTGG	chr4	+	185214137	185214159	4
VEGFA_site_3-U2OS	GGTGAGTGAGTGTGTGCGTGTGG	AGTGTGTGAGGGTGTGTGTGAGG	chr1	-	41992380	41992402	4
VEGFA_site_3-U2OS	GGTGAGTGAGTGTGTGCGTGTGG	AGTGTGTGAGTGGGTGTGTGGGG	chr3	+	133775580	133775602	4
VEGFA_site_3-U2OS	GGTGAGTGAGTGTGTGCGTGTGG	AGTGTGTGAGTGTGAGTATGGGG	chr20	-	23960768	23960790	5
VEGFA_site_3-U2OS	GGTGAGTGAGTGTGTGCGTGTGG	AGTGTGTGAGTGTGAGTATGGGG	chr22	+	22995210	22995232	5
VEGFA_site_3-U2OS	GGTGAGTGAGTGTGTGCGTGTGG	AGTGTGTGAGTGTGAGTATGGGG	chr22	+	25029808	25029830	5
VEGFA_site_3-U2OS	GGTGAGTGAGTGTGTGCGTGTGG	AGTGTGTGAGTGTGTATGTGGGG	chr5	-	11312307	11312329	4
VEGFA_site_3-U2OS	GGTGAGTGAGTGTGTGCGTGTGG	AGTGTGTGAGTGTGTGAGTGAGG	chr13	-	91706950	91706972	3
VEGFA_site_3-U2OS	GGTGAGTGAGTGTGTGCGTGTGG	AGTGTGTGAGTGTGTGCGTGTGG	chr20	-	20178278	20178300	2
VEGFA_site_3-U2OS	GGTGAGTGAGTGTGTGCGTGTGG	AGTGTGTGAGTGTGTGTATGAGG	chr21	+	39875931	39875953	4
VEGFA_site_3-U2OS	GGTGAGTGAGTGTGTGCGTGTGG	AGTGTGTGAGTGTGTGTCTGAGG	chr7	+	155055766	155055788	4
VEGFA_site_3-U2OS	GGTGAGTGAGTGTGTGCGTGTGG	AGTGTGTGAGTGTGTGTGCGGGG	chr19	+	39389613	39389635	4
VEGFA_site_3-U2OS	GGTGAGTGAGTGTGTGCGTGTGG	AGTGTGTGAGTGTGTGTGTGAGG	chr17	+	1178783	1178805	3
VEGFA_site_3-U2OS	GGTGAGTGAGTGTGTGCGTGTGG	AGTGTGTGAGTGTGTGTGTGTGG	chr7	+	154999514	154999536	3
VEGFA_site_3-U2OS	GGTGAGTGAGTGTGTGCGTGTGG	AGTGTGTGGGTGTGTGTGTGCGG	chr20	+	46582047	46582069	4
VEGFA_site_3-U2OS	GGTGAGTGAGTGTGTGCGTGTGG	AGTGTGTGGGTGTGTGTGTGGGG	chr1	-	160164670	160164692	4
VEGFA_site_3-U2OS	GGTGAGTGAGTGTGTGCGTGTGG	AGTGTGTGTGTGTGTGTGTGGGG	chr10	+	60792489	60792511	4
VEGFA_site_3-U2OS	GGTGAGTGAGTGTGTGCGTGTGG	AGTGTGTGTGTGTGTGTGTGGGG	chr14	+	101553725	101553747	4
VEGFA_site_3-U2OS	GGTGAGTGAGTGTGTGCGTGTGG	AGTGTGTGTGTGTGTGTGTGTGG	chr14	-	84460423	84460445	4
VEGFA_site_3-U2OS	GGTGAGTGAGTGTGTGCGTGTGG	AGTGTGTGTGTGTGTGTGTGTGG	chr8	+	35552214	35552236	4
VEGFA_site_3-U2OS	GGTGAGTGAGTGTGTGCGTGTGG	AGTGTGTTTGTGTGTGTGTGTGG	chr8	-	87581760	87581782	5
VEGFA_site_3-U2OS	GGTGAGTGAGTGTGTGCGTGTGG	AGTGTTTGAGTGTGTGTATGTGG	chr3	-	35844729	35844751	5
VEGFA_site_3-U2OS	GGTGAGTGAGTGTGTGCGTGTGG	AGTGTTTGAGTGTGTGTGTGTGG	chr3	+	35871424	35871446	4
VEGFA_site_1-U2OS	GGGTGGGGGGAGTTTGCTCCTGG	AGTTAGGGGGAGTTTATTCCAGG	chr15	-	27243694	27243716	5
EMX1-K562	GAGTCCGAGCAGAAGAAGAAGGG	AGTTCAGAGCAGGAGAAGAATGG	chr2	+	66729756	66729778	5
EMX1-U2OS	GAGTCCGAGCAGAAGAAGAAGGG	AGTTCAGAGCAGGAGAAGAATGG	chr2	+	66729756	66729778	5
EMX1-U2OS	GAGTCCGAGCAGAAGAAGAAGGG	AGTTCCAAGCAGAAGAAGCATGG	chr8	+	102244535	102244557	5
EMX1-K562	GAGTCCGAGCAGAAGAAGAAGGG	AGTTCCAAGCAGAGGAAGAAGGG	chr14	-	75723902	75723924	5
EMX1-U2OS	GAGTCCGAGCAGAAGAAGAAGGG	AGTTCCAAGCAGAGGAAGAAGGG	chr14	-	75723902	75723924	5
HBB-K562	CTTGCCCCACAGGGCAGTAACGG	AGTTCCCCACAACGCAGTATTGG	chr14	-	90916640	90916662	6
FANCF-U2OS	GGAATCCCTTCTGCAGCACCTGG	AGTTCCCCATCTGCAGCACCAGG	chr9	+	139891522	139891544	5
Site_4-HEK293	GGCACTGCGGCTGGAGGTGGGGG	AGTTCTGCGGCTGGAGTGGGTGG	chr1	-	116948394	116948416	5
VEGFA_site_1-U2OS	GGGTGGGGGGAGTTTGCTCCTGG	AGTTGGGGGGAGGTTGCTCTAGG	chr1	-	180143956	180143978	4
VEGFA_site_1-U2OS	GGGTGGGGGGAGTTTGCTCCTGG	AGTTTGGGGGAAATTGCTCCAGG	chr7	-	131563390	131563412	5
VEGFA_site_1-U2OS	GGGTGGGGGGAGTTTGCTCCTGG	AGTTTGGGGGAGTTTGCCCCAGG	chr12	+	26641285	26641307	4
Site_4-HEK293	GGCACTGCGGCTGGAGGTGGGGG	ATAACTGAGGCTGGGGGTGGTGG	chr14	-	67020578	67020600	5
Site_2-K562	GAACACAAAGCATAGACTGCGGG	ATACACAAAGGATAGAAAGCCGG	chr2	-	132592652	132592674	5
Site_2-HEK293	GAACACAAAGCATAGACTGCGGG	ATACACAGAGCAAAGACTGCAGG	chr20	+	23101363	23101385	4
Site_2-K562	GAACACAAAGCATAGACTGCGGG	ATACACAGAGCAAAGACTGCAGG	chr20	+	23101363	23101385	4
Site_2-K562	GAACACAAAGCATAGACTGCGGG	ATACATAGAGTGTAGACTGCAGG	chr7	-	157062605	157062627	6
Site_2-K562	GAACACAAAGCATAGACTGCGGG	ATACCAAAAGCACAGACTGTAGG	chr2	-	139392116	139392138	6
HBB-K562	CTTGCCCCACAGGGCAGTAACGG	ATAGCCCCACAGGGCAGGTTAGG	chr3	+	128713835	128713857	5
HBB-K562	CTTGCCCCACAGGGCAGTAACGG	ATAGCTCCACTGGGCATTAGCGG	chr8	+	48646687	48646709	6
RNF2-K562	GTCATCTTAGTCATTACCTGAGG	ATCACCTTAGCCATTACCAGGGG	chr12	+	131619788	131619810	4
RNF2-U2OS	GTCATCTTAGTCATTACCTGAGG	ATCACCTTAGCCATTACCAGGGG	chr12	+	131619788	131619810	4
Site_4-HEK293	GGCACTGCGGCTGGAGGTGGGGG	ATCACTGCGCCTGGTGGTGGGGG	chr7	+	55344169	55344191	4
Site_4-HEK293	GGCACTGCGGCTGGAGGTGGGGG	ATCACTGTGGCCCGGGGTGGGGG	chr1	+	232683299	232683321	6
Site_4-HEK293	GGCACTGCGGCTGGAGGTGGGGG	ATCACTGTGGCTGGGGGTAGTGG	chr12	-	121690691	121690713	5
FANCF-K562	GGAATCCCTTCTGCAGCACCTGG	ATCATCCCTTCCAGAGCACCTGG	chr12	+	114112738	114112760	6
FANCF-K562	GGAATCCCTTCTGCAGCACCTGG	ATCATCCCTTCTGCAACCCCAGG	chr6	+	77462608	77462630	5
FANCF-U2OS	GGAATCCCTTCTGCAGCACCTGG	ATCATCCCTTCTGCAACCCCAGG	chr6	+	77462608	77462630	5
EMX1-U2OS	GAGTCCGAGCAGAAGAAGAAGGG	ATCTCCAAGCAGAAGAAAAATGG	chr7	-	19457142	19457164	5
RNF2-K562	GTCATCTTAGTCATTACCTGAGG	ATCTGGATTGTCATTACCTGTGG	chr1	+	22718449	22718471	6
VEGFA_site_1-U2OS	GGGTGGGGGGAGTTTGCTCCTGG	ATCTGGGGGGGATTTGTTCCAGG	chr12	+	56958078	56958100	6
VEGFA_site_1-U2OS	GGGTGGGGGGAGTTTGCTCCTGG	ATGAAGGGGAATTTTGCTCCAGG	chr15	-	27973313	27973335	6
Site_4-HEK293	GGCACTGCGGCTGGAGGTGGGGG	ATGACTGCAGCAGGAGGTGGGGG	chr7	-	79436369	79436391	5
Site_4-HEK293	GGCACTGCGGCTGGAGGTGGGGG	ATGACTGCGGCCGGATGTGGTGG	chr10	-	120832252	120832274	5
VEGFA_site_1-U2OS	GGGTGGGGGGAGTTTGCTCCTGG	ATGAGGGGGAAGCTTGTTCCAGG	chr6	-	3131970	3131992	6
Site_4-HEK293	GGCACTGCGGCTGGAGGTGGGGG	ATGATTGCGGCTGGGGGTGGTGG	chrX	+	793831	793853	5
Site_2-K562	GAACACAAAGCATAGACTGCGGG	ATGCACAAAGTAGAAACTGCAGG	chr14	-	103193225	103193247	6
HBB-K562	CTTGCCCCACAGGGCAGTAACGG	ATGCCCCCAAAGGGGAGTATAGG	chr7	+	10580270	10580292	6
HBB-K562	CTTGCCCCACAGGGCAGTAACGG	ATGGCCCCACAAGGCAGAAATGG	chr14	-	94585321	94585343	4
VEGFA_site_1-U2OS	GGGTGGGGGGAGTTTGCTCCTGG	ATGGTGGGTGAGTCTGCTCCAGG	chr2	-	120156942	120156964	6
EMX1-K562	GAGTCCGAGCAGAAGAAGAAGGG	ATGTCCAAGCACAAGAGGAATGG	chr5	-	120294730	120294752	5
EMX1-U2OS	GAGTCCGAGCAGAAGAAGAAGGG	ATGTCCAAGCACAAGAGGAATGG	chr5	-	120294730	120294752	5
EMX1-K562	GAGTCCGAGCAGAAGAAGAAGGG	ATGTCCAAGCAGAAGAAGTCTGG	chr10	+	91416145	91416167	5
EMX1-U2OS	GAGTCCGAGCAGAAGAAGAAGGG	ATGTCCAAGCAGAAGAAGTCTGG	chr10	+	91416145	91416167	5
VEGFA_site_1-U2OS	GGGTGGGGGGAGTTTGCTCCTGG	ATGTGAGAGGACTTCGCTCCAGG	chr10	+	110228315	110228337	6
VEGFA_site_1-U2OS	GGGTGGGGGGAGTTTGCTCCTGG	ATGTGGGGGGAATTTAATCCAGG	chrX	-	13229406	13229428	5
VEGFA_site_1-U2OS	GGGTGGGGGGAGTTTGCTCCTGG	ATGTGTAGGGAGTATGATCCAGG	chr11	-	23294424	23294446	6
VEGFA_site_1-U2OS	GGGTGGGGGGAGTTTGCTCCTGG	ATGTGTGGGGAATTTGCTCCAGG	chr6	+	50485665	50485687	4
VEGFA_site_3-U2OS	GGTGAGTGAGTGTGTGCGTGTGG	ATTAAGTGAGTGAGTGAGTGTGG	chr6	+	33918296	33918318	5
HBB-K562	CTTGCCCCACAGGGCAGTAACGG	ATTAATCCACAAGTCAGTAAAGG	chr4	-	2746953	2746975	6
Site_4-HEK293	GGCACTGCGGCTGGAGGTGGGGG	ATTACTGCTGCTGGGGGTGGGGG	chr6	+	48256703	48256725	5
HBB-K562	CTTGCCCCACAGGGCAGTAACGG	ATTATCCCACACTGCAGGAAAGG	chr12	+	24618943	24618965	6
FANCF-U2OS	GGAATCCCTTCTGCAGCACCTGG	ATTATCCCTGCCCCAGCACCAGG	chr3	+	86674754	86674776	6
RNF2-K562	GTCATCTTAGTCATTACCTGAGG	ATTATTTTAGTCATTACCTTTGG	chr18	-	62061220	62061242	4
RNF2-U2OS	GTCATCTTAGTCATTACCTGAGG	ATTATTTTAGTCATTACCTTTGG	chr18	-	62061220	62061242	4
Site_3-HEK293	GGCCCAGACTGAGCACGTGATGG	ATTCCAGAATGAGCACATGAAGG	chr15	-	94188815	94188837	5
Site_3-K562	GGCCCAGACTGAGCACGTGATGG	ATTCCAGAATGAGCACATGAAGG	chr15	-	94188815	94188837	5
FANCF-K562	GGAATCCCTTCTGCAGCACCTGG	ATTCCCCCTTCTGCAGCCCCTGG	chr17	-	65709666	65709688	6
FANCF-U2OS	GGAATCCCTTCTGCAGCACCTGG	ATTCCCCCTTCTGCAGCCCCTGG	chr17	-	65709666	65709688	6
HBB-K562	CTTGCCCCACAGGGCAGTAACGG	ATTGACCCACTGGGTAGTTAAGG	chr10	+	86556260	86556282	5
VEGFA_site_3-U2OS	GGTGAGTGAGTGTGTGCGTGTGG	ATTGAGAGAGAGTGTGTGTGAGG	chr3	-	109740293	109740315	5
HBB-K562	CTTGCCCCACAGGGCAGTAACGG	ATTGAGCCACAGGACAGTGAGGG	chr9	+	38036691	38036713	5
VEGFA_site_3-U2OS	GGTGAGTGAGTGTGTGCGTGTGG	ATTGAGTAAGAGTGTGTGTGTGG	chr22	-	28308254	28308276	5
VEGFA_site_3-U2OS	GGTGAGTGAGTGTGTGCGTGTGG	ATTGAGTAAGTATGTACATGTGG	chr2	-	141610255	141610277	6
VEGFA_site_3-U2OS	GGTGAGTGAGTGTGTGCGTGTGG	ATTGAGTGAGTATGTGTGTGAGG	chr11	+	63366325	63366347	4
VEGFA_site_3-U2OS	GGTGAGTGAGTGTGTGCGTGTGG	ATTGAGTGTGTGAGTGCGTGGGG	chr1	-	45075850	45075872	4
VEGFA_site_3-U2OS	GGTGAGTGAGTGTGTGCGTGTGG	ATTGAGTGTGTGAGTGCGTGGGG	chr17	+	74876009	74876031	4
HBB-K562	CTTGCCCCACAGGGCAGTAACGG	ATTGCACTACACGGTAGTAAAGG	chr10	+	50715341	50715363	5
HBB-K562	CTTGCCCCACAGGGCAGTAACGG	ATTGCCCCACGGGGCAGTGACGG	chr12	+	93549185	93549207	3
HBB-K562	CTTGCCCCACAGGGCAGTAACGG	ATTGCCCCATAAGCCACTAAAGG	chr7	+	124350433	124350455	5
HBB-K562	CTTGCCCCACAGGGCAGTAACGG	ATTGCTCCAAGAGGAAGTAAAGG	chrX	+	5204795	5204817	6
HBB-K562	CTTGCCCCACAGGGCAGTAACGG	ATTGCTCCACAGGCAGGTAGGGG	chr6	+	45973248	45973270	6
VEGFA_site_3-U2OS	GGTGAGTGAGTGTGTGCGTGTGG	ATTGTGTGAGTGTGTGCATGTGG	chr16	-	88218501	88218523	4
FANCF-K562	GGAATCCCTTCTGCAGCACCTGG	ATTTCCCCTTCTGCAGCCCCTGG	chr9	+	102630471	102630493	6
Site_4-HEK293	GGCACTGCGGCTGGAGGTGGGGG	ATTTCTGCGGCCGGGGGTGGTGG	chr3	+	166152880	166152902	6
VEGFA_site_1-U2OS	GGGTGGGGGGAGTTTGCTCCTGG	ATTTGGGAGAAGGTTGCTCCAGG	chr4	+	95599920	95599942	6
RNF2-U2OS	GTCATCTTAGTCATTACCTGAGG	ATTTTCTTAGTGATTATCTGGGG	chr5	+	29673786	29673808	5
Site_2-K562	GAACACAAAGCATAGACTGCGGG	CAAAACAAAAAATAGACTATGGG	chr17	-	45847090	45847112	6
Site_2-K562	GAACACAAAGCATAGACTGCGGG	CAAAACAAAACAAAGACTATTGG	chr7	+	106955202	106955224	6
Site_2-K562	GAACACAAAGCATAGACTGCGGG	CAAAACAAAGCCTAGAATTCAGG	chr3	-	169062303	169062325	5
RNF2-K562	GTCATCTTAGTCATTACCTGAGG	CAAATCATAGTCATTATCTGTGG	chr4	-	107940808	107940830	5
FANCF-K562	GGAATCCCTTCTGCAGCACCTGG	CAAATCCCTTCTGCAGCCCTAGG	chr19	-	7072941	7072963	4
Site_2-K562	GAACACAAAGCATAGACTGCGGG	CAACAAAATAGATAGACTGCTGG	chr2	+	50112552	50112574	5
Site_2-K562	GAACACAAAGCATAGACTGCGGG	CAACAGAAAACATAAAATACTGG	chr6	+	5433844	5433866	6
Site_2-K562	GAACACAAAGCATAGACTGCGGG	CAACATAAAACATGGATTGCTGG	chr3	+	187250442	187250464	5
Site_1-HEK293	GGGAAAGACCCAGCATCCGTGGG	CAAGAAGACCCAGCTTCCGTAGG	chr19	-	10362656	10362678	5
Site_1-K562	GGGAAAGACCCAGCATCCGTGGG	CAAGAAGACCCAGCTTCCGTAGG	chr19	-	10362656	10362678	5
VEGFA_site_3-U2OS	GGTGAGTGAGTGTGTGCGTGTGG	CAAGAGTGGGTGTGTGCATGAGG	chr16	-	13442842	13442864	5
HBB-K562	CTTGCCCCACAGGGCAGTAACGG	CAAGCCTCACAGGTCAGTTAGGG	chr1	+	155919988	155920010	5
FANCF-K562	GGAATCCCTTCTGCAGCACCTGG	CAAGTCCGTTCTGCAGCACTGGG	chr22	-	19710371	19710393	5
Site_2-HEK293	GAACACAAAGCATAGACTGCGGG	CAATACAAAGGATAGACTGCAGG	chr13	+	113428450	113428472	3
Site_2-K562	GAACACAAAGCATAGACTGCGGG	CAATACAAAGGATAGACTGCAGG	chr13	+	113428450	113428472	3
Site_1-K562	GGGAAAGACCCAGCATCCGTGGG	CACAAGGACCCAGTATCTGTTGG	chr17	-	60978830	60978852	6
Site_3-HEK293	GGCCCAGACTGAGCACGTGATGG	CACACAGACACAGCACATGAAGG	chrX	+	138813326	138813348	6
Site_1-K562	GGGAAAGACCCAGCATCCGTGGG	CACACAGACCCAACATCTGTTGG	chr7	+	18895664	18895686	6
Site_4-HEK293	GGCACTGCGGCTGGAGGTGGGGG	CACACAGCAGCTCGGGGTGGAGG	chr3	-	14388268	14388290	6
Site_4-HEK293	GGCACTGCGGCTGGAGGTGGGGG	CACACAGCGGCCAGGGGTGGAGG	chr16	-	2764536	2764558	6
Site_4-HEK293	GGCACTGCGGCTGGAGGTGGGGG	CACACAGCGGCCGGGAGTGGTGG	chr10	-	72277943	72277965	6
Site_4-HEK293	GGCACTGCGGCTGGAGGTGGGGG	CACACCGCAGCTGGAGATGGAGG	chr6	-	160024226	160024248	5
Site_4-HEK293	GGCACTGCGGCTGGAGGTGGGGG	CACACTGAGGATGCAGGTGGTGG	chr2	-	42987070	42987092	5
Site_4-HEK293	GGCACTGCGGCTGGAGGTGGGGG	CACACTGAGGCTGGAGGTCAGGG	chr10	+	73195646	73195668	5
Site_4-HEK293	GGCACTGCGGCTGGAGGTGGGGG	CACACTGCAGCTGGAGGTGGTGG	chr13	-	88900986	88901008	3
Site_4-HEK293	GGCACTGCGGCTGGAGGTGGGGG	CACACTGCTGCAGGAGGAGGTGG	chr20	+	61848638	61848660	5
Site_4-HEK293	GGCACTGCGGCTGGAGGTGGGGG	CACACTGGAGCTGGAGGTGGAGG	chr9	-	34517149	34517171	4
Site_4-HEK293	GGCACTGCGGCTGGAGGTGGGGG	CACACTGGGGCGGGGGGTGGGGG	chr2	+	32729073	32729095	5
Site_4-HEK293	GGCACTGCGGCTGGAGGTGGGGG	CACACTGGGGCTGGAGGCAGAGG	chr11	+	69920830	69920852	5
Site_4-HEK293	GGCACTGCGGCTGGAGGTGGGGG	CACACTGGGGTTGGGGGTGGGGG	chr4	-	74861959	74861981	5
Site_4-HEK293	GGCACTGCGGCTGGAGGTGGGGG	CACACTGTGGCTACAGGTGGAGG	chr14	-	65413678	65413700	5
FANCF-K562	GGAATCCCTTCTGCAGCACCTGG	CACATCCATTCTGCAGCCCATGG	chr11	-	107866022	107866044	6
FANCF-K562	GGAATCCCTTCTGCAGCACCTGG	CACATCCATTCTGCAGCCCATGG	chr17	+	38157468	38157490	6
Site_2-K562	GAACACAAAGCATAGACTGCGGG	CACATTAAAGCACAGACTGCTGG	chr2	+	42080720	42080742	6
Site_4-HEK293	GGCACTGCGGCTGGAGGTGGGGG	CACATTGCGGCTGGGAGTGGTGG	chr19	+	55397234	55397256	5
Site_3-K562	GGCCCAGACTGAGCACGTGATGG	CACCAAGACAGAACACGTGCTGG	chr2	-	228369560	228369582	6
Site_3-HEK293	GGCCCAGACTGAGCACGTGATGG	CACCCAGACAGAGCACCTGTGGG	chr1	+	157083107	157083129	5
Site_3-K562	GGCCCAGACTGAGCACGTGATGG	CACCCAGACAGAGCACCTGTGGG	chr1	+	157083107	157083129	5
Site_3-HEK293	GGCCCAGACTGAGCACGTGATGG	CACCCAGACTGAGCACGTGCTGG	chr15	+	79749914	79749936	3
Site_3-K562	GGCCCAGACTGAGCACGTGATGG	CACCCAGACTGAGCACGTGCTGG	chr15	+	79749914	79749936	3
Site_3-HEK293	GGCCCAGACTGAGCACGTGATGG	CACCCAGAGGGAGCAGGTGTGGG	chr10	-	22833501	22833523	6
Site_4-HEK293	GGCACTGCGGCTGGAGGTGGGGG	CACGCTGCGGCTGGAGCAGGCGG	chr7	+	45614298	45614320	5
VEGFA_site_1-U2OS	GGGTGGGGGGAGTTTGCTCCTGG	CACGGAGGGGTGTTTGCTCCTGG	chr8	-	38308077	38308099	6
VEGFA_site_1-U2OS	GGGTGGGGGGAGTTTGCTCCTGG	CACTGGGGGAAGCATGCTCCTGG	chr19	-	3195207	3195229	6
Site_4-HEK293	GGCACTGCGGCTGGAGGTGGGGG	CACTGTGCGGCTGGGGGTGGAGG	chr20	+	61049254	61049276	5
FANCF-K562	GGAATCCCTTCTGCAGCACCTGG	CAGAACCCCTCTGCAGCCCCTGG	chr1	-	42447574	42447596	6
Site_1-HEK293	GGGAAAGACCCAGCATCCGTGGG	CAGAATGACCCAGCCTCCGTGGG	chr17	-	33169024	33169046	4
Site_4-HEK293	GGCACTGCGGCTGGAGGTGGGGG	CAGACTGCGGCAGGGGGTGGCGG	chr17	+	16982369	16982391	5
Site_4-HEK293	GGCACTGCGGCTGGAGGTGGGGG	CAGACTGCGGCTGGGGTAGGTGG	chr11	+	10965430	10965452	6
FANCF-K562	GGAATCCCTTCTGCAGCACCTGG	CAGATCCCTTCTCCAACACTGGG	chr4	-	131598043	131598065	6
Site_3-HEK293	GGCCCAGACTGAGCACGTGATGG	CAGCCAGACAGAGCACGTGGAGG	chr9	+	137039219	137039241	5
Site_3-K562	GGCCCAGACTGAGCACGTGATGG	CAGCCAGACAGAGCACGTGGAGG	chr9	+	137039219	137039241	5
Site_3-HEK293	GGCCCAGACTGAGCACGTGATGG	CAGCCAGAGAAAGCACGTGAAGG	chr10	+	46090792	46090814	6
Site_3-K562	GGCCCAGACTGAGCACGTGATGG	CAGCCAGAGAAAGCACGTGAAGG	chr10	+	46090792	46090814	6
EMX1-K562	GAGTCCGAGCAGAAGAAGAAGGG	CAGCCCAAGCAAATGAAGACAGG	chr13	+	81386014	81386036	6
Site_4-HEK293	GGCACTGCGGCTGGAGGTGGGGG	CAGCCTGCGGCTCGAGGCGGAGG	chr19	+	33167565	33167587	6
Site_4-HEK293	GGCACTGCGGCTGGAGGTGGGGG	CAGCCTGCGGCTGCAGGAGGAGG	chr2	-	123289526	123289548	6
Site_1-K562	GGGAAAGACCCAGCATCCGTGGG	CAGGAAGACCCCACATCAGTTGG	chr20	-	45765914	45765936	6
HBB-K562	CTTGCCCCACAGGGCAGTAACGG	CAGGCCACACAGAGCAGGAAGGG	chr2	+	238951448	238951470	5
HBB-K562	CTTGCCCCACAGGGCAGTAACGG	CAGGCCCCACAGGACAGGAAGGG	chr10	-	73555685	73555707	4
HBB-K562	CTTGCCCCACAGGGCAGTAACGG	CAGGCCCCACGGGCCAGCAAGGG	chr6	-	43400409	43400431	5
Site_1-K562	GGGAAAGACCCAGCATCCGTGGG	CAGGGAGACCCAGCAGCAGTGGG	chr7	+	70228613	70228635	6
Site_1-HEK293	GGGAAAGACCCAGCATCCGTGGG	CAGGGAGACCCAGCAGCCTTAGG	chr5	+	134447391	134447413	6
VEGFA_site_1-U2OS	GGGTGGGGGGAGTTTGCTCCTGG	CAGGGGAGGGAGTATGCCCCAGG	chr1	-	15606278	15606300	6
FANCF-K562	GGAATCCCTTCTGCAGCACCTGG	CAGGTCCCTTCTGTGGCACCTGG	chr2	+	106400473	106400495	6
FANCF-K562	GGAATCCCTTCTGCAGCACCTGG	CAGGTCCCTTCTTCAACACCTGG	chr5	-	78227608	78227630	6
VEGFA_site_3-U2OS	GGTGAGTGAGTGTGTGCGTGTGG	CAGTAGTGAGTGTGAGCGAGGGG	chr2	-	10524557	10524579	6
EMX1-K562	GAGTCCGAGCAGAAGAAGAAGGG	CAGTCAGGGCAGAGGAAGAAGGG	chr16	+	85121028	85121050	4
EMX1-K562	GAGTCCGAGCAGAAGAAGAAGGG	CAGTCCAAACAGAAGAGGAATGG	chr9	+	135663387	135663409	4
EMX1-U2OS	GAGTCCGAGCAGAAGAAGAAGGG	CAGTCCAAACAGAAGAGGAATGG	chr9	+	135663387	135663409	4
EMX1-K562	GAGTCCGAGCAGAAGAAGAAGGG	CAGTCCGGACAGCAGAAAAAGGG	chr1	-	31929048	31929070	5
EMX1-K562	GAGTCCGAGCAGAAGAAGAAGGG	CAGTCTGAGTAGAAGAAAAAGGG	chr11	-	30301803	30301825	4
EMX1-U2OS	GAGTCCGAGCAGAAGAAGAAGGG	CAGTCTGAGTAGAAGAAAAAGGG	chr11	-	30301803	30301825	4
VEGFA_site_1-U2OS	GGGTGGGGGGAGTTTGCTCCTGG	CAGTGAGGGGAGTGAACTCCGGG	chr16	-	33468108	33468130	6
VEGFA_site_1-U2OS	GGGTGGGGGGAGTTTGCTCCTGG	CAGTGGAAGGAGATTACTCCAGG	chr21	+	26756197	26756219	6
VEGFA_site_1-U2OS	GGGTGGGGGGAGTTTGCTCCTGG	CAGTGGAGGGAACTTGCTCTAGG	chr6	-	163216155	163216177	6
VEGFA_site_1-U2OS	GGGTGGGGGGAGTTTGCTCCTGG	CAGTGGAGGGACTTTGTTCCAGG	chr12	-	54382468	54382490	5
VEGFA_site_1-U2OS	GGGTGGGGGGAGTTTGCTCCTGG	CAGTGGGCAGAGTTTGCCCCAGG	chr4	+	39039091	39039113	5
VEGFA_site_1-U2OS	GGGTGGGGGGAGTTTGCTCCTGG	CAGTGGGGAGAGGAAGCTCCTGG	chr20	-	56262601	56262623	6
VEGFA_site_1-U2OS	GGGTGGGGGGAGTTTGCTCCTGG	CAGTGGGGGGAGCTTTCTCCTGG	chr1	+	159990513	159990535	4
Site_2-K562	GAACACAAAGCATAGACTGCGGG	CATAACAAAGCATACACTACAGG	chr2	-	1418377	1418399	5
VEGFA_site_3-U2OS	GGTGAGTGAGTGTGTGCGTGTGG	CATAAGTGAGTGTGTGCGAGTGG	chr1	+	203434953	203434975	4
Site_4-HEK293	GGCACTGCGGCTGGAGGTGGGGG	CATACTACGATTGGAGGTGGCGG	chr17	+	71485533	71485555	6
FANCF-K562	GGAATCCCTTCTGCAGCACCTGG	CATATTCCTTCTGCAGCACATGG	chr8	+	59236475	59236497	5
Site_4-HEK293	GGCACTGCGGCTGGAGGTGGGGG	CATCCTGCGGGTGGGGGTGGCGG	chr17	-	21179564	21179586	6
VEGFA_site_3-U2OS	GGTGAGTGAGTGTGTGCGTGTGG	CATGAATGTGTGTGTGTGTGAGG	chr6	-	44012632	44012654	5
VEGFA_site_3-U2OS	GGTGAGTGAGTGTGTGCGTGTGG	CATGAGTGACTGTGTGTGTGTGG	chr11	+	62781456	62781478	4
VEGFA_site_3-U2OS	GGTGAGTGAGTGTGTGCGTGTGG	CATGAGTGAGTGTGTGGGTGGGG	chr19	+	1716775	1716797	3
VEGFA_site_3-U2OS	GGTGAGTGAGTGTGTGCGTGTGG	CATGAGTGCGTGTGTGTGTGTGG	chr10	-	130269704	130269726	4
VEGFA_site_3-U2OS	GGTGAGTGAGTGTGTGCGTGTGG	CATGAGTGGGTGTGTGCATTGGG	chr3	-	10403696	10403718	5
VEGFA_site_3-U2OS	GGTGAGTGAGTGTGTGCGTGTGG	CATGAGTGGGTGTGTGCGGTGGG	chr22	+	24612671	24612693	5
VEGFA_site_3-U2OS	GGTGAGTGAGTGTGTGCGTGTGG	CATGAGTGTGTGTGTGCATGTGG	chr5	-	178005058	178005080	4
VEGFA_site_3-U2OS	GGTGAGTGAGTGTGTGCGTGTGG	CATGAGTGTGTGTGTGCTTGTGG	chr5	+	134817924	134817946	4
VEGFA_site_3-U2OS	GGTGAGTGAGTGTGTGCGTGTGG	CATGAGTGTGTGTGTGTATGAGG	chr10	-	33363951	33363973	5
HBB-K562	CTTGCCCCACAGGGCAGTAACGG	CATGCCCAATAAGACAGTAAGGG	chr3	+	49294490	49294512	5
VEGFA_site_3-U2OS	GGTGAGTGAGTGTGTGCGTGTGG	CATGCGTGAGTGTGTGCATGGGG	chr4	+	7430860	7430882	4
HBB-K562	CTTGCCCCACAGGGCAGTAACGG	CATGCTCCACAGAGCAGCAAAGG	chr6	-	156371502	156371524	4
HBB-K562	CTTGCCCCACAGGGCAGTAACGG	CATGGCCCCCAGTGAAGTAAAGG	chr12	-	58472712	58472734	5
VEGFA_site_3-U2OS	GGTGAGTGAGTGTGTGCGTGTGG	CATGGGTGAGTCTGTACGTGTGG	chr16	+	58533717	58533739	5
HBB-K562	CTTGCCCCACAGGGCAGTAACGG	CATGTCCCACAAGGCAGTTGTGG	chr13	+	22795152	22795174	5
VEGFA_site_3-U2OS	GGTGAGTGAGTGTGTGCGTGTGG	CATGTGTGAGTGTGTATGTGTGG	chr14	-	77624929	77624951	5
VEGFA_site_3-U2OS	GGTGAGTGAGTGTGTGCGTGTGG	CATGTGTGAGTGTGTGCGAGCGG	chr15	+	66310960	66310982	4
EMX1-K562	GAGTCCGAGCAGAAGAAGAAGGG	CATTAAGAGCAGGAGAAGAAGGG	chr3	-	156028858	156028880	5
EMX1-U2OS	GAGTCCGAGCAGAAGAAGAAGGG	CATTCCAAGCAGAGGAAGGATGG	chr3	+	42269263	42269285	5
EMX1-K562	GAGTCCGAGCAGAAGAAGAAGGG	CATTCCTAGCAGAGGAAGAAAGG	chr3	+	123771740	123771762	4
EMX1-U2OS	GAGTCCGAGCAGAAGAAGAAGGG	CATTCCTAGCAGAGGAAGAAAGG	chr3	+	123771740	123771762	4
Site_2-K562	GAACACAAAGCATAGACTGCGGG	CATTTCAAAGGATAGACTGCAGG	chr6	+	111425568	111425590	5
RNF2-U2OS	GTCATCTTAGTCATTACCTGAGG	CATTTCTTAGTCATTTCCTGAGG	chr9	-	10997182	10997204	5
Site_2-HEK293	GAACACAAAGCATAGACTGCGGG	CCAAACAAAACATAGACTGCTGG	chr6	+	139353001	139353023	4
Site_2-K562	GAACACAAAGCATAGACTGCGGG	CCAAACAAAACATAGACTGCTGG	chr6	+	139353001	139353023	4
FANCF-K562	GGAATCCCTTCTGCAGCACCTGG	CCAAGAGCTTCTGCAGCACCTGG	chr22	-	44514998	44515020	5
FANCF-K562	GGAATCCCTTCTGCAGCACCTGG	CCAATCCCTCCCCCAGCCCCAGG	chr22	-	21803958	21803980	6
Site_2-HEK293	GAACACAAAGCATAGACTGCGGG	CCACACCAAGCATAGACTTCTGG	chr5	-	126385449	126385471	4
Site_2-K562	GAACACAAAGCATAGACTGCGGG	CCACACCAAGCATAGACTTCTGG	chr5	-	126385449	126385471	4
Site_2-K562	GAACACAAAGCATAGACTGCGGG	CCACAGAAACCACAAACTGCAGG	chr5	-	4016332	4016354	6
FANCF-K562	GGAATCCCTTCTGCAGCACCTGG	CCACTCCATTACGCAGCACCAGG	chr11	-	33644744	33644766	6
FANCF-K562	GGAATCCCTTCTGCAGCACCTGG	CCACTCCTTTCTGCAGCACCCGG	chr5	-	68338517	68338539	4
VEGFA_site_3-U2OS	GGTGAGTGAGTGTGTGCGTGTGG	CCAGAATGAGTGTGTGTGTGTGG	chr7	+	31353808	31353830	5
HBB-K562	CTTGCCCCACAGGGCAGTAACGG	CCAGCCCCACGGGACAGTAGCGG	chr7	+	148959805	148959827	5
FANCF-K562	GGAATCCCTTCTGCAGCACCTGG	CCAGTCCCTTCTACGACACCTGG	chr6	-	155814216	155814238	6
EMX1-K562	GAGTCCGAGCAGAAGAAGAAGGG	CCATCCGAGCAGGAGATTAATGG	chr8	+	26500633	26500655	6
EMX1-U2OS	GAGTCCGAGCAGAAGAAGAAGGG	CCATCCGAGCAGGAGATTAATGG	chr8	+	26500633	26500655	6
Site_4-HEK293	GGCACTGCGGCTGGAGGTGGGGG	CCCACTGAGGCTGGAGATGCTGG	chr17	-	42864639	42864661	5
Site_4-HEK293	GGCACTGCGGCTGGAGGTGGGGG	CCCACTGCGGCTAGAGGGGATGG	chr9	+	139242519	139242541	5
Site_4-HEK293	GGCACTGCGGCTGGAGGTGGGGG	CCCACTGGGGCTGGAGGTGGGGG	chr6	-	36761674	36761696	3
Site_4-HEK293	GGCACTGCGGCTGGAGGTGGGGG	CCCACTGGGGTTGGGGGTGGAGG	chr2	+	209421773	209421795	5
Site_4-HEK293	GGCACTGCGGCTGGAGGTGGGGG	CCCACTGTGGCCTGAGGTGGGGG	chr2	+	129382028	129382050	5
Site_4-HEK293	GGCACTGCGGCTGGAGGTGGGGG	CCCACTGTGGCTGGAGGTGTGGG	chr20	+	60174554	60174576	4
Site_3-HEK293	GGCCCAGACTGAGCACGTGATGG	CCCATGGACTGAGCACATGAAGG	chr2	-	97163205	97163227	6
Site_3-K562	GGCCCAGACTGAGCACGTGATGG	CCCATGGACTGAGCACATGAAGG	chr2	-	97163205	97163227	6
Site_2-K562	GAACACAAAGCATAGACTGCGGG	CCCCACAAAGCAATGACTTCTGG	chr7	-	22933371	22933393	6
VEGFA_site_3-U2OS	GGTGAGTGAGTGTGTGCGTGTGG	CCCGAGTGTGTGTGTGCGTGTGG	chr13	+	110960561	110960583	4
VEGFA_site_3-U2OS	GGTGAGTGAGTGTGTGCGTGTGG	CCCGAGTGTGTGTGTGCTTGAGG	chr11	+	17761440	17761462	5
VEGFA_site_1-U2OS	GGGTGGGGGGAGTTTGCTCCTGG	CCCGGGGGGAAGCTTGCTCCAGG	chr6	-	91365249	91365271	6
Site_2-K562	GAACACAAAGCATAGACTGCGGG	CCCTACAAAGCATTGACTTCAGG	chr13	+	73486294	73486316	6
VEGFA_site_1-U2OS	GGGTGGGGGGAGTTTGCTCCTGG	CCCTGGGAAGAGTTTGCTCTGGG	chr3	-	4726449	4726471	6
FANCF-K562	GGAATCCCTTCTGCAGCACCTGG	CCCTTCCCTTCTGGAGCACCTGG	chr1	-	7574424	7574446	5
Site_4-HEK293	GGCACTGCGGCTGGAGGTGGGGG	CCGACTACGGCCGGAGGTGCCGG	chr2	-	203102985	203103007	6
Site_2-K562	GAACACAAAGCATAGACTGCGGG	CCGCACAAAACACAGACTGCTGG	chr19	-	30799681	30799703	5
Site_4-HEK293	GGCACTGCGGCTGGAGGTGGGGG	CCGGCAGCGGCTGCAGGTGGGGG	chr14	+	104632851	104632873	6
Site_3-HEK293	GGCCCAGACTGAGCACGTGATGG	CCTAAAGACTGAGCAAGTGAAGG	chr15	-	35402768	35402790	6
Site_3-K562	GGCCCAGACTGAGCACGTGATGG	CCTAAAGACTGAGCAAGTGAAGG	chr15	-	35402768	35402790	6
HBB-K562	CTTGCCCCACAGGGCAGTAACGG	CCTACCTCACAGGGGAGTAAAGG	chr10	+	7083173	7083195	4
Site_4-HEK293	GGCACTGCGGCTGGAGGTGGGGG	CCTACTGAGGCTGGGGGTGGTGG	chr10	+	27970086	27970108	5
Site_4-HEK293	GGCACTGCGGCTGGAGGTGGGGG	CCTACTGCAGCTGGGGGTTGGGG	chr6	-	141817840	141817862	6
HBB-K562	CTTGCCCCACAGGGCAGTAACGG	CCTGAACCACAGGGCAGTGTGGG	chr15	-	82357260	82357282	5
HBB-K562	CTTGCCCCACAGGGCAGTAACGG	CCTGACCCACACAGCAGTAATGG	chr2	-	238286515	238286537	4
HBB-K562	CTTGCCCCACAGGGCAGTAACGG	CCTGAGCCACAAGGCAGTAGAGG	chr16	+	78526125	78526147	5
VEGFA_site_3-U2OS	GGTGAGTGAGTGTGTGCGTGTGG	CCTGAGCGAGTATGTGCATGTGG	chr10	+	95051208	95051230	5
VEGFA_site_3-U2OS	GGTGAGTGAGTGTGTGCGTGTGG	CCTGAGTGAGGGTGTGTGTGAGG	chr1	-	228564277	228564299	4
VEGFA_site_3-U2OS	GGTGAGTGAGTGTGTGCGTGTGG	CCTGAGTGAGTGTGAGAATGAGG	chr10	+	3619354	3619376	5
HBB-K562	CTTGCCCCACAGGGCAGTAACGG	CCTGCCCCACAGGGCAATTATGG	chr9	+	134994947	134994969	3
HBB-K562	CTTGCCCCACAGGGCAGTAACGG	CCTGCCCCGCAGGAAAGTTATGG	chr1	-	12884969	12884991	5
VEGFA_site_3-U2OS	GGTGAGTGAGTGTGTGCGTGTGG	CCTGGGTGAGTGTGTGAGTGAGG	chr18	+	54782622	54782644	4
HBB-K562	CTTGCCCCACAGGGCAGTAACGG	CCTGTCCCACAGGGCAGGAAGGG	chr19	+	34380920	34380942	3
Site_4-HEK293	GGCACTGCGGCTGGAGGTGGGGG	CCTTCTGCGGCTGGAAGTGGTGG	chr12	+	104739592	104739614	5
VEGFA_site_1-U2OS	GGGTGGGGGGAGTTTGCTCCTGG	CCTTGGAGGGAGTTTATTCCTGG	chr1	-	47065736	47065758	6
VEGFA_site_1-U2OS	GGGTGGGGGGAGTTTGCTCCTGG	CCTTGGAGGGTGTTTACTCCTGG	chr1	-	177316297	177316319	6
VEGFA_site_1-U2OS	GGGTGGGGGGAGTTTGCTCCTGG	CCTTGGGGGAAATTTGTTCCAGG	chr14	-	31486823	31486845	6
FANCF-K562	GGAATCCCTTCTGCAGCACCTGG	CGAATCCCTTCTACAGTATCTGG	chr1	-	68613846	68613868	4
FANCF-U2OS	GGAATCCCTTCTGCAGCACCTGG	CGAATCCCTTCTACAGTATCTGG	chr1	-	68613846	68613868	4
Site_4-HEK293	GGCACTGCGGCTGGAGGTGGGGG	CGCACACCGGCAGGGGGTGGGGG	chr7	-	21468148	21468170	5
Site_4-HEK293	GGCACTGCGGCTGGAGGTGGGGG	CGCACCTCGGCAGGAAGTGGGGG	chr16	+	67572091	67572113	5
Site_4-HEK293	GGCACTGCGGCTGGAGGTGGGGG	CGCACTCTGGCTGGGGGTAGGGG	chr22	+	23435639	23435661	5
Site_4-HEK293	GGCACTGCGGCTGGAGGTGGGGG	CGCACTGCAGTCGGGGGTGGGGG	chr8	-	144800908	144800930	5
Site_4-HEK293	GGCACTGCGGCTGGAGGTGGGGG	CGCACTGCGCCTGGGAGGTGGGG	chr12	+	106977608	106977630	6
Site_4-HEK293	GGCACTGCGGCTGGAGGTGGGGG	CGCACTGGGGCTGCAGGTGGAGG	chr20	+	19620222	19620244	3
Site_4-HEK293	GGCACTGCGGCTGGAGGTGGGGG	CGCACTGGGGCTGCAGGTGGAGG	chr3	-	16815634	16815656	3
Site_4-HEK293	GGCACTGCGGCTGGAGGTGGGGG	CGCCCTGGGGCTGGGGGTGGAGG	chr7	-	150786440	150786462	4
VEGFA_site_3-U2OS	GGTGAGTGAGTGTGTGCGTGTGG	CGCGAGTGAGTGTGTGCGCGGGG	chr3	-	71632803	71632825	3
Site_4-HEK293	GGCACTGCGGCTGGAGGTGGGGG	CGCGCCGCGGCAGGAGGTGTGGG	chr3	+	3841621	3841643	5
EMX1-K562	GAGTCCGAGCAGAAGAAGAAGGG	CGCTCCGAGCAGAAGAAAAGTGG	chr7	-	100895236	100895258	5
EMX1-U2OS	GAGTCCGAGCAGAAGAAGAAGGG	CGCTCCGAGCAGAAGAAAAGTGG	chr7	-	100895236	100895258	5
Site_2-K562	GAACACAAAGCATAGACTGCGGG	CGGCACAAAGAAGAGAATGCAGG	chr7	+	13250804	13250826	6
Site_3-HEK293	GGCCCAGACTGAGCACGTGATGG	CGGCCAGACAGAGCATGTGATGG	chr14	-	104621846	104621868	4
Site_3-K562	GGCCCAGACTGAGCACGTGATGG	CGGCCAGACAGAGCATGTGATGG	chr14	-	104621846	104621868	4
Site_3-HEK293	GGCCCAGACTGAGCACGTGATGG	CGGCCAGACCCAGCACGTGTGGG	chr4	+	8080567	8080589	5
VEGFA_site_3-U2OS	GGTGAGTGAGTGTGTGCGTGTGG	CGGGAGAGAGTGTGAGCTTGGGG	chr6	-	36198827	36198849	5
Site_1-K562	GGGAAAGACCCAGCATCCGTGGG	CGGGAGGACCCAGCACCCTTGGG	chr1	-	3488028	3488050	5
VEGFA_site_3-U2OS	GGTGAGTGAGTGTGTGCGTGTGG	CGGGAGTGTGTGTGTGCATGTGG	chr20	-	23837007	23837029	4
Site_4-HEK293	GGCACTGCGGCTGGAGGTGGGGG	CGGGCTGTGGCTGGGGGTGGGGG	chrX	-	9115982	9116004	5
VEGFA_site_1-U2OS	GGGTGGGGGGAGTTTGCTCCTGG	CGGGGGAGGGAGTTTGCTCCTGG	chr12	+	1988060	1988082	3
VEGFA_site_1-U2OS	GGGTGGGGGGAGTTTGCTCCTGG	CGGGGGAGGGGGTTTGTACCTGG	chr16	+	28883788	28883810	6
VEGFA_site_1-U2OS	GGGTGGGGGGAGTTTGCTCCTGG	CGGGGGGAGGGGTTTGCTCAAGG	chr17	-	29752955	29752977	5
FANCF-K562	GGAATCCCTTCTGCAGCACCTGG	CGGGTCCCTTCTGTAGCTCCAGG	chr5	-	6339906	6339928	5
VEGFA_site_1-U2OS	GGGTGGGGGGAGTTTGCTCCTGG	CGGGTGAGAGAGTTTGCTCGGGG	chr9	+	138770538	138770560	6
VEGFA_site_1-U2OS	GGGTGGGGGGAGTTTGCTCCTGG	CGGGTGGGGGAGGGTGCTCCTGG	chr1	+	157060292	157060314	5
VEGFA_site_1-U2OS	GGGTGGGGGGAGTTTGCTCCTGG	CGGTGGGGTGAGAAAGCTCCTGG	chr12	-	133758701	133758723	5
VEGFA_site_1-U2OS	GGGTGGGGGGAGTTTGCTCCTGG	CGTAGAGGGGAATTTGCTGCGGG	chr18	+	7319358	7319380	6
VEGFA_site_3-U2OS	GGTGAGTGAGTGTGTGCGTGTGG	CGTGAATGAGTGTGAATGTGGGG	chr16	+	48138450	48138472	5
VEGFA_site_3-U2OS	GGTGAGTGAGTGTGTGCGTGTGG	CGTGAGTGAGTGTGTACCTGGGG	chr20	+	50724388	50724410	3
VEGFA_site_3-U2OS	GGTGAGTGAGTGTGTGCGTGTGG	CGTGAGTGAGTGTGTGGTTGGGG	chr17	-	74046696	74046718	3
VEGFA_site_3-U2OS	GGTGAGTGAGTGTGTGCGTGTGG	CGTGAGTGCGAGTGTGCGTGCGG	chr20	+	2780894	2780916	3
VEGFA_site_3-U2OS	GGTGAGTGAGTGTGTGCGTGTGG	CGTGAGTGTATGTGTGAGTGAGG	chr19	-	29911481	29911503	4
VEGFA_site_3-U2OS	GGTGAGTGAGTGTGTGCGTGTGG	CGTGAGTGTGTGTATGCGTGTGG	chr18	-	23286399	23286421	3
VEGFA_site_3-U2OS	GGTGAGTGAGTGTGTGCGTGTGG	CGTGAGTGTGTGTGTGTGTTGGG	chr18	+	72095069	72095091	4
VEGFA_site_3-U2OS	GGTGAGTGAGTGTGTGCGTGTGG	CGTGGGTGACTGTGTGTGTGTGG	chr5	+	65891761	65891783	4
VEGFA_site_3-U2OS	GGTGAGTGAGTGTGTGCGTGTGG	CGTGTGTGAGTGTGTACCTGCGG	chr17	-	6356002	6356024	4
VEGFA_site_3-U2OS	GGTGAGTGAGTGTGTGCGTGTGG	CGTGTGTGAGTGTGTGTGTGGGG	chr8	-	144205837	144205859	3
VEGFA_site_3-U2OS	GGTGAGTGAGTGTGTGCGTGTGG	CGTGTGTGGGTGTGTGTGTGTGG	chr18	+	72404070	72404092	4
VEGFA_site_3-U2OS	GGTGAGTGAGTGTGTGCGTGTGG	CGTGTGTGTGTGTGTGCAGGGGG	chr7	-	2596778	2596800	5
Site_4-HEK293	GGCACTGCGGCTGGAGGTGGGGG	CGTTCTGCGGCGGGAGGTGGCGG	chr6	-	167276287	167276309	4
Site_2-K562	GAACACAAAGCATAGACTGCGGG	CTAACTAAAGCATACACTGCAGG	chr2	+	101900001	101900023	6
Site_4-HEK293	GGCACTGCGGCTGGAGGTGGGGG	CTACCTGCGGCTGGGGATGGTGG	chr5	+	115099589	115099611	6
FANCF-K562	GGAATCCCTTCTGCAGCACCTGG	CTACTCCTTTCTGCAGCCCCGGG	chr6	-	156718048	156718070	5
Site_4-HEK293	GGCACTGCGGCTGGAGGTGGGGG	CTAGCTGCGGCTGGGGTTGGGGG	chr10	-	121475764	121475786	6
Site_4-HEK293	GGCACTGCGGCTGGAGGTGGGGG	CTCACCACGGCTGGAGGAGATGG	chr1	+	55247856	55247878	6
Site_4-HEK293	GGCACTGCGGCTGGAGGTGGGGG	CTCACTGCGGGAGGGGGTGGGGG	chr7	+	99755079	99755101	5
Site_4-HEK293	GGCACTGCGGCTGGAGGTGGGGG	CTCACTGTGGCTGGGAGTGGTGG	chr11	-	98538596	98538618	5
Site_4-HEK293	GGCACTGCGGCTGGAGGTGGGGG	CTCACTGTGGCTGGTGGTGGTGG	chr21	-	15432820	15432842	4
Site_3-K562	GGCCCAGACTGAGCACGTGATGG	CTCATAGACTTAGCACGTAAAGG	chr4	-	15448697	15448719	6
FANCF-K562	GGAATCCCTTCTGCAGCACCTGG	CTCATCCCTTCTGCAGCCCCAGG	chr10	+	13436772	13436794	4
FANCF-U2OS	GGAATCCCTTCTGCAGCACCTGG	CTCATCCCTTCTGCAGCCCCAGG	chr10	+	13436772	13436794	4
FANCF-K562	GGAATCCCTTCTGCAGCACCTGG	CTCATCTCTTCTGCAGTACCAGG	chr21	+	31230677	31230699	5
FANCF-U2OS	GGAATCCCTTCTGCAGCACCTGG	CTCATCTCTTCTGCAGTACCAGG	chr21	+	31230677	31230699	5
RNF2-U2OS	GTCATCTTAGTCATTACCTGAGG	CTCATTTTAGTTTATACATGTGG	chr12	+	60894877	60894899	6
FANCF-K562	GGAATCCCTTCTGCAGCACCTGG	CTCCTCCCTCCTGCAGCACCTGG	chr6	-	41457559	41457581	5
FANCF-U2OS	GGAATCCCTTCTGCAGCACCTGG	CTCCTCCCTCCTGCAGCACCTGG	chr6	-	41457559	41457581	5
Site_4-HEK293	GGCACTGCGGCTGGAGGTGGGGG	CTCCTTGCGGCTGGGGGTGAAGG	chr20	+	62193726	62193748	6
VEGFA_site_3-U2OS	GGTGAGTGAGTGTGTGCGTGTGG	CTCGAGTGAGTCTGTGTGTGTGG	chr11	+	117709917	117709939	5
HBB-K562	CTTGCCCCACAGGGCAGTAACGG	CTCGCCCCTCAGGGCAGTAGTGG	chr2	+	11777795	11777817	3
Site_3-HEK293	GGCCCAGACTGAGCACGTGATGG	CTCGGAGACTGACCACGTGAGGG	chr14	+	102917089	102917111	5
HBB-K562	CTTGCCCCACAGGGCAGTAACGG	CTCTCCCCAAAGAGCAGTGAGGG	chr18	-	34367349	34367371	5
VEGFA_site_1-U2OS	GGGTGGGGGGAGTTTGCTCCTGG	CTCTGAGGGCAATTTGCTCCCGG	chr13	+	97722497	97722519	6
VEGFA_site_1-U2OS	GGGTGGGGGGAGTTTGCTCCTGG	CTCTGAGGGGAATTTGCTGCTGG	chr1	+	108003362	108003384	6
VEGFA_site_1-U2OS	GGGTGGGGGGAGTTTGCTCCTGG	CTCTGAGGGGAGTGAGCTCCAGG	chr3	-	50327251	50327273	6
VEGFA_site_1-U2OS	GGGTGGGGGGAGTTTGCTCCTGG	CTCTGAGGGGAGTTTGCTCTGGG	chr5	-	57030865	57030887	5
Site_1-K562	GGGAAAGACCCAGCATCCGTGGG	CTGAAAGAGTCAGCATACCTGGG	chr12	-	104461881	104461903	6
Site_2-K562	GAACACAAAGCATAGACTGCGGG	CTGAACACAGCAAAGACTGCTGG	chr3	+	168165101	168165123	6
Site_1-K562	GGGAAAGACCCAGCATCCGTGGG	CTGACAGACCAAGCATACGTAGG	chr8	-	20509754	20509776	5
Site_4-HEK293	GGCACTGCGGCTGGAGGTGGGGG	CTGAGTGCGGCTGGGGGTGGTGG	chrX	+	29935950	29935972	5
VEGFA_site_3-U2OS	GGTGAGTGAGTGTGTGCGTGTGG	CTGCAGTGAGTGAGTGCGTGCGG	chr12	+	1932565	1932587	5
VEGFA_site_3-U2OS	GGTGAGTGAGTGTGTGCGTGTGG	CTGCAGTGAGTGTGTGTGTGTGG	chr18	+	3280413	3280435	5
Site_3-HEK293	GGCCCAGACTGAGCACGTGATGG	CTGCCAGACTGGGCACATGAGGG	chr9	+	110308031	110308053	5
Site_3-K562	GGCCCAGACTGAGCACGTGATGG	CTGCCAGACTGGGCACATGAGGG	chr9	+	110308031	110308053	5
Site_4-HEK293	GGCACTGCGGCTGGAGGTGGGGG	CTGCCTGCGGCTGGGGGTGTGGG	chr12	+	104234575	104234597	6
VEGFA_site_1-U2OS	GGGTGGGGGGAGTTTGCTCCTGG	CTGCGAGGGGAGTGTGCTCCTGG	chr9	+	95950168	95950190	5
VEGFA_site_3-U2OS	GGTGAGTGAGTGTGTGCGTGTGG	CTGGAGTGAGTCTGTGTGTGTGG	chr16	+	31864211	31864233	5
VEGFA_site_3-U2OS	GGTGAGTGAGTGTGTGCGTGTGG	CTGGAGTGAGTGTGTGTGTGTGG	chr19	-	47732486	47732508	4
Site_4-HEK293	GGCACTGCGGCTGGAGGTGGGGG	CTGGCAGCGGCTGGGGGTGGGGG	chr11	+	65326650	65326672	6
VEGFA_site_1-U2OS	GGGTGGGGGGAGTTTGCTCCTGG	CTGGGAGGGGAATCTGCTCCAGG	chr11	-	11291778	11291800	6
VEGFA_site_1-U2OS	GGGTGGGGGGAGTTTGCTCCTGG	CTGGGAGGGGAGCTTGTTCCTGG	chr1	+	145650426	145650448	6
VEGFA_site_3-U2OS	GGTGAGTGAGTGTGTGCGTGTGG	CTGGGGTGAGTGTGTGCATGGGG	chr3	+	14964070	14964092	5
VEGFA_site_1-U2OS	GGGTGGGGGGAGTTTGCTCCTGG	CTGGTGGGGGAGCTTGCTCCAGG	chr17	-	47317533	47317555	5
EMX1-K562	GAGTCCGAGCAGAAGAAGAAGGG	CTGTCCAAGCACAAGAACAATGG	chr3	+	149083983	149084005	5
EMX1-U2OS	GAGTCCGAGCAGAAGAAGAAGGG	CTGTCCAAGCACAAGAACAATGG	chr3	+	149083983	149084005	5
VEGFA_site_1-U2OS	GGGTGGGGGGAGTTTGCTCCTGG	CTGTGGAGGAAATTTGTTCCCGG	chr1	-	230369683	230369705	6
VEGFA_site_1-U2OS	GGGTGGGGGGAGTTTGCTCCTGG	CTGTGGGAGGAGATTACACCAGG	chr2	-	134011695	134011717	6
HBB-K562	CTTGCCCCACAGGGCAGTAACGG	CTTACCCCATTGAGCAGTGATGG	chr3	-	122905067	122905089	5
FANCF-K562	GGAATCCCTTCTGCAGCACCTGG	CTTATCCCTTCCCCATCACCTGG	chr3	-	47302328	47302350	6
Site_4-HEK293	GGCACTGCGGCTGGAGGTGGGGG	CTTCCTACGGCAGGAGGTGGGGG	chr9	+	11158256	11158278	6
VEGFA_site_3-U2OS	GGTGAGTGAGTGTGTGCGTGTGG	CTTGAGTGAGAGTGAGCGTGAGG	chr12	+	57612400	57612422	4
HBB-K562	CTTGCCCCACAGGGCAGTAACGG	CTTGCACCACAGAGCACTAAGGG	chr19	-	37539036	37539058	3
HBB-K562	CTTGCCCCACAGGGCAGTAACGG	CTTGCACTACAGGGTAGTGTAGG	chr14	-	56867613	56867635	5
HBB-K562	CTTGCCCCACAGGGCAGTAACGG	CTTGCCACACAGGACAGTGCTGG	chr7	-	158154965	158154987	4
VEGFA_site_1-U2OS	GGGTGGGGGGAGTTTGCTCCTGG	CTTTCGGGGGAGTTTGCGCCGGG	chr20	+	51589969	51589991	5
VEGFA_site_1-U2OS	GGGTGGGGGGAGTTTGCTCCTGG	CTTTCTAGGGAGTTTGCTCCTGG	chr9	+	16285698	16285720	6
VEGFA_site_1-U2OS	GGGTGGGGGGAGTTTGCTCCTGG	CTTTGGGGTTAGTTTGCTCCTGG	chr3	+	144091501	144091523	5
RNF2-K562	GTCATCTTAGTCATTACCTGAGG	CTTTTCTTAGTCATTACATTTGG	chr9	-	37410982	37411004	5
Site_2-K562	GAACACAAAGCATAGACTGCGGG	GAAAAAAAAGCAGAGACTGCTGG	chr3	-	150660667	150660689	3
Site_2-K562	GAACACAAAGCATAGACTGCGGG	GAAAAATAAGCAGAGACTCCAGG	chr7	+	98891716	98891738	5
Site_2-HEK293	GAACACAAAGCATAGACTGCGGG	GAAAACAAAACATAGAGTGCTGG	chrX	-	36949809	36949831	3
Site_2-K562	GAACACAAAGCATAGACTGCGGG	GAAAACAAAACATAGAGTGCTGG	chrX	-	36949809	36949831	3
Site_2-K562	GAACACAAAGCATAGACTGCGGG	GAAAACAAAATATAAACTGTAGG	chr11	+	30348026	30348048	5
Site_2-K562	GAACACAAAGCATAGACTGCGGG	GAAAACAAAGCAAAGAAAGCAGG	chr5	-	160202379	160202401	4
Site_2-K562	GAACACAAAGCATAGACTGCGGG	GAAAACAAAGTAACAACTGCTGG	chr5	+	121885627	121885649	5
Site_2-HEK293	GAACACAAAGCATAGACTGCGGG	GAAAACAAATCATTGACTGCAGG	chr17	-	31871077	31871099	3
Site_2-K562	GAACACAAAGCATAGACTGCGGG	GAAAACAAATCATTGACTGCAGG	chr17	-	31871077	31871099	3
Site_2-K562	GAACACAAAGCATAGACTGCGGG	GAAAAGAAAACACAGACTATGGG	chr11	-	44217980	44218002	6
Site_2-K562	GAACACAAAGCATAGACTGCGGG	GAAAAGAAAACATAAAATGCAGG	chr18	+	21434638	21434660	5
Site_2-K562	GAACACAAAGCATAGACTGCGGG	GAAAAGAAGGCATTTACTGCAGG	chr7	-	23252144	23252166	5
Site_2-K562	GAACACAAAGCATAGACTGCGGG	GAAAATAAAGCATAAAGTGCTGG	chr7	-	153205017	153205039	4
Site_2-K562	GAACACAAAGCATAGACTGCGGG	GAAAATAGAGAATAGAATGCTGG	chr16	+	52925382	52925404	5
Site_2-K562	GAACACAAAGCATAGACTGCGGG	GAAAATAGAGCATTGACTCCCGG	chr2	-	66018805	66018827	5
Site_2-K562	GAACACAAAGCATAGACTGCGGG	GAAACCAAAGCATAAACTAAAGG	chr7	-	109203497	109203519	5
Site_2-K562	GAACACAAAGCATAGACTGCGGG	GAAACCAAAGGACAGACACCAGG	chr2	-	135979166	135979188	6
VEGFA_site_1-U2OS	GGGTGGGGGGAGTTTGCTCCTGG	GAAACGGGGGAGTTTGCTCAGGG	chr19	-	8150187	8150209	5
Site_4-HEK293	GGCACTGCGGCTGGAGGTGGGGG	GAAACTGCAGCTGGAAGTGGTGG	chr13	-	46938619	46938641	4
Site_4-HEK293	GGCACTGCGGCTGGAGGTGGGGG	GAAACTGTGGCTGGGGATGGTGG	chr7	+	139355040	139355062	5
VEGFA_site_1-U2OS	GGGTGGGGGGAGTTTGCTCCTGG	GAAAGAGGGGAGTTTGCTTCTGG	chr16	-	53019539	53019561	5
Site_2-HEK293	GAACACAAAGCATAGACTGCGGG	GAAAGCAAGGCATGGACTGCTGG	chr10	-	2691510	2691532	4
Site_2-K562	GAACACAAAGCATAGACTGCGGG	GAAAGCAAGGCATGGACTGCTGG	chr10	-	2691510	2691532	4
FANCF-K562	GGAATCCCTTCTGCAGCACCTGG	GAAAGCCCTTCCCCAGCCCCAGG	chr20	+	43396070	43396092	5
VEGFA_site_1-U2OS	GGGTGGGGGGAGTTTGCTCCTGG	GAAAGGGTGGAATTTGCTCCTGG	chr4	-	49018469	49018491	5
FANCF-K562	GGAATCCCTTCTGCAGCACCTGG	GAAATCACCTCTGCAGCTCCAGG	chr10	+	1797453	1797475	4
FANCF-K562	GGAATCCCTTCTGCAGCACCTGG	GAAATCCCATCTCCAGCTCCTGG	chr1	+	203477324	203477346	4
Site_2-K562	GAACACAAAGCATAGACTGCGGG	GAAATGAAAGCACAGACAGCTGG	chr20	+	48055460	48055482	5
RNF2-K562	GTCATCTTAGTCATTACCTGAGG	GAAATGTTAATGATTACGTGTGG	chr18	-	74405463	74405485	6
Site_2-K562	GAACACAAAGCATAGACTGCGGG	GAACAAAAAGAACAAACTGGAGG	chr1	-	225350177	225350199	5
Site_2-K562	GAACACAAAGCATAGACTGCGGG	GAACAACAAGGATAAACTGCCGG	chr12	+	54405057	54405079	4
Site_2-K562	GAACACAAAGCATAGACTGCGGG	GAACACAAAGAGAAGACTTTAGG	chr11	-	41695711	41695733	5
Site_2-HEK293	GAACACAAAGCATAGACTGCGGG	GAACACAAATGACAGACTATGGG	chr14	+	37714335	37714357	5
Site_2-K562	GAACACAAAGCATAGACTGCGGG	GAACACAAGAACAAGACTGAGGG	chr3	+	45568086	45568108	6
Site_2-K562	GAACACAAAGCATAGACTGCGGG	GAACACAAGCCAAGGAATGCTGG	chr1	-	115717442	115717464	5
Site_2-HEK293	GAACACAAAGCATAGACTGCGGG	GAACACAAGCCACAGAATGCTGG	chr20	+	7948286	7948308	4
Site_2-HEK293	GAACACAAAGCATAGACTGCGGG	GAACACAATGCATAGATTGCCGG	chr4	+	90522167	90522189	2
Site_2-K562	GAACACAAAGCATAGACTGCGGG	GAACACAATGCATAGATTGCCGG	chr4	+	90522167	90522189	2
Site_2-K562	GAACACAAAGCATAGACTGCGGG	GAACACACAGGACAGAATGCAGG	chr7	-	891388	891410	4
Site_2-K562	GAACACAAAGCATAGACTGCGGG	GAACACAGAGAGTAGACTGATGG	chr10	-	90398954	90398976	4
Site_2-HEK293	GAACACAAAGCATAGACTGCGGG	GAACACAGCACATAAACTGCAGG	chr15	+	92968589	92968611	4
Site_2-K562	GAACACAAAGCATAGACTGCGGG	GAACACAGCACATAAACTGCAGG	chr15	+	92968589	92968611	4
Site_2-K562	GAACACAAAGCATAGACTGCGGG	GAACACATGGGATAGAATGCAGG	chr1	+	162974696	162974718	4
Site_2-K562	GAACACAAAGCATAGACTGCGGG	GAACACATGTCACAGACTGAAGG	chr12	+	66781054	66781076	5
Site_2-K562	GAACACAAAGCATAGACTGCGGG	GAACACCCAGTACAGAATGCTGG	chr20	-	49119874	49119896	5
Site_2-HEK293	GAACACAAAGCATAGACTGCGGG	GAACACTAAACAAAGACTATCGG	chr5	-	20052542	20052564	5
Site_2-K562	GAACACAAAGCATAGACTGCGGG	GAACAGAAAACATAGAGAGTGGG	chr13	-	109069193	109069215	5
Site_2-K562	GAACACAAAGCATAGACTGCGGG	GAACAGAATACAGAGACAGCAGG	chr8	-	67020624	67020646	5
Site_2-HEK293	GAACACAAAGCATAGACTGCGGG	GAACATAAAGAATAGAATGATGG	chr8	-	50942087	50942109	4
Site_2-K562	GAACACAAAGCATAGACTGCGGG	GAACATAAAGAATAGAATGATGG	chr8	-	50942087	50942109	4
Site_2-K562	GAACACAAAGCATAGACTGCGGG	GAACATAGAGAATAGAATGATGG	chr1	-	193504516	193504538	5
Site_3-HEK293	GGCCCAGACTGAGCACGTGATGG	GAACCAAACTGAGCACATGTAGG	chr9	-	6551951	6551973	5
Site_3-K562	GGCCCAGACTGAGCACGTGATGG	GAACCAAACTGAGCACATGTAGG	chr9	-	6551951	6551973	5
Site_3-K562	GGCCCAGACTGAGCACGTGATGG	GAACCAGAGTGAGCAAGTGCAGG	chr12	+	23003269	23003291	5
Site_2-K562	GAACACAAAGCATAGACTGCGGG	GAACCGGAAGCAGAGAGTGCAGG	chr2	+	11272420	11272442	5
Site_2-K562	GAACACAAAGCATAGACTGCGGG	GAACCTAAGCCATAGACTTCAGG	chr6	+	75073041	75073063	5
Site_3-K562	GGCCCAGACTGAGCACGTGATGG	GAACCTGACTAAGCAAGTGAGGG	chr7	-	52154942	52154964	5
Site_2-K562	GAACACAAAGCATAGACTGCGGG	GAACTAAAAGAATAAACTTCAGG	chr4	-	164341427	164341449	5
Site_2-HEK293	GAACACAAAGCATAGACTGCGGG	GAACTCAAAGCATAGAATAATGG	chr19	+	28824639	28824661	4
Site_2-K562	GAACACAAAGCATAGACTGCGGG	GAACTCAAAGCATAGAATAATGG	chr19	+	28824639	28824661	4
VEGFA_site_3-U2OS	GGTGAGTGAGTGTGTGCGTGTGG	GAAGAATAAGTGTGTGTGTGTGG	chr2	-	218669812	218669834	5
VEGFA_site_3-U2OS	GGTGAGTGAGTGTGTGCGTGTGG	GAAGAATGAGTGTGTGCTTGTGG	chr20	+	21927830	21927852	4
Site_2-K562	GAACACAAAGCATAGACTGCGGG	GAAGACAGAACACAGACTTTAGG	chr5	-	170952631	170952653	6
Site_2-K562	GAACACAAAGCATAGACTGCGGG	GAAGACAGAGCATAGACAGGTGG	chr6	+	117071811	117071833	4
Site_2-K562	GAACACAAAGCATAGACTGCGGG	GAAGACCAAGGATAGACTGCTGG	chr22	-	19388728	19388750	3
Site_2-K562	GAACACAAAGCATAGACTGCGGG	GAAGAGAAAGCAAAGAAAGCAGG	chr1	-	55682049	55682071	5
Site_2-K562	GAACACAAAGCATAGACTGCGGG	GAAGAGAGAGCACAGACTCCTGG	chr12	+	25091085	25091107	5
Site_2-K562	GAACACAAAGCATAGACTGCGGG	GAAGAGGAAGCACAGACTCCTGG	chr1	+	36059156	36059178	5
VEGFA_site_3-U2OS	GGTGAGTGAGTGTGTGCGTGTGG	GAAGAGTAAGTGTGTGTGTGGGG	chr2	-	238409538	238409560	4
VEGFA_site_3-U2OS	GGTGAGTGAGTGTGTGCGTGTGG	GAAGAGTGAATGTGTGCCTATGG	chr17	+	58739965	58739987	5
Site_2-HEK293	GAACACAAAGCATAGACTGCGGG	GAAGATAAAGCATAGACTCTAGG	chr13	+	87616335	87616357	4
Site_2-K562	GAACACAAAGCATAGACTGCGGG	GAAGATAAAGCATAGACTCTAGG	chr13	+	87616335	87616357	4
Site_2-K562	GAACACAAAGCATAGACTGCGGG	GAAGATAGAGAATAGACTGATGG	chr11	+	57694440	57694462	5
Site_2-K562	GAACACAAAGCATAGACTGCGGG	GAAGATAGAGAATAGACTGCTGG	chr20	-	20097426	20097448	4
Site_2-K562	GAACACAAAGCATAGACTGCGGG	GAAGATAGAGAATAGACTGGTGG	chr9	-	114073204	114073226	5
HBB-K562	CTTGCCCCACAGGGCAGTAACGG	GAAGCCCTACAGGGCAGCAATGG	chr6	-	23709573	23709595	5
HBB-K562	CTTGCCCCACAGGGCAGTAACGG	GAAGCCTCACAGGAGAGTAATGG	chr4	-	151177015	151177037	6
Site_4-HEK293	GGCACTGCGGCTGGAGGTGGGGG	GAAGCTGCGGCTGCGGGTGGAGG	chr16	-	57550240	57550262	5
Site_3-HEK293	GGCCCAGACTGAGCACGTGATGG	GAAGGAGACTGAGCATGTGAGGG	chr10	-	22896600	22896622	5
Site_2-K562	GAACACAAAGCATAGACTGCGGG	GAAGGCAAGCCACAGACTGGGGG	chr18	+	20022766	20022788	6
FANCF-K562	GGAATCCCTTCTGCAGCACCTGG	GAAGGCCCTTCAGCAGCACCTGG	chr9	+	118178790	118178812	4
VEGFA_site_1-U2OS	GGGTGGGGGGAGTTTGCTCCTGG	GAAGGGAGGAGGTTTGCTCCTGG	chr7	-	32333718	32333740	6
VEGFA_site_1-U2OS	GGGTGGGGGGAGTTTGCTCCTGG	GAAGGGGAAGAATTTGCTCCAGG	chr6	+	160380667	160380689	6
EMX1-U2OS	GAGTCCGAGCAGAAGAAGAAGGG	GAAGTGGAGCAGGAGAAGAAGGG	chr1	+	35385585	35385607	5
VEGFA_site_1-U2OS	GGGTGGGGGGAGTTTGCTCCTGG	GAAGTGGGGGTGTTAGCTCCCGG	chr17	-	64893409	64893431	6
VEGFA_site_3-U2OS	GGTGAGTGAGTGTGTGCGTGTGG	GAAGTGTGAGTGTGTGTGTGTGG	chr6	-	34041098	34041120	4
Site_2-K562	GAACACAAAGCATAGACTGCGGG	GAATACAAATAATAGACTATTGG	chr6	-	70806979	70807001	5
Site_2-K562	GAACACAAAGCATAGACTGCGGG	GAATACATAACACAAATTGCTGG	chr1	+	54815544	54815566	6
Site_2-HEK293	GAACACAAAGCATAGACTGCGGG	GAATACATAACATAGACTGGGGG	chr16	-	64198271	64198293	4
Site_2-K562	GAACACAAAGCATAGACTGCGGG	GAATACATAACATAGACTGGGGG	chr16	-	64198271	64198293	4
EMX1-K562	GAGTCCGAGCAGAAGAAGAAGGG	GAATACCAGAAAGAGAAGAAAGG	chrX	+	66667362	66667384	6
Site_2-K562	GAACACAAAGCATAGACTGCGGG	GAATACGAAGTACAAACTGCTGG	chr2	+	125128198	125128220	5
Site_2-HEK293	GAACACAAAGCATAGACTGCGGG	GAATACTAAGCATAGACTCCAGG	chr4	+	53536193	53536215	3
Site_2-K562	GAACACAAAGCATAGACTGCGGG	GAATACTAAGCATAGACTCCAGG	chr4	+	53536193	53536215	3
Site_2-K562	GAACACAAAGCATAGACTGCGGG	GAATAGAAAACATATACTTCAGG	chr18	-	2140458	2140480	5
Site_2-K562	GAACACAAAGCATAGACTGCGGG	GAATATAAGGCAGAGACTGAAGG	chr12	-	73024338	73024360	5
EMX1-K562	GAGTCCGAGCAGAAGAAGAAGGG	GAATCAGAGCAAAAGGAGAAAGG	chr7	+	70109950	70109972	4
EMX1-U2OS	GAGTCCGAGCAGAAGAAGAAGGG	GAATCAGAGCAAAAGGAGAAAGG	chr7	+	70109950	70109972	4
FANCF-K562	GGAATCCCTTCTGCAGCACCTGG	GAATCCCAGACTGCAGCACCAGG	chr1	+	119334796	119334818	6
EMX1-K562	GAGTCCGAGCAGAAGAAGAAGGG	GAATCCCAGCAGGAGAAGACAGG	chr12	-	70327492	70327514	4
EMX1-U2OS	GAGTCCGAGCAGAAGAAGAAGGG	GAATCCCAGCAGGAGAAGACAGG	chr12	-	70327492	70327514	4
EMX1-K562	GAGTCCGAGCAGAAGAAGAAGGG	GAATCCCAGCAGGAGAGGAATGG	chr20	-	23516685	23516707	4
EMX1-U2OS	GAGTCCGAGCAGAAGAAGAAGGG	GAATCCCAGCAGGAGAGGAATGG	chr20	-	23516685	23516707	4
VEGFA_site_1-U2OS	GGGTGGGGGGAGTTTGCTCCTGG	GAATGAGGAGAGCTTGCACCTGG	chr1	+	232095570	232095592	6
VEGFA_site_1-U2OS	GGGTGGGGGGAGTTTGCTCCTGG	GAATGAGGGAAGAATGCTCCTGG	chr12	+	119349110	119349132	6
VEGFA_site_1-U2OS	GGGTGGGGGGAGTTTGCTCCTGG	GAATGGGGAGAGTGTGCTCCAGG	chr4	-	184376917	184376939	4
Site_2-K562	GAACACAAAGCATAGACTGCGGG	GAATTAAAAGCACAGACTCTAGG	chr6	+	97160803	97160825	6
Site_2-HEK293	GAACACAAAGCATAGACTGCGGG	GAATTCAAAGCATAGATTGCAGG	chr11	+	128508560	128508582	3
Site_2-K562	GAACACAAAGCATAGACTGCGGG	GAATTCAAAGCATAGATTGCAGG	chr11	+	128508560	128508582	3
Site_2-HEK293	GAACACAAAGCATAGACTGCGGG	GAATTCAAAGCATAGATTGCAGG	chr20	+	97624	97646	3
Site_2-K562	GAACACAAAGCATAGACTGCGGG	GAATTCAAAGCATAGATTGCAGG	chr20	+	97624	97646	3
Site_2-HEK293	GAACACAAAGCATAGACTGCGGG	GAATTCAAAGCATGGACTGCAGG	chr13	+	58440655	58440677	3
Site_2-K562	GAACACAAAGCATAGACTGCGGG	GAATTCAAAGCATGGACTGCAGG	chr13	+	58440655	58440677	3
Site_2-K562	GAACACAAAGCATAGACTGCGGG	GAATTCAAAGCATGGATTGCAGG	chr11	-	63044770	63044792	4
VEGFA_site_1-U2OS	GGGTGGGGGGAGTTTGCTCCTGG	GAATTGGGGAAGTTTGCACCAGG	chr7	-	4284843	4284865	5
Site_2-K562	GAACACAAAGCATAGACTGCGGG	GAATTTAAAGCATAGACTCTGGG	chr3	-	10539378	10539400	5
Site_4-HEK293	GGCACTGCGGCTGGAGGTGGGGG	GACAATGCGGGAGGAGGTGAGGG	chr7	-	156737774	156737796	5
Site_4-HEK293	GGCACTGCGGCTGGAGGTGGGGG	GACACAACGGCAGGAGGTGGCGG	chr5	+	3606813	3606835	4
Site_3-HEK293	GGCCCAGACTGAGCACGTGATGG	GACACAGACCGGGCACGTGAGGG	chr7	-	66968036	66968058	4
Site_3-K562	GGCCCAGACTGAGCACGTGATGG	GACACAGACCGGGCACGTGAGGG	chr7	-	66968036	66968058	4
Site_4-HEK293	GGCACTGCGGCTGGAGGTGGGGG	GACACAGAGGCTGGAGCTGGAGG	chr14	-	104942445	104942467	4
Site_3-HEK293	GGCCCAGACTGAGCACGTGATGG	GACACAGAGTGAGCACATGCGGG	chr12	-	32344423	32344445	5
Site_4-HEK293	GGCACTGCGGCTGGAGGTGGGGG	GACACAGCGGCATGAGATGGCGG	chr2	-	9078675	9078697	5
Site_4-HEK293	GGCACTGCGGCTGGAGGTGGGGG	GACACAGCTGATGGGGGTGGGGG	chr1	-	43707764	43707786	5
Site_4-HEK293	GGCACTGCGGCTGGAGGTGGGGG	GACACAGTGGCTGGAGGTGTGGG	chr6	+	51500456	51500478	4
Site_4-HEK293	GGCACTGCGGCTGGAGGTGGGGG	GACACAGTGGCTGGGGGTGAGGG	chr7	-	158295443	158295465	5
Site_4-HEK293	GGCACTGCGGCTGGAGGTGGGGG	GACACAGTGGCTTGAGGAGGGGG	chr8	+	22062707	22062729	5
Site_4-HEK293	GGCACTGCGGCTGGAGGTGGGGG	GACACAGTGTTTGGAGGTGAGGG	chr12	-	67421819	67421841	6
Site_4-HEK293	GGCACTGCGGCTGGAGGTGGGGG	GACACCACGGCTGGAGATGGTGG	chr17	-	75429274	75429296	4
Site_4-HEK293	GGCACTGCGGCTGGAGGTGGGGG	GACACCGCAGCTCGGGGTGGGGG	chr1	-	25237956	25237978	5
Site_4-HEK293	GGCACTGCGGCTGGAGGTGGGGG	GACACCGCAGCTGGGGGCGGCGG	chr10	-	128864478	128864500	5
Site_4-HEK293	GGCACTGCGGCTGGAGGTGGGGG	GACACCGCGGATGAAGGTGACGG	chr16	-	88997008	88997030	5
Site_4-HEK293	GGCACTGCGGCTGGAGGTGGGGG	GACACCGTGACTGGAGGTGGAGG	chr2	-	45247398	45247420	4
Site_4-HEK293	GGCACTGCGGCTGGAGGTGGGGG	GACACCTCGGCTGGAGGTGCAGG	chr15	+	80601323	80601345	4
Site_4-HEK293	GGCACTGCGGCTGGAGGTGGGGG	GACACTAGGGCAGGAGGTGGAGG	chr22	-	35746277	35746299	4
Site_4-HEK293	GGCACTGCGGCTGGAGGTGGGGG	GACACTGAGAATGGAGATGGGGG	chr5	-	168413522	168413544	5
Site_4-HEK293	GGCACTGCGGCTGGAGGTGGGGG	GACACTGAGGCAGGAGGTGGGGG	chr19	+	1295070	1295092	3
Site_4-HEK293	GGCACTGCGGCTGGAGGTGGGGG	GACACTGAGGCTGAAGAAGGAGG	chr3	-	86732406	86732428	5
Site_4-HEK293	GGCACTGCGGCTGGAGGTGGGGG	GACACTGAGGCTGAAGAGGGAGG	chr8	+	48753561	48753583	5
Site_4-HEK293	GGCACTGCGGCTGGAGGTGGGGG	GACACTGAGGCTGAAGAGGGAGG	chrX	+	75673809	75673831	5
Site_4-HEK293	GGCACTGCGGCTGGAGGTGGGGG	GACACTGAGGCTGGAAGAGGTGG	chr18	-	75260887	75260909	4
Site_4-HEK293	GGCACTGCGGCTGGAGGTGGGGG	GACACTGAGGCTGGAGGTCTGGG	chr20	+	61989514	61989536	4
Site_4-HEK293	GGCACTGCGGCTGGAGGTGGGGG	GACACTGAGGCTGGGTGTGGTGG	chr1	-	177357578	177357600	4
Site_4-HEK293	GGCACTGCGGCTGGAGGTGGGGG	GACACTGAGGCTGGGTGTGGTGG	chr4	+	40251684	40251706	4
Site_4-HEK293	GGCACTGCGGCTGGAGGTGGGGG	GACACTGAGGCTGGGTGTGGTGG	chr5	-	60465848	60465870	4
Site_4-HEK293	GGCACTGCGGCTGGAGGTGGGGG	GACACTGCAGCCGGAAGGGTGGG	chr9	+	135397686	135397708	6
Site_4-HEK293	GGCACTGCGGCTGGAGGTGGGGG	GACACTGCAGCGGGAAGAGGAGG	chrX	+	67653607	67653629	5
Site_4-HEK293	GGCACTGCGGCTGGAGGTGGGGG	GACACTGCAGGAGGAGGTGATGG	chr1	-	156707243	156707265	5
Site_4-HEK293	GGCACTGCGGCTGGAGGTGGGGG	GACACTGCCCCTGGGGATGGCGG	chr16	+	22333295	22333317	5
Site_4-HEK293	GGCACTGCGGCTGGAGGTGGGGG	GACACTGCCTCTGGGGGTGGGGG	chr12	+	54977718	54977740	4
Site_4-HEK293	GGCACTGCGGCTGGAGGTGGGGG	GACACTGCGGGAGGAGGAGAGGG	chr22	+	39577463	39577485	5
Site_4-HEK293	GGCACTGCGGCTGGAGGTGGGGG	GACACTGCTACTGGAGGCTGGGG	chr22	+	44625597	44625619	5
Site_4-HEK293	GGCACTGCGGCTGGAGGTGGGGG	GACACTGCTGGTAGAGGTGGGGG	chr9	-	134595802	134595824	4
Site_4-HEK293	GGCACTGCGGCTGGAGGTGGGGG	GACACTGCTGTTGGAGATGAGGG	chr3	-	190513763	190513785	5
Site_4-HEK293	GGCACTGCGGCTGGAGGTGGGGG	GACACTGGGGCTGAAGGGGGAGG	chr10	-	118414656	118414678	4
Site_4-HEK293	GGCACTGCGGCTGGAGGTGGGGG	GACACTGGTGCTGGAGGAGGAGG	chr12	+	121669988	121670010	4
Site_4-HEK293	GGCACTGCGGCTGGAGGTGGGGG	GACACTGTGACTGGTGATGGTGG	chrX	+	17397410	17397432	5
Site_4-HEK293	GGCACTGCGGCTGGAGGTGGGGG	GACACTGTGCCTGGGGGTGTGGG	chr14	+	24863246	24863268	5
Site_4-HEK293	GGCACTGCGGCTGGAGGTGGGGG	GACACTGTGGAAGGAAGTGGGGG	chr3	-	50283758	50283780	5
Site_4-HEK293	GGCACTGCGGCTGGAGGTGGGGG	GACACTGTGGCAGGGAGTGGTGG	chr3	-	126274497	126274519	5
Site_4-HEK293	GGCACTGCGGCTGGAGGTGGGGG	GACACTTAGGCTGGGAGTGGTGG	chr1	+	157731116	157731138	5
Site_4-HEK293	GGCACTGCGGCTGGAGGTGGGGG	GACACTTTGGCTGGGAGTGGTGG	chr1	+	200606668	200606690	5
Site_4-HEK293	GGCACTGCGGCTGGAGGTGGGGG	GACAGAGCGGCTGAAGGTGCTGG	chr22	+	29622510	29622532	5
RNF2-K562	GTCATCTTAGTCATTACCTGAGG	GACATTTTAGTCATTACATTAGG	chr18	-	40487517	40487539	4
Site_3-HEK293	GGCCCAGACTGAGCACGTGATGG	GACCCAGAATAAGCACACAATGG	chr7	-	51009126	51009148	6
Site_3-HEK293	GGCCCAGACTGAGCACGTGATGG	GACCCAGAATGAGCACAAAAGGG	chr2	-	130402890	130402912	5
Site_3-K562	GGCCCAGACTGAGCACGTGATGG	GACCCAGAATGAGCACAAAAGGG	chr2	-	130402890	130402912	5
Site_3-HEK293	GGCCCAGACTGAGCACGTGATGG	GACCCAGACTAAACAACTGAAGG	chr17	+	38294507	38294529	5
Site_3-K562	GGCCCAGACTGAGCACGTGATGG	GACCCAGCCTGAGCAGGGGATGG	chr8	+	143177166	143177188	4
Site_3-HEK293	GGCCCAGACTGAGCACGTGATGG	GACCCAGGCAGAGCAAGTCAAGG	chr16	-	46957640	46957662	5
Site_3-K562	GGCCCAGACTGAGCACGTGATGG	GACCCAGGTAGAGCACATGTCGG	chr5	-	153598729	153598751	6
Site_3-K562	GGCCCAGACTGAGCACGTGATGG	GACCCATTCCGAGCAGGTGTGGG	chr8	+	11576430	11576452	6
Site_4-HEK293	GGCACTGCGGCTGGAGGTGGGGG	GACCCTGAGGCTGGGGGTGGTGG	chr3	-	182999840	182999862	4
Site_4-HEK293	GGCACTGCGGCTGGAGGTGGGGG	GACCCTGCACCTGGGGGTGTGGG	chr3	-	193819637	193819659	6
Site_4-HEK293	GGCACTGCGGCTGGAGGTGGGGG	GACCCTGCGGTGGGAGGTGGCGG	chr1	-	908974	908996	4
Site_4-HEK293	GGCACTGCGGCTGGAGGTGGGGG	GACCCTGTGGCTGGAGATGCTGG	chr22	-	37140903	37140925	5
Site_4-HEK293	GGCACTGCGGCTGGAGGTGGGGG	GACGCAGTGGCTGGGGGTGGAGG	chr12	-	97847152	97847174	5
HBB-K562	CTTGCCCCACAGGGCAGTAACGG	GACGCCCCACAGGTCAGGAAGGG	chr9	-	128927456	128927478	5
VEGFA_site_3-U2OS	GGTGAGTGAGTGTGTGCGTGTGG	GACTAATGAGTGTGAGCGTGGGG	chr12	+	14397803	14397825	5
Site_2-K562	GAACACAAAGCATAGACTGCGGG	GACTACAGATCATGGACTGCTGG	chr1	+	56343601	56343623	5
VEGFA_site_1-U2OS	GGGTGGGGGGAGTTTGCTCCTGG	GACTAGGGAGAGTTTATTCCTGG	chr7	-	38559849	38559871	6
EMX1-K562	GAGTCCGAGCAGAAGAAGAAGGG	GACTCCGAGCAGCAGAAGGATGG	chr2	+	65782510	65782532	3
EMX1-U2OS	GAGTCCGAGCAGAAGAAGAAGGG	GACTCCGAGCAGCAGAAGGATGG	chr2	+	65782510	65782532	3
EMX1-K562	GAGTCCGAGCAGAAGAAGAAGGG	GACTCCTAGCAAAAGAAGAATGG	chr12	-	119985925	119985947	3
EMX1-U2OS	GAGTCCGAGCAGAAGAAGAAGGG	GACTCCTAGCAAAAGAAGAATGG	chr12	-	119985925	119985947	3
Site_4-HEK293	GGCACTGCGGCTGGAGGTGGGGG	GACTCTGAGGCTAGAGATGGAGG	chr17	+	34205401	34205423	5
Site_4-HEK293	GGCACTGCGGCTGGAGGTGGGGG	GACTCTGCAGCCGGGGATGGCGG	chrX	+	16965382	16965404	6
Site_4-HEK293	GGCACTGCGGCTGGAGGTGGGGG	GACTCTGCAGCTGAAGGTGGGGG	chr1	+	230193243	230193265	4
Site_1-K562	GGGAAAGACCCAGCATCCGTGGG	GAGAAAAAACTAGCACCCATTGG	chr11	-	79890563	79890585	6
Site_1-K562	GGGAAAGACCCAGCATCCGTGGG	GAGAAAAACACAGAATCCGTGGG	chr7	+	49698666	49698688	4
Site_1-HEK293	GGGAAAGACCCAGCATCCGTGGG	GAGAAAAGCCCAGCATCCTTAGG	chr8	+	48879610	48879632	4
Site_1-K562	GGGAAAGACCCAGCATCCGTGGG	GAGAAAAGCCCAGCATCCTTAGG	chr8	+	48879610	48879632	4
EMX1-K562	GAGTCCGAGCAGAAGAAGAAGGG	GAGAAGGAGAAGGAGAAGAAAGG	chr2	+	102180397	102180419	5
EMX1-U2OS	GAGTCCGAGCAGAAGAAGAAGGG	GAGAAGGAGCAGAAAAAGAATGG	chr7	-	85359104	85359126	4
VEGFA_site_1-U2OS	GGGTGGGGGGAGTTTGCTCCTGG	GAGAAGGGGGAGAAGGCTCCAGG	chr6	+	142954074	142954096	6
EMX1-K562	GAGTCCGAGCAGAAGAAGAAGGG	GAGACCAAACAGAGGAAGAAGGG	chr16	+	8265311	8265333	4
EMX1-U2OS	GAGTCCGAGCAGAAGAAGAAGGG	GAGACCAAACAGAGGAAGAAGGG	chr16	+	8265311	8265333	4
Site_2-K562	GAACACAAAGCATAGACTGCGGG	GAGACTAAAGCAAAGACTCCAGG	chr7	+	94105143	94105165	6
Site_4-HEK293	GGCACTGCGGCTGGAGGTGGGGG	GAGACTACGGCCAGGGGTGGTGG	chrX	+	114905523	114905545	6
Site_4-HEK293	GGCACTGCGGCTGGAGGTGGGGG	GAGACTGAGGCAAGAGGTGGAGG	chr17	+	55203792	55203814	5
Site_4-HEK293	GGCACTGCGGCTGGAGGTGGGGG	GAGACTGAGGCAGAAGGTGGAGG	chr12	-	96855379	96855401	5
Site_4-HEK293	GGCACTGCGGCTGGAGGTGGGGG	GAGACTGAGGCAGGAGGCGGAGG	chr16	-	73342290	73342312	5
Site_4-HEK293	GGCACTGCGGCTGGAGGTGGGGG	GAGACTGAGGCAGGAGGCGGAGG	chr3	-	14920314	14920336	5
Site_4-HEK293	GGCACTGCGGCTGGAGGTGGGGG	GAGACTGCGGCAGGAGGATGAGG	chr7	+	73993546	73993568	5
EMX1-K562	GAGTCCGAGCAGAAGAAGAAGGG	GAGAGAGAGCAAAAAAAGAAGGG	chr20	-	22037219	22037241	5
EMX1-U2OS	GAGTCCGAGCAGAAGAAGAAGGG	GAGAGAGAGCAAAAAAAGAAGGG	chr20	-	22037219	22037241	5
EMX1-K562	GAGTCCGAGCAGAAGAAGAAGGG	GAGAGAGAGCAGGAGAGGAAAGG	chr8	+	37644282	37644304	5
EMX1-U2OS	GAGTCCGAGCAGAAGAAGAAGGG	GAGAGAGAGCAGGAGAGGAAAGG	chr8	+	37644282	37644304	5
VEGFA_site_1-U2OS	GGGTGGGGGGAGTTTGCTCCTGG	GAGAGGAGGCAGTTTGCCCCAGG	chr15	-	76504575	76504597	5
VEGFA_site_1-U2OS	GGGTGGGGGGAGTTTGCTCCTGG	GAGAGGAGGGAATCTGCTCCAGG	chr6	+	96637074	96637096	5
VEGFA_site_1-U2OS	GGGTGGGGGGAGTTTGCTCCTGG	GAGAGGGGAGAGCTTGCTCAAGG	chr6	-	36743141	36743163	5
FANCF-K562	GGAATCCCTTCTGCAGCACCTGG	GAGATAACTTCTGCAGTACCAGG	chr18	-	4334441	4334463	5
FANCF-K562	GGAATCCCTTCTGCAGCACCTGG	GAGATCTCTTCTGTAGGACCAGG	chr9	+	128229705	128229727	5
FANCF-K562	GGAATCCCTTCTGCAGCACCTGG	GAGATGCCTTCTGTAGCACCTGG	chr1	+	4983428	4983450	4
VEGFA_site_1-U2OS	GGGTGGGGGGAGTTTGCTCCTGG	GAGATGGAGGAATTTGCCCCAGG	chr11	-	35442273	35442295	6
VEGFA_site_1-U2OS	GGGTGGGGGGAGTTTGCTCCTGG	GAGATGGGGGAGTATGCACCAGG	chr12	-	52966132	52966154	5
Site_2-K562	GAACACAAAGCATAGACTGCGGG	GAGCAAAAAGCACAGACTGGCGG	chr6	-	107730037	107730059	4
Site_2-K562	GAACACAAAGCATAGACTGCGGG	GAGCACAGTGCAAAGAATGCGGG	chr5	+	31807370	31807392	5
EMX1-K562	GAGTCCGAGCAGAAGAAGAAGGG	GAGCACGAGCAAGAGAAGAAGGG	chr10	+	58848712	58848734	4
EMX1-U2OS	GAGTCCGAGCAGAAGAAGAAGGG	GAGCACGAGCAAGAGAAGAAGGG	chr10	+	58848712	58848734	4
Site_2-K562	GAACACAAAGCATAGACTGCGGG	GAGCACGAGGCAAAGACTTCTGG	chr9	-	3003013	3003035	5
Site_2-K562	GAACACAAAGCATAGACTGCGGG	GAGCAGAAAGAAAAGACTGAGGG	chr4	-	144406698	144406720	5
VEGFA_site_1-U2OS	GGGTGGGGGGAGTTTGCTCCTGG	GAGCAGGAGAAGCTTGCTCCGGG	chr5	-	167602793	167602815	6
VEGFA_site_3-U2OS	GGTGAGTGAGTGTGTGCGTGTGG	GAGCAGTGAGTGTGTGCTTGTGG	chr11	-	70325778	70325800	4
Site_2-K562	GAACACAAAGCATAGACTGCGGG	GAGCATAAGGCACAAACTCCAGG	chr16	-	1618807	1618829	6
Site_3-HEK293	GGCCCAGACTGAGCACGTGATGG	GAGCCAGAATGAGCACGTGAGGG	chr10	+	131593104	131593126	3
Site_3-K562	GGCCCAGACTGAGCACGTGATGG	GAGCCAGAATGAGCACGTGAGGG	chr10	+	131593104	131593126	3
Site_1-K562	GGGAAAGACCCAGCATCCGTGGG	GAGCCAGACCCAGCGTCTGTGGG	chr22	+	20285856	20285878	5
EMX1-K562	GAGTCCGAGCAGAAGAAGAAGGG	GAGCCCAAGCACAAAAAGAATGG	chr7	-	111475443	111475465	4
EMX1-U2OS	GAGTCCGAGCAGAAGAAGAAGGG	GAGCCCAAGCACAAAAAGAATGG	chr7	-	111475443	111475465	4
EMX1-K562	GAGTCCGAGCAGAAGAAGAAGGG	GAGCCCGGGCAGGAGAAGATGGG	chr6	+	158029598	158029620	4
EMX1-K562	GAGTCCGAGCAGAAGAAGAAGGG	GAGCCGGAGCAGAAGAAGGAGGG	chr5	-	146833184	146833206	3
EMX1-U2OS	GAGTCCGAGCAGAAGAAGAAGGG	GAGCCGGAGCAGAAGAAGGAGGG	chr5	-	146833184	146833206	3
Site_4-HEK293	GGCACTGCGGCTGGAGGTGGGGG	GAGCCGGCGGCCAGAGGTGGAGG	chr19	+	1529756	1529778	6
EMX1-K562	GAGTCCGAGCAGAAGAAGAAGGG	GAGCCTGAGCAGAAGGAGAAGGG	chr1	-	33606474	33606496	3
EMX1-U2OS	GAGTCCGAGCAGAAGAAGAAGGG	GAGCCTGAGCAGAAGGAGAAGGG	chr1	-	33606474	33606496	3
EMX1-K562	GAGTCCGAGCAGAAGAAGAAGGG	GAGCCTGAGCAGAGGAAGACAGG	chr7	+	151452469	151452491	4
EMX1-K562	GAGTCCGAGCAGAAGAAGAAGGG	GAGCCTGAGCGGAAGAGGAAAGG	chr18	-	34906756	34906778	4
Site_4-HEK293	GGCACTGCGGCTGGAGGTGGGGG	GAGCCTGGGGCTGGAGGTGTGGG	chr22	-	36976664	36976686	5
Site_2-K562	GAACACAAAGCATAGACTGCGGG	GAGCGATAAGCACAGACTGCTGG	chr15	-	65377013	65377035	5
VEGFA_site_1-U2OS	GGGTGGGGGGAGTTTGCTCCTGG	GAGCGGGAGGAGCCTGCTCCAGG	chr1	-	157128849	157128871	5
Site_2-K562	GAACACAAAGCATAGACTGCGGG	GAGCTCAAAGAACAGACTTGAGG	chr6	+	140618159	140618181	6
Site_1-HEK293	GGGAAAGACCCAGCATCCGTGGG	GAGGAAGAACCAACATCCATTGG	chrX	-	120364002	120364024	5
Site_1-K562	GGGAAAGACCCAGCATCCGTGGG	GAGGAAGAACCAACATCCATTGG	chrX	-	120364002	120364024	5
Site_1-HEK293	GGGAAAGACCCAGCATCCGTGGG	GAGGAAGACCCAGCTCCCGTGGG	chr20	-	61687019	61687041	4
Site_1-K562	GGGAAAGACCCAGCATCCGTGGG	GAGGAAGACCCAGCTCCCGTGGG	chr20	-	61687019	61687041	4
VEGFA_site_1-U2OS	GGGTGGGGGGAGTTTGCTCCTGG	GAGGAAGAGGAGTTTGCTCAAGG	chr16	-	12739029	12739051	6
VEGFA_site_1-U2OS	GGGTGGGGGGAGTTTGCTCCTGG	GAGGAGAGGGAGATTGCCCCCGG	chr21	-	38007746	38007768	6
VEGFA_site_3-U2OS	GGTGAGTGAGTGTGTGCGTGTGG	GAGGAGGGAGTGAGTGTGTGTGG	chr2	-	219990195	219990217	5
VEGFA_site_1-U2OS	GGGTGGGGGGAGTTTGCTCCTGG	GAGGAGGGATAATTTGCTCCTGG	chr7	-	115871216	115871238	6
EMX1-K562	GAGTCCGAGCAGAAGAAGAAGGG	GAGGCCAAGCAGAAAAAAAATGG	chr14	-	43156801	43156823	4
EMX1-U2OS	GAGTCCGAGCAGAAGAAGAAGGG	GAGGCCAAGCAGAAAAAAAATGG	chr14	-	43156801	43156823	4
EMX1-K562	GAGTCCGAGCAGAAGAAGAAGGG	GAGGCCAAGCAGAAAGAAAAAGG	chr7	-	31901072	31901094	5
EMX1-U2OS	GAGTCCGAGCAGAAGAAGAAGGG	GAGGCCAAGCAGAAAGAAAAAGG	chr7	-	31901072	31901094	5
EMX1-K562	GAGTCCGAGCAGAAGAAGAAGGG	GAGGCCGAGCAGAAGAAAGACGG	chr2	+	219845056	219845078	3
EMX1-U2OS	GAGTCCGAGCAGAAGAAGAAGGG	GAGGCCGAGCAGAAGAAAGACGG	chr2	+	219845056	219845078	3
EMX1-U2OS	GAGTCCGAGCAGAAGAAGAAGGG	GAGGCCGGGCAGGAGAAGGAGGG	chr17	+	74877555	74877577	4
HBB-K562	CTTGCCCCACAGGGCAGTAACGG	GAGGCGCCACAGGGCAGTAATGG	chr7	+	127238488	127238510	4
Site_4-HEK293	GGCACTGCGGCTGGAGGTGGGGG	GAGGCTGCGGCTGGGGCTGGAGG	chr16	+	5289986	5290008	5
Site_4-HEK293	GGCACTGCGGCTGGAGGTGGGGG	GAGGCTGCGGCTGGGGGTGGAGG	chr19	-	46887168	46887190	4
Site_4-HEK293	GGCACTGCGGCTGGAGGTGGGGG	GAGGCTGCGGCTGGGGGTTGTGG	chr1	+	115631297	115631319	5
VEGFA_site_1-U2OS	GGGTGGGGGGAGTTTGCTCCTGG	GAGGGAGGATAGTATGCTCCAGG	chr5	-	51659105	51659127	6
VEGFA_site_1-U2OS	GGGTGGGGGGAGTTTGCTCCTGG	GAGGGAGGGCAGCTTGCCCCAGG	chr2	+	127827984	127828006	6
VEGFA_site_1-U2OS	GGGTGGGGGGAGTTTGCTCCTGG	GAGGGAGGGGAACTTGCTCAGGG	chr10	+	73530067	73530089	6
VEGFA_site_1-U2OS	GGGTGGGGGGAGTTTGCTCCTGG	GAGGGAGGGGAGGTTGCTACTGG	chr1	-	45087152	45087174	5
VEGFA_site_1-U2OS	GGGTGGGGGGAGTTTGCTCCTGG	GAGGGCAGGGAGCTTGCCCCAGG	chr22	-	38038241	38038263	6
VEGFA_site_1-U2OS	GGGTGGGGGGAGTTTGCTCCTGG	GAGGGCGGGGAGTTTGCTACTGG	chr2	-	225821857	225821879	4
VEGFA_site_1-U2OS	GGGTGGGGGGAGTTTGCTCCTGG	GAGGGGAAGGAGTTTGCTCAAGG	chr13	-	30725787	30725809	5
VEGFA_site_1-U2OS	GGGTGGGGGGAGTTTGCTCCTGG	GAGGGGAAGTAGTTTGCTCAGGG	chr1	-	53863275	53863297	6
VEGFA_site_1-U2OS	GGGTGGGGGGAGTTTGCTCCTGG	GAGGGGAGGGAGCTTCCTCCCGG	chr4	-	25979746	25979768	5
VEGFA_site_1-U2OS	GGGTGGGGGGAGTTTGCTCCTGG	GAGGGGAGGGAGTAGACTCCTGG	chr12	+	11867684	11867706	6
VEGFA_site_1-U2OS	GGGTGGGGGGAGTTTGCTCCTGG	GAGGGGAGGGGGCTTGCCCCAGG	chr10	-	132945865	132945887	6
VEGFA_site_1-U2OS	GGGTGGGGGGAGTTTGCTCCTGG	GAGGGGAGGTAACTTGCTCCAGG	chr17	-	48990675	48990697	6
VEGFA_site_1-U2OS	GGGTGGGGGGAGTTTGCTCCTGG	GAGGGGCAGGAATTTGCTCCAGG	chr15	+	79794552	79794574	5
VEGFA_site_1-U2OS	GGGTGGGGGGAGTTTGCTCCTGG	GAGGGGGAGCAGTTTGCTCCAGG	chr22	-	19698457	19698479	4
VEGFA_site_1-U2OS	GGGTGGGGGGAGTTTGCTCCTGG	GAGGGTGGGGAGTTTACTCCTGG	chr5	+	7067142	7067164	4
Site_1-K562	GGGAAAGACCCAGCATCCGTGGG	GAGGTAGACCCACCCTCAGTCGG	chr6	-	101267640	101267662	6
VEGFA_site_1-U2OS	GGGTGGGGGGAGTTTGCTCCTGG	GAGGTGGGCGAGTTTGCTTCAGG	chr15	+	38871223	38871245	5
Site_1-K562	GGGAAAGACCCAGCATCCGTGGG	GAGTAAAACTTAGCATCCATAGG	chr17	-	2077279	2077301	6
EMX1-K562	GAGTCCGAGCAGAAGAAGAAGGG	GAGTAAGAGAAGAAGAAGAAGGG	chr4	-	87256686	87256708	3
EMX1-U2OS	GAGTCCGAGCAGAAGAAGAAGGG	GAGTAAGAGAAGAAGAAGAAGGG	chr4	-	87256686	87256708	3
VEGFA_site_1-U2OS	GGGTGGGGGGAGTTTGCTCCTGG	GAGTAAGTGGAGATTGCTCCAGG	chr20	+	40461250	40461272	5
EMX1-K562	GAGTCCGAGCAGAAGAAGAAGGG	GAGTACAAGCAGATGAAAAACGG	chr10	+	128080179	128080201	4
EMX1-U2OS	GAGTCCGAGCAGAAGAAGAAGGG	GAGTACAAGCAGATGAAAAACGG	chr10	+	128080179	128080201	4
VEGFA_site_1-U2OS	GGGTGGGGGGAGTTTGCTCCTGG	GAGTAGAGGGAGTTAAATCCAGG	chr15	-	60618194	60618216	6
VEGFA_site_1-U2OS	GGGTGGGGGGAGTTTGCTCCTGG	GAGTAGAGGGAGTTAAATCCAGG	chr15	-	60620853	60620875	6
EMX1-K562	GAGTCCGAGCAGAAGAAGAAGGG	GAGTAGGAACGGAAGAAGAGGGG	chr11	+	43496503	43496525	5
EMX1-K562	GAGTCCGAGCAGAAGAAGAAGGG	GAGTCAGAGAAGAGGAGGAAGGG	chr8	-	82733134	82733156	4
EMX1-K562	GAGTCCGAGCAGAAGAAGAAGGG	GAGTCCAAGCAGTAGAGGAAGGG	chr19	-	24250497	24250519	3
EMX1-U2OS	GAGTCCGAGCAGAAGAAGAAGGG	GAGTCCAAGCAGTAGAGGAAGGG	chr19	-	24250497	24250519	3
EMX1-K562	GAGTCCGAGCAGAAGAAGAAGGG	GAGTCCAGGCAGAAGGAGCAGGG	chr22	+	22332329	22332351	4
EMX1-U2OS	GAGTCCGAGCAGAAGAAGAAGGG	GAGTCCCAGGAGAAGAAGAGAGG	chr17	-	54421037	54421059	3
EMX1-K562	GAGTCCGAGCAGAAGAAGAAGGG	GAGTCCGGGAAGGAGAAGAAAGG	chrX	-	53467705	53467727	3
EMX1-U2OS	GAGTCCGAGCAGAAGAAGAAGGG	GAGTCCGGGAAGGAGAAGAAAGG	chrX	-	53467705	53467727	3
EMX1-K562	GAGTCCGAGCAGAAGAAGAAGGG	GAGTCCTAGAAAAAGAAGAGAGG	chr7	-	3812775	3812797	4
EMX1-U2OS	GAGTCCGAGCAGAAGAAGAAGGG	GAGTCCTAGAAAAAGAAGAGAGG	chr7	-	3812775	3812797	4
EMX1-K562	GAGTCCGAGCAGAAGAAGAAGGG	GAGTCCTAGTAGAAGAGAAAAGG	chr10	-	94423052	94423074	4
EMX1-U2OS	GAGTCCGAGCAGAAGAAGAAGGG	GAGTCCTAGTAGAAGAGAAAAGG	chr10	-	94423052	94423074	4
EMX1-K562	GAGTCCGAGCAGAAGAAGAAGGG	GAGTCTAAGCAGAAGAGGACTGG	chr6	+	40361641	40361663	4
EMX1-U2OS	GAGTCCGAGCAGAAGAAGAAGGG	GAGTCTAAGCAGAAGAGGACTGG	chr6	+	40361641	40361663	4
EMX1-K562	GAGTCCGAGCAGAAGAAGAAGGG	GAGTCTAAGCAGGAGAATAAAGG	chr2	-	218378102	218378124	4
EMX1-U2OS	GAGTCCGAGCAGAAGAAGAAGGG	GAGTCTAAGCAGGAGAATAAAGG	chr2	-	218378102	218378124	4
VEGFA_site_1-U2OS	GGGTGGGGGGAGTTTGCTCCTGG	GAGTGGGAGGAGTTTGTCCCAGG	chr6	-	30163241	30163263	4
VEGFA_site_1-U2OS	GGGTGGGGGGAGTTTGCTCCTGG	GAGTGGGGAGAGCAGGCTCCAGG	chr12	-	3229599	3229621	5
VEGFA_site_1-U2OS	GGGTGGGGGGAGTTTGCTCCTGG	GAGTGGGTGGAGTTTGCTACAGG	chr4	+	8453786	8453808	3
VEGFA_site_1-U2OS	GGGTGGGGGGAGTTTGCTCCTGG	GAGTGGTGGGAATTAGTTCCTGG	chr17	+	21120403	21120425	5
VEGFA_site_1-U2OS	GGGTGGGGGGAGTTTGCTCCTGG	GAGTGTTGAGAGTTTGCACCAGG	chr10	-	29991722	29991744	5
EMX1-K562	GAGTCCGAGCAGAAGAAGAAGGG	GAGTTAGAGCAGAAAAAAAATGG	chr12	-	73504669	73504691	4
EMX1-U2OS	GAGTCCGAGCAGAAGAAGAAGGG	GAGTTAGAGCAGAAAAAAAATGG	chr12	-	73504669	73504691	4
EMX1-K562	GAGTCCGAGCAGAAGAAGAAGGG	GAGTTAGAGCAGAAGAAGAAAGG	chr5	-	45359061	45359083	2
EMX1-U2OS	GAGTCCGAGCAGAAGAAGAAGGG	GAGTTAGAGCAGAAGAAGAAAGG	chr5	-	45359061	45359083	2
EMX1-K562	GAGTCCGAGCAGAAGAAGAAGGG	GAGTTAGAGCAGAGGAAGAGAGG	chr6	-	99699156	99699178	4
EMX1-U2OS	GAGTCCGAGCAGAAGAAGAAGGG	GAGTTAGAGCAGAGGAAGAGAGG	chr6	-	99699156	99699178	4
VEGFA_site_1-U2OS	GGGTGGGGGGAGTTTGCTCCTGG	GAGTTGGGGGACTATGCTCCTGG	chr10	+	12972687	12972709	4
VEGFA_site_1-U2OS	GGGTGGGGGGAGTTTGCTCCTGG	GAGTTGGGGGAGCTAGATCCAGG	chr10	-	112992000	112992022	5
EMX1-K562	GAGTCCGAGCAGAAGAAGAAGGG	GAGTTTAAGCAGAAGAAGAGAGG	chr2	-	203707474	203707496	4
EMX1-U2OS	GAGTCCGAGCAGAAGAAGAAGGG	GAGTTTAAGCAGAAGAAGAGAGG	chr2	-	203707474	203707496	4
Site_1-K562	GGGAAAGACCCAGCATCCGTGGG	GATAAAGAGCCAATATCCATTGG	chr8	-	89360390	89360412	6
VEGFA_site_3-U2OS	GGTGAGTGAGTGTGTGCGTGTGG	GATAAGTGAGTATGTGTGTGTGG	chr13	+	30280823	30280845	4
VEGFA_site_3-U2OS	GGTGAGTGAGTGTGTGCGTGTGG	GATAAGTGTGTGTGTGTGTGTGG	chr7	+	27256891	27256913	4
HBB-K562	CTTGCCCCACAGGGCAGTAACGG	GATACCCCACAGGACAATCACGG	chr4	-	72093292	72093314	6
Site_4-HEK293	GGCACTGCGGCTGGAGGTGGGGG	GATACTGGGGCTGGGGGTGGAGG	chr14	-	99286471	99286493	4
Site_3-HEK293	GGCCCAGACTGAGCACGTGATGG	GATCCAGAAGGAGCACGTGCAGG	chr5	+	37886522	37886544	5
Site_3-K562	GGCCCAGACTGAGCACGTGATGG	GATCCAGAAGGAGCACGTGCAGG	chr5	+	37886522	37886544	5
VEGFA_site_3-U2OS	GGTGAGTGAGTGTGTGCGTGTGG	GATGAATGAATATGTGTGTATGG	chr12	+	24163282	24163304	6
VEGFA_site_3-U2OS	GGTGAGTGAGTGTGTGCGTGTGG	GATGAATGAGCGAATGCATGAGG	chr8	-	142546385	142546407	6
VEGFA_site_3-U2OS	GGTGAGTGAGTGTGTGCGTGTGG	GATGAATGAGTGAGTGAATGTGG	chr21	+	45632256	45632278	5
VEGFA_site_3-U2OS	GGTGAGTGAGTGTGTGCGTGTGG	GATGAATGTGTGTGTGTGTGGGG	chr1	-	81510848	81510870	4
VEGFA_site_3-U2OS	GGTGAGTGAGTGTGTGCGTGTGG	GATGAGCGAGTGTGTGTGTATGG	chrX	-	39606143	39606165	4
VEGFA_site_3-U2OS	GGTGAGTGAGTGTGTGCGTGTGG	GATGAGGCAGTGTATGCGTGGGG	chr15	+	99235018	99235040	4
VEGFA_site_3-U2OS	GGTGAGTGAGTGTGTGCGTGTGG	GATGAGTGAGGATGTGTGTGAGG	chr16	+	87589601	87589623	4
VEGFA_site_3-U2OS	GGTGAGTGAGTGTGTGCGTGTGG	GATGAGTGAGTGAGTGAGTGGGG	chr6	-	157078321	157078343	3
VEGFA_site_3-U2OS	GGTGAGTGAGTGTGTGCGTGTGG	GATGAGTGTGTCTGTGCATGAGG	chr19	+	47787083	47787105	4
VEGFA_site_3-U2OS	GGTGAGTGAGTGTGTGCGTGTGG	GATGAGTGTGTGTGTGTGTGAGG	chr4	-	62067613	62067635	3
VEGFA_site_3-U2OS	GGTGAGTGAGTGTGTGCGTGTGG	GATGAGTGTGTGTGTGTGTGCGG	chr12	-	125156255	125156277	3
VEGFA_site_3-U2OS	GGTGAGTGAGTGTGTGCGTGTGG	GATGAGTTTGTGTGTGTGTGGGG	chr2	+	88995999	88996021	4
HBB-K562	CTTGCCCCACAGGGCAGTAACGG	GATGCCCCAGGAGGCAGTGACGG	chr20	+	54132152	54132174	6
HBB-K562	CTTGCCCCACAGGGCAGTAACGG	GATGCCTCACAGGACAGGAAGGG	chr12	-	27234749	27234771	5
VEGFA_site_3-U2OS	GGTGAGTGAGTGTGTGCGTGTGG	GATGGATGAATGTGTGAGTGAGG	chr8	-	143076120	143076142	5
VEGFA_site_3-U2OS	GGTGAGTGAGTGTGTGCGTGTGG	GATGGGGGAGTGTGTGTGTGCGG	chr15	-	58845442	58845464	4
VEGFA_site_3-U2OS	GGTGAGTGAGTGTGTGCGTGTGG	GATGGGTAAGTGAGTGCATGGGG	chr3	+	38626988	38627010	5
VEGFA_site_3-U2OS	GGTGAGTGAGTGTGTGCGTGTGG	GATGGGTGAAAGTGTGCATGGGG	chr10	+	95604043	95604065	5
VEGFA_site_3-U2OS	GGTGAGTGAGTGTGTGCGTGTGG	GATGGGTGAGTGAGTGTATGGGG	chr22	-	39978795	39978817	5
VEGFA_site_3-U2OS	GGTGAGTGAGTGTGTGCGTGTGG	GATGGGTGTGTATGTGTGGGGGG	chr3	+	186562880	186562902	6
VEGFA_site_1-U2OS	GGGTGGGGGGAGTTTGCTCCTGG	GATGGTGGGGAATTTGCCCCAGG	chr16	+	28581787	28581809	6
VEGFA_site_3-U2OS	GGTGAGTGAGTGTGTGCGTGTGG	GATGTATGAGTGTGTATGTGAGG	chr5	-	68261177	68261199	5
VEGFA_site_3-U2OS	GGTGAGTGAGTGTGTGCGTGTGG	GATGTGTGAGTATGTGTGTGTGG	chr5	-	124200879	124200901	4
VEGFA_site_3-U2OS	GGTGAGTGAGTGTGTGCGTGTGG	GATGTGTGAGTCTGTGTGTGGGG	chr6	-	34040308	34040330	4
VEGFA_site_3-U2OS	GGTGAGTGAGTGTGTGCGTGTGG	GATGTGTGAGTGTGTACATGAGG	chr8	-	92645405	92645427	4
VEGFA_site_3-U2OS	GGTGAGTGAGTGTGTGCGTGTGG	GATGTGTGAGTGTGTGCCTGTGG	chr2	+	183092019	183092041	3
VEGFA_site_3-U2OS	GGTGAGTGAGTGTGTGCGTGTGG	GATGTGTGTGTGTGTGCGTGTGG	chr14	-	90885635	90885657	3
VEGFA_site_3-U2OS	GGTGAGTGAGTGTGTGCGTGTGG	GATGTGTGTGTGTGTGTGTGTGG	chr6	-	34040375	34040397	4
EMX1-K562	GAGTCCGAGCAGAAGAAGAAGGG	GATTTGGAGAGGAAGAACAATGG	chr7	-	116198088	116198110	6
FANCF-K562	GGAATCCCTTCTGCAGCACCTGG	GCAACCCCTTCTGCAGGCCCAGG	chr11	+	2962480	2962502	4
Site_4-HEK293	GGCACTGCGGCTGGAGGTGGGGG	GCAACTGTGCCTGTAGGTGGTGG	chr15	+	73722786	73722808	5
VEGFA_site_1-U2OS	GGGTGGGGGGAGTTTGCTCCTGG	GCAAGGGGGAGCTTTGCTCCAGG	chr22	-	22273905	22273927	6
Site_3-HEK293	GGCCCAGACTGAGCACGTGATGG	GCACCAGACTGGGCAGGTGAGGG	chr10	-	132871527	132871549	4
Site_3-K562	GGCCCAGACTGAGCACGTGATGG	GCACCAGACTGGGCAGGTGAGGG	chr10	-	132871527	132871549	4
Site_4-HEK293	GGCACTGCGGCTGGAGGTGGGGG	GCACCTGCGGCCAGGGGTGGGGG	chr17	+	73501151	73501173	6
Site_4-HEK293	GGCACTGCGGCTGGAGGTGGGGG	GCACCTGCGGCGGGAGGAGAAGG	chr6	-	167900020	167900042	6
Site_2-K562	GAACACAAAGCATAGACTGCGGG	GCAGACAAAGCAAAGAATGCTGG	chr11	-	112359115	112359137	4
VEGFA_site_3-U2OS	GGTGAGTGAGTGTGTGCGTGTGG	GCAGAGAGAGTGTGTGTGTGTGG	chrX	-	22609631	22609653	4
VEGFA_site_3-U2OS	GGTGAGTGAGTGTGTGCGTGTGG	GCAGAGTAAATGTGTGCGTGGGG	chr22	+	41107988	41108010	4
VEGFA_site_3-U2OS	GGTGAGTGAGTGTGTGCGTGTGG	GCAGAGTGAGTGTGTGTGTTGGG	chr11	+	61485452	61485474	4
HBB-K562	CTTGCCCCACAGGGCAGTAACGG	GCAGCCCCACAGGTCAGTGAGGG	chr16	-	49082898	49082920	5
Site_4-HEK293	GGCACTGCGGCTGGAGGTGGGGG	GCAGCTGCGGCTGGAGCTGAGGG	chr18	-	60646589	60646611	5
Site_4-HEK293	GGCACTGCGGCTGGAGGTGGGGG	GCAGCTGCGGGTGGGGGTGGGGG	chr11	+	2812919	2812941	5
Site_4-HEK293	GGCACTGCGGCTGGAGGTGGGGG	GCAGCTGTGGCTGGGGGTTGAGG	chr20	-	61043551	61043573	6
VEGFA_site_1-U2OS	GGGTGGGGGGAGTTTGCTCCTGG	GCAGGAGGGGAATTTGCTCTGGG	chr14	-	59205110	59205132	6
FANCF-K562	GGAATCCCTTCTGCAGCACCTGG	GCAGTCCCTGCTGCAGCCCCAGG	chr10	-	35081956	35081978	4
VEGFA_site_1-U2OS	GGGTGGGGGGAGTTTGCTCCTGG	GCAGTGGGGGGGTTTGCCCCAGG	chr12	+	132319235	132319257	6
EMX1-U2OS	GAGTCCGAGCAGAAGAAGAAGGG	GCATCCAAGCAGGAGGAGAAGGG	chr19	+	16132594	16132616	5
VEGFA_site_1-U2OS	GGGTGGGGGGAGTTTGCTCCTGG	GCATGCAGGGAGTTTACTCCAGG	chr16	-	24965401	24965423	5
FANCF-K562	GGAATCCCTTCTGCAGCACCTGG	GCATTCACTTGTAGAGCACCAGG	chrX	+	9081530	9081552	6
Site_4-HEK293	GGCACTGCGGCTGGAGGTGGGGG	GCCACAGCAGCCAGAGGTGAGGG	chr11	+	71080405	71080427	6
Site_4-HEK293	GGCACTGCGGCTGGAGGTGGGGG	GCCACAGCAGCTGCAGGTGGAGG	chr11	+	71254224	71254246	4
Site_4-HEK293	GGCACTGCGGCTGGAGGTGGGGG	GCCACAGGGGCAGGAGGTGGAGG	chr5	-	141162655	141162677	4
Site_4-HEK293	GGCACTGCGGCTGGAGGTGGGGG	GCCACAGTGGCAGGAGATGGGGG	chr16	-	79365651	79365673	5
Site_4-HEK293	GGCACTGCGGCTGGAGGTGGGGG	GCCACCGCGGCAAGAGGCGGAGG	chr8	+	142227500	142227522	5
Site_4-HEK293	GGCACTGCGGCTGGAGGTGGGGG	GCCACCGCGGCAGGAGGCGGAGG	chr5	+	54469265	54469287	4
Site_4-HEK293	GGCACTGCGGCTGGAGGTGGGGG	GCCACTGCAGCTAGAGGTGGAGG	chr7	+	110143134	110143156	3
Site_4-HEK293	GGCACTGCGGCTGGAGGTGGGGG	GCCACTGCAGTTGGAGCTGGAGG	chr6	+	125283993	125284015	4
Site_4-HEK293	GGCACTGCGGCTGGAGGTGGGGG	GCCACTGCGACTGGAGGAGGGGG	chr7	+	139244390	139244412	3
Site_4-HEK293	GGCACTGCGGCTGGAGGTGGGGG	GCCACTGCGCCCGGCGGTGGTGG	chr2	-	3683759	3683781	4
Site_4-HEK293	GGCACTGCGGCTGGAGGTGGGGG	GCCACTGCGCCTGGCGGGGGCGG	chr19	-	44205074	44205096	4
Site_4-HEK293	GGCACTGCGGCTGGAGGTGGGGG	GCCACTGCTGCGGGGGGTGGAGG	chr14	+	22085690	22085712	4
Site_4-HEK293	GGCACTGCGGCTGGAGGTGGGGG	GCCACTGCTGCTGCGGGTGGGGG	chrX	-	115106701	115106723	4
Site_4-HEK293	GGCACTGCGGCTGGAGGTGGGGG	GCCACTGGGCCAGGAGGTGGAGG	chr2	-	11729066	11729088	4
Site_4-HEK293	GGCACTGCGGCTGGAGGTGGGGG	GCCACTGGGCCTGGGGGTGGGGG	chr17	+	1007814	1007836	4
Site_4-HEK293	GGCACTGCGGCTGGAGGTGGGGG	GCCACTGGGGCTGGAGGGGGAGG	chr7	-	29233950	29233972	3
Site_4-HEK293	GGCACTGCGGCTGGAGGTGGGGG	GCCACTGGGGCTGGGAGTGACGG	chr5	+	179547779	179547801	5
Site_4-HEK293	GGCACTGCGGCTGGAGGTGGGGG	GCCACTGGGGCTGGGGGTGGGGG	chr1	-	171018454	171018476	3
Site_4-HEK293	GGCACTGCGGCTGGAGGTGGGGG	GCCACTGGGGCTGGGGTTGGAGG	chr5	-	178792392	178792414	4
Site_4-HEK293	GGCACTGCGGCTGGAGGTGGGGG	GCCACTGTGGCCAGAGCTGGAGG	chr10	-	43331578	43331600	5
Site_4-HEK293	GGCACTGCGGCTGGAGGTGGGGG	GCCACTGTGGCTGGAGAAGAGGG	chr4	-	76810481	76810503	5
Site_4-HEK293	GGCACTGCGGCTGGAGGTGGGGG	GCCAGTGCGGCTGGAGCTGGAGG	chr11	+	112241244	112241266	3
Site_4-HEK293	GGCACTGCGGCTGGAGGTGGGGG	GCCAGTGCGGCTGGAGCTGGGGG	chr12	-	52515313	52515335	3
Site_4-HEK293	GGCACTGCGGCTGGAGGTGGGGG	GCCAGTGTGGCTGGGGGTGGGGG	chr22	-	47099758	47099780	4
RNF2-U2OS	GTCATCTTAGTCATTACCTGAGG	GCCATCTCTGTCATTAACTGTGG	chr6	-	32142026	32142048	4
Site_3-HEK293	GGCCCAGACTGAGCACGTGATGG	GCCCAGGCTTGAGCACGTGGTGG	chr22	-	18902340	18902362	6
Site_3-K562	GGCCCAGACTGAGCACGTGATGG	GCCCAGGCTTGAGCACGTGGTGG	chr22	-	18902340	18902362	6
Site_3-HEK293	GGCCCAGACTGAGCACGTGATGG	GCCCCAGCCTGAGCACGTAGAGG	chr17	-	75199662	75199684	4
Site_3-K562	GGCCCAGACTGAGCACGTGATGG	GCCCCAGCCTGAGCACGTAGAGG	chr17	-	75199662	75199684	4
Site_3-HEK293	GGCCCAGACTGAGCACGTGATGG	GCCCCAGTCTGAGCCAGTGAGGG	chr6	+	37299414	37299436	4
Site_3-K562	GGCCCAGACTGAGCACGTGATGG	GCCCCAGTCTGAGCCAGTGAGGG	chr6	+	37299414	37299436	4
Site_3-K562	GGCCCAGACTGAGCACGTGATGG	GCCCCCAGCTGAGCCCGTGGTGG	chr17	-	72402187	72402209	6
Site_4-HEK293	GGCACTGCGGCTGGAGGTGGGGG	GCCCCTGCGGCTGGGGAAGGGGG	chr11	-	2913378	2913400	5
Site_3-K562	GGCCCAGACTGAGCACGTGATGG	GCCCGGGGCTGAGCGCGTGGCGG	chr1	+	215256329	215256351	6
Site_1-K562	GGGAAAGACCCAGCATCCGTGGG	GCCTAATACCCAGAATCTGTAGG	chr7	-	79102706	79102728	6
VEGFA_site_1-U2OS	GGGTGGGGGGAGTTTGCTCCTGG	GCCTAGAGGGAGTTTGCTGCCGG	chr2	-	20408413	20408435	5
Site_4-HEK293	GGCACTGCGGCTGGAGGTGGGGG	GCCTCTGTGGCAGGAGGTGGGGG	chr1	+	7647223	7647245	4
VEGFA_site_1-U2OS	GGGTGGGGGGAGTTTGCTCCTGG	GCCTGGTGGAAGATTGCTCCTGG	chr16	-	27961742	27961764	5
VEGFA_site_1-U2OS	GGGTGGGGGGAGTTTGCTCCTGG	GCGAGGAGAGAGTCTGCTCCAGG	chr7	-	98555628	98555650	5
Site_3-HEK293	GGCCCAGACTGAGCACGTGATGG	GCGCCAGGCTGAGCACGTGGTGG	chr2	+	11810027	11810049	4
Site_3-K562	GGCCCAGACTGAGCACGTGATGG	GCGCCAGGCTGAGCACGTGGTGG	chr2	+	11810027	11810049	4
Site_4-HEK293	GGCACTGCGGCTGGAGGTGGGGG	GCGGCAGCGGCAGGAGGAGGAGG	chr10	-	95718996	95719018	6
Site_4-HEK293	GGCACTGCGGCTGGAGGTGGGGG	GCGGCAGCGGCAGGAGGAGGAGG	chr1	+	151238506	151238528	6
Site_4-HEK293	GGCACTGCGGCTGGAGGTGGGGG	GCGGCAGCGGCAGGAGGAGGAGG	chr6	-	33378790	33378812	6
Site_4-HEK293	GGCACTGCGGCTGGAGGTGGGGG	GCGGCTGCGGCTGGGGGCTGGGG	chr1	+	25231518	25231540	6
VEGFA_site_1-U2OS	GGGTGGGGGGAGTTTGCTCCTGG	GCGTAGGGGGAGGTTGCTACTGG	chr17	+	71028205	71028227	4
Site_4-HEK293	GGCACTGCGGCTGGAGGTGGGGG	GCGTCTGCGGCTGCAGGTAGGGG	chr2	+	238065092	238065114	5
VEGFA_site_1-U2OS	GGGTGGGGGGAGTTTGCTCCTGG	GCGTGGAAGGAGCCTGCTCCTGG	chr12	-	133001031	133001053	5
VEGFA_site_1-U2OS	GGGTGGGGGGAGTTTGCTCCTGG	GCGTGGGGGGTGTTTGCTCCCGG	chr5	+	32945258	32945280	2
HBB-K562	CTTGCCCCACAGGGCAGTAACGG	GCTACCCCACAGGGCATTAGGGG	chr3	-	19957628	19957650	5
HBB-K562	CTTGCCCCACAGGGCAGTAACGG	GCTATCCCACAGAGCAGTCAAGG	chr8	+	25321195	25321217	6
HBB-K562	CTTGCCCCACAGGGCAGTAACGG	GCTCCCCCAAAGGCCAGTAATGG	chr3	+	183901754	183901776	5
VEGFA_site_1-U2OS	GGGTGGGGGGAGTTTGCTCCTGG	GCTCTAGGGGACTTTGCTCCTGG	chr14	+	95065890	95065912	6
VEGFA_site_1-U2OS	GGGTGGGGGGAGTTTGCTCCTGG	GCTCTGGGGTAGTTTGCTCCAGG	chr20	+	61647800	61647822	5
Site_1-HEK293	GGGAAAGACCCAGCATCCGTGGG	GCTGAAGACCCAGCCTCCCTGGG	chr2	+	220633794	220633816	5
VEGFA_site_3-U2OS	GGTGAGTGAGTGTGTGCGTGTGG	GCTGAATGAATGTGTGTGTGTGG	chr10	-	178981	179003	4
HBB-K562	CTTGCCCCACAGGGCAGTAACGG	GCTGACCCACAGGACAGAATCGG	chr5	-	447156	447178	6
VEGFA_site_3-U2OS	GGTGAGTGAGTGTGTGCGTGTGG	GCTGAGTGAATGTGTGACTGTGG	chr17	+	46453582	46453604	4
VEGFA_site_3-U2OS	GGTGAGTGAGTGTGTGCGTGTGG	GCTGAGTGAGTATATGTGTGTGG	chr8	+	137771843	137771865	4
VEGFA_site_3-U2OS	GGTGAGTGAGTGTGTGCGTGTGG	GCTGAGTGAGTGTATGCGTGTGG	chr22	-	37662818	37662840	2
VEGFA_site_3-U2OS	GGTGAGTGAGTGTGTGCGTGTGG	GCTGAGTGCATGTGTGTGTGAGG	chr20	+	32434602	32434624	4
VEGFA_site_3-U2OS	GGTGAGTGAGTGTGTGCGTGTGG	GCTGAGTGTGTGTGTGTTTGGGG	chr2	+	64853455	64853477	4
HBB-K562	CTTGCCCCACAGGGCAGTAACGG	GCTGCACCACAGGGCAGAGCCGG	chr8	+	145857913	145857935	6
HBB-K562	CTTGCCCCACAGGGCAGTAACGG	GCTGCCACACAGGACAGACAGGG	chr2	+	100312057	100312079	6
HBB-K562	CTTGCCCCACAGGGCAGTAACGG	GCTGCCACACGGGACAGCAAAGG	chr4	-	47369633	47369655	6
HBB-K562	CTTGCCCCACAGGGCAGTAACGG	GCTGCCCCACAGGGCAGCAAAGG	chr12	-	124803828	124803850	3
HBB-K562	CTTGCCCCACAGGGCAGTAACGG	GCTGCCTCACAGAGGAGTATAGG	chr15	-	25448574	25448596	6
HBB-K562	CTTGCCCCACAGGGCAGTAACGG	GCTGCTCCCCCGGGCAGTGAGGG	chr2	-	129027352	129027374	6
VEGFA_site_1-U2OS	GGGTGGGGGGAGTTTGCTCCTGG	GCTGGAGGGGAATTTGCCCCAGG	chr7	-	91169894	91169916	6
HBB-K562	CTTGCCCCACAGGGCAGTAACGG	GCTGGTCCACAAGGTAGTAAAGG	chr1	+	225853926	225853948	6
HBB-K562	CTTGCCCCACAGGGCAGTAACGG	GCTGTCCCTCAGGGAAATAACGG	chr2	-	108699178	108699200	6
FANCF-K562	GGAATCCCTTCTGCAGCACCTGG	GCTGTCCCTTCTGCAGCTCCAGG	chr19	-	39405593	39405615	4
FANCF-U2OS	GGAATCCCTTCTGCAGCACCTGG	GCTGTCCCTTCTGCAGCTCCAGG	chr19	-	39405593	39405615	4
HBB-K562	CTTGCCCCACAGGGCAGTAACGG	GCTTCCCCACAGGAAAATAAGGG	chr1	-	111737980	111738002	6
Site_4-HEK293	GGCACTGCGGCTGGAGGTGGGGG	GCTTCTGCGGCTGGGTGTGGTGG	chr16	+	79930654	79930676	5
VEGFA_site_1-U2OS	GGGTGGGGGGAGTTTGCTCCTGG	GCTTGAGGGGAATTTGCTTCAGG	chr5	+	152386753	152386775	5
VEGFA_site_1-U2OS	GGGTGGGGGGAGTTTGCTCCTGG	GCTTTGGGGGAGTTTGCTCAAGG	chr6	-	82698326	82698348	4
Site_1-HEK293	GGGAAAGACCCAGCATCCGTGGG	GGAAAAGAAACGGCATCCATTGG	chrX	-	145025957	145025979	5
Site_1-HEK293	GGGAAAGACCCAGCATCCGTGGG	GGAAAAGACCAAGCATCAGTGGG	chr22	+	47970508	47970530	3
Site_1-K562	GGGAAAGACCCAGCATCCGTGGG	GGAAAAGACCAAGCATCAGTGGG	chr22	+	47970508	47970530	3
Site_1-K562	GGGAAAGACCCAGCATCCGTGGG	GGAAAAGGCCCACCATCCGAAGG	chr10	+	51822383	51822405	4
Site_2-K562	GAACACAAAGCATAGACTGCGGG	GGAAACAGAGCATAAAATGCTGG	chr13	+	92078323	92078345	5
VEGFA_site_1-U2OS	GGGTGGGGGGAGTTTGCTCCTGG	GGAAAGAGGGAGTTTGCACTGGG	chr12	-	96654520	96654542	6
VEGFA_site_1-U2OS	GGGTGGGGGGAGTTTGCTCCTGG	GGAAAGGAGGAGCTTGCTCCAGG	chr22	+	18454606	18454628	5
Site_1-K562	GGGAAAGACCCAGCATCCGTGGG	GGAAAGTACACAGCATCCATCGG	chr5	-	65217516	65217538	5
Site_4-HEK293	GGCACTGCGGCTGGAGGTGGGGG	GGAAATGCGGCTGGAGAGCGGGG	chr9	-	826580	826602	5
FANCF-K562	GGAATCCCTTCTGCAGCACCTGG	GGAACACCTTCTGCAGCTCCAGG	chr11	+	66475028	66475050	3
FANCF-U2OS	GGAATCCCTTCTGCAGCACCTGG	GGAACACCTTCTGCAGCTCCAGG	chr11	+	66475028	66475050	3
Site_4-HEK293	GGCACTGCGGCTGGAGGTGGGGG	GGAACAGCGGCTGTTGGTGGTGG	chr22	-	42557412	42557434	4
FANCF-K562	GGAATCCCTTCTGCAGCACCTGG	GGAACCCCCTCTGCAGCTTCTGG	chr17	-	3980370	3980392	4
FANCF-U2OS	GGAATCCCTTCTGCAGCACCTGG	GGAACCCCCTCTGCAGCTTCTGG	chr17	-	3980370	3980392	4
FANCF-K562	GGAATCCCTTCTGCAGCACCTGG	GGAACCCCGTCTGCAGCACCAGG	chr18	-	8707522	8707544	2
FANCF-U2OS	GGAATCCCTTCTGCAGCACCTGG	GGAACCCCGTCTGCAGCACCAGG	chr18	-	8707522	8707544	2
FANCF-K562	GGAATCCCTTCTGCAGCACCTGG	GGAACCGCTTCCCCAGCACCCGG	chr21	-	44395492	44395514	4
Site_4-HEK293	GGCACTGCGGCTGGAGGTGGGGG	GGAACGGCGGCCGGAGGTGTAGG	chr12	-	131356921	131356943	4
Site_4-HEK293	GGCACTGCGGCTGGAGGTGGGGG	GGAACGGCGGTCGGAGGTGGGGG	chr14	-	105865009	105865031	4
FANCF-K562	GGAATCCCTTCTGCAGCACCTGG	GGAACTCCATATGAAGCACCTGG	chr5	+	138398718	138398740	5
Site_4-HEK293	GGCACTGCGGCTGGAGGTGGGGG	GGAACTGAGGACAGAGGTGGAGG	chr6	+	159143749	159143771	5
Site_4-HEK293	GGCACTGCGGCTGGAGGTGGGGG	GGAACTGCAGCAGGTGGTGGTGG	chr16	+	16193194	16193216	4
Site_4-HEK293	GGCACTGCGGCTGGAGGTGGGGG	GGAACTGCCCCTGGGGGTGAGGG	chr10	-	134693334	134693356	5
Site_4-HEK293	GGCACTGCGGCTGGAGGTGGGGG	GGAACTGCGTCAAGGGGTGGGGG	chr9	-	139550459	139550481	5
Site_4-HEK293	GGCACTGCGGCTGGAGGTGGGGG	GGAACTGGGGCTGGGGGTGGGGG	chr10	+	127971427	127971449	3
Site_4-HEK293	GGCACTGCGGCTGGAGGTGGGGG	GGAACTGGGGTTGGGGGTGGGGG	chr1	+	26491590	26491612	4
Site_4-HEK293	GGCACTGCGGCTGGAGGTGGGGG	GGAACTGTGGATGGAGGAGGGGG	chr17	+	16970922	16970944	4
Site_4-HEK293	GGCACTGCGGCTGGAGGTGGGGG	GGAACTGTGGCAAGAGGTAGAGG	chr21	+	40202834	40202856	5
Site_4-HEK293	GGCACTGCGGCTGGAGGTGGGGG	GGAACTGTGGCAGGGAGTGGTGG	chrX	+	41140499	41140521	5
Site_4-HEK293	GGCACTGCGGCTGGAGGTGGGGG	GGAACTGTGGCTGGGGATGGGGG	chr1	-	18954888	18954910	4
VEGFA_site_1-U2OS	GGGTGGGGGGAGTTTGCTCCTGG	GGAAGAGGGGAGTTTGAACCAGG	chr9	+	27807773	27807795	5
FANCF-K562	GGAATCCCTTCTGCAGCACCTGG	GGAAGCACATTAGAAGCACCTGG	chr2	-	174881025	174881047	6
FANCF-K562	GGAATCCCTTCTGCAGCACCTGG	GGAAGCTGCTTGGCAGCACCTGG	chr18	-	59419093	59419115	6
VEGFA_site_1-U2OS	GGGTGGGGGGAGTTTGCTCCTGG	GGAAGGGAGGAGAGTGCTCCAGG	chr1	-	37617852	37617874	5
Site_1-K562	GGGAAAGACCCAGCATCCGTGGG	GGAAGGGATCCAACATCAGTAGG	chr15	-	73796810	73796832	6
VEGFA_site_1-U2OS	GGGTGGGGGGAGTTTGCTCCTGG	GGAAGGGGGAACTCTGCTCAAGG	chr2	-	31118331	31118353	6
VEGFA_site_1-U2OS	GGGTGGGGGGAGTTTGCTCCTGG	GGAAGGGGGGAGAGTGTTCCAGG	chr12	+	113026817	113026839	5
Site_4-HEK293	GGCACTGCGGCTGGAGGTGGGGG	GGAAGTGCGGCAGGAGGTGGAGG	chr5	-	41968117	41968139	3
Site_4-HEK293	GGCACTGCGGCTGGAGGTGGGGG	GGAAGTGCGGCCGGGGGTGGGGG	chr5	-	176037580	176037602	4
FANCF-K562	GGAATCCCTTCTGCAGCACCTGG	GGAATATCTTCTGCAGCCCCAGG	chr2	-	54853308	54853330	3
FANCF-U2OS	GGAATCCCTTCTGCAGCACCTGG	GGAATATCTTCTGCAGCCCCAGG	chr2	-	54853308	54853330	3
Site_2-HEK293	GAACACAAAGCATAGACTGCGGG	GGAATCAAAGCACAGACTGCAGG	chr18	-	22360696	22360718	4
Site_2-K562	GAACACAAAGCATAGACTGCGGG	GGAATCAAAGCACAGACTGCAGG	chr18	-	22360696	22360718	4
FANCF-K562	GGAATCCCTTCTGCAGCACCTGG	GGAATCACTTTTACAGCACCAGG	chr16	-	85936238	85936260	3
FANCF-K562	GGAATCCCTTCTGCAGCACCTGG	GGAATCCCCTCTCCAGCCCCTGG	chr5	+	36636966	36636988	3
FANCF-K562	GGAATCCCTTCTGCAGCACCTGG	GGAATCCCTACTTCAGCATCAGG	chr2	+	21782869	21782891	3
FANCF-K562	GGAATCCCTTCTGCAGCACCTGG	GGAATCCTTTCTACAACATCTGG	chr17	-	67650229	67650251	4
FANCF-K562	GGAATCCCTTCTGCAGCACCTGG	GGAATTCCAACAGCAGCACCTGG	chr2	-	216198069	216198091	4
FANCF-U2OS	GGAATCCCTTCTGCAGCACCTGG	GGAATTCCAACAGCAGCACCTGG	chr2	-	216198069	216198091	4
FANCF-K562	GGAATCCCTTCTGCAGCACCTGG	GGAATTCTCTCTCCAGCTCCTGG	chr11	-	115934880	115934902	5
Site_2-K562	GAACACAAAGCATAGACTGCGGG	GGACAAAAAGCATAGACTCAAGG	chr12	+	81785983	81786005	4
FANCF-K562	GGAATCCCTTCTGCAGCACCTGG	GGACAACATTCTTCAGCACTGGG	chr5	+	148769160	148769182	6
Site_2-HEK293	GAACACAAAGCATAGACTGCGGG	GGACACAAAGCTTAGACTCCAGG	chr1	-	175310131	175310153	3
Site_2-K562	GAACACAAAGCATAGACTGCGGG	GGACACAAAGCTTAGACTCCAGG	chr1	-	175310131	175310153	3
Site_2-K562	GAACACAAAGCATAGACTGCGGG	GGACACAAGCCAAAGAATGCGGG	chr2	+	118479745	118479767	5
Site_2-K562	GAACACAAAGCATAGACTGCGGG	GGACACAAGCCAAAGACTGTGGG	chr2	-	48652515	48652537	5
Site_2-HEK293	GAACACAAAGCATAGACTGCGGG	GGACACAGAGTATAGACTGAGGG	chr19	-	32225918	32225940	4
Site_2-K562	GAACACAAAGCATAGACTGCGGG	GGACACAGAGTATAGACTGAGGG	chr19	-	32225918	32225940	4
VEGFA_site_3-U2OS	GGTGAGTGAGTGTGTGCGTGTGG	GGACAGTGAGTGTGAACGTGGGG	chr1	-	245292720	245292742	4
Site_3-HEK293	GGCCCAGACTGAGCACGTGATGG	GGACCAGACTGAGCAGGTTGGGG	chr1	-	116039160	116039182	4
Site_3-K562	GGCCCAGACTGAGCACGTGATGG	GGACCAGACTGAGCAGGTTGGGG	chr1	-	116039160	116039182	4
Site_3-HEK293	GGCCCAGACTGAGCACGTGATGG	GGACCAGATTCAGCACGGGAAGG	chr2	+	43315771	43315793	4
Site_3-K562	GGCCCAGACTGAGCACGTGATGG	GGACCAGATTCAGCACGGGAAGG	chr2	+	43315771	43315793	4
Site_3-HEK293	GGCCCAGACTGAGCACGTGATGG	GGACCAGGCTGAGCACATGGAGG	chr19	+	19169341	19169363	4
Site_3-K562	GGCCCAGACTGAGCACGTGATGG	GGACCAGGCTGAGCACATGGAGG	chr19	+	19169341	19169363	4
Site_3-HEK293	GGCCCAGACTGAGCACGTGATGG	GGACCAGTATAAGCATGTGAGGG	chr5	-	111250053	111250075	5
Site_3-K562	GGCCCAGACTGAGCACGTGATGG	GGACCAGTATAAGCATGTGAGGG	chr5	-	111250053	111250075	5
Site_2-K562	GAACACAAAGCATAGACTGCGGG	GGACTCAGAGAATAGACTTCTGG	chr1	+	43223205	43223227	5
FANCF-K562	GGAATCCCTTCTGCAGCACCTGG	GGACTCCCCTCTGCAGCAGCTGG	chr12	-	2788372	2788394	3
VEGFA_site_3-U2OS	GGTGAGTGAGTGTGTGCGTGTGG	GGACTGTGAGTGTGTGCGTGAGG	chr19	-	40596579	40596601	3
Site_1-K562	GGGAAAGACCCAGCATCCGTGGG	GGAGAAAACCCAGCCTCTGTGGG	chr11	+	8816333	8816355	5
VEGFA_site_1-U2OS	GGGTGGGGGGAGTTTGCTCCTGG	GGAGAAGGGGAGATTGTTCCAGG	chr1	+	172257441	172257463	6
VEGFA_site_3-U2OS	GGTGAGTGAGTGTGTGCGTGTGG	GGAGAATAGGTGTGTGCGTGGGG	chr12	+	33270669	33270691	4
VEGFA_site_3-U2OS	GGTGAGTGAGTGTGTGCGTGTGG	GGAGACTGAGTGTGTGTGTTTGG	chr12	+	54341643	54341665	4
VEGFA_site_3-U2OS	GGTGAGTGAGTGTGTGCGTGTGG	GGAGAGAGAGAGTGTGTATGTGG	chr19	-	54009644	54009666	5
VEGFA_site_3-U2OS	GGTGAGTGAGTGTGTGCGTGTGG	GGAGAGAGAGTGAAAGAGTGAGG	chr9	+	103482073	103482095	6
VEGFA_site_3-U2OS	GGTGAGTGAGTGTGTGCGTGTGG	GGAGAGAGAGTGTATGTGTGTGG	chr2	+	53141038	53141060	4
VEGFA_site_3-U2OS	GGTGAGTGAGTGTGTGCGTGTGG	GGAGAGAGGGTGTGTGCATGCGG	chr8	-	37646081	37646103	4
FANCF-K562	GGAATCCCTTCTGCAGCACCTGG	GGAGAGCCTTCTGCAGCACTGGG	chr2	+	3428998	3429020	4
VEGFA_site_1-U2OS	GGGTGGGGGGAGTTTGCTCCTGG	GGAGAGGAGGAGTTAACTCCAGG	chr8	+	34320252	34320274	6
VEGFA_site_1-U2OS	GGGTGGGGGGAGTTTGCTCCTGG	GGAGAGGAGGAGTTAGCACCGGG	chr1	-	45092135	45092157	6
VEGFA_site_3-U2OS	GGTGAGTGAGTGTGTGCGTGTGG	GGAGAGTGAACATGTGTGTGGGG	chr10	-	73243622	73243644	5
VEGFA_site_3-U2OS	GGTGAGTGAGTGTGTGCGTGTGG	GGAGAGTGAGTGTGTTTGTGTGG	chr1	+	181204780	181204802	3
VEGFA_site_3-U2OS	GGTGAGTGAGTGTGTGCGTGTGG	GGAGAGTGTGAGTGTGTGTGTGG	chr2	+	121087494	121087516	4
VEGFA_site_3-U2OS	GGTGAGTGAGTGTGTGCGTGTGG	GGAGAGTGTGTATGTGTGTGTGG	chr16	+	73282230	73282252	4
VEGFA_site_3-U2OS	GGTGAGTGAGTGTGTGCGTGTGG	GGAGAGTGTGTGTGTGAGTGTGG	chr18	-	75912611	75912633	3
VEGFA_site_3-U2OS	GGTGAGTGAGTGTGTGCGTGTGG	GGAGAGTGTGTGTGTGTGTGAGG	chr5	-	516167	516189	3
Site_4-HEK293	GGCACTGCGGCTGGAGGTGGGGG	GGAGCAGCGGCTGCAGGTGGGGG	chr11	+	1777962	1777984	4
HBB-K562	CTTGCCCCACAGGGCAGTAACGG	GGAGCCCCACAGGCTAGCAAGGG	chr1	+	2429125	2429147	6
HBB-K562	CTTGCCCCACAGGGCAGTAACGG	GGAGCCCCACAGGGCAGAGAGGG	chr13	-	44886370	44886392	5
FANCF-K562	GGAATCCCTTCTGCAGCACCTGG	GGAGCCCCTTCTGCAGACCCTGG	chr20	-	41401735	41401757	4
FANCF-U2OS	GGAATCCCTTCTGCAGCACCTGG	GGAGCCCCTTCTGCAGACCCTGG	chr20	-	41401735	41401757	4
Site_4-HEK293	GGCACTGCGGCTGGAGGTGGGGG	GGAGCCGCGGCTAGAGGTGAAGG	chr11	+	64612263	64612285	5
Site_4-HEK293	GGCACTGCGGCTGGAGGTGGGGG	GGAGCTGCAGCTGGAGGTGGGGG	chr5	+	1133998	1134020	3
Site_4-HEK293	GGCACTGCGGCTGGAGGTGGGGG	GGAGCTGCGGCTGCAGGCGGAGG	chr8	-	144999458	144999480	4
VEGFA_site_1-U2OS	GGGTGGGGGGAGTTTGCTCCTGG	GGAGGAGAGCAGTTTGTTCCTGG	chr5	-	81960778	81960800	6
VEGFA_site_1-U2OS	GGGTGGGGGGAGTTTGCTCCTGG	GGAGGAGGGAACTTTGCTCCAGG	chr16	-	89679833	89679855	5
VEGFA_site_1-U2OS	GGGTGGGGGGAGTTTGCTCCTGG	GGAGGAGGGGAACCTGCTCCTGG	chr16	+	880593	880615	6
VEGFA_site_1-U2OS	GGGTGGGGGGAGTTTGCTCCTGG	GGAGGAGGGGAGTCTGCTCCAGG	chr1	+	233157337	233157359	4
FANCF-U2OS	GGAATCCCTTCTGCAGCACCTGG	GGAGGCCCCTCTGCAGCCCCTGG	chr13	+	100056870	100056892	4
VEGFA_site_1-U2OS	GGGTGGGGGGAGTTTGCTCCTGG	GGAGGGAAGGAGAATGCTCCAGG	chr9	+	96487075	96487097	6
VEGFA_site_1-U2OS	GGGTGGGGGGAGTTTGCTCCTGG	GGAGGGAGGAAGTTTTCTCCTGG	chr14	+	61120013	61120035	5
VEGFA_site_1-U2OS	GGGTGGGGGGAGTTTGCTCCTGG	GGAGGGAGGGAGATTCCTCCAGG	chr2	-	56522918	56522940	5
VEGFA_site_1-U2OS	GGGTGGGGGGAGTTTGCTCCTGG	GGAGGGAGGGAGATTGCTCTAGG	chr7	-	21559444	21559466	5
VEGFA_site_1-U2OS	GGGTGGGGGGAGTTTGCTCCTGG	GGAGGGAGGGAGCTTGAACCAGG	chr13	-	100500244	100500266	6
VEGFA_site_1-U2OS	GGGTGGGGGGAGTTTGCTCCTGG	GGAGGGAGGGGGCTTGCTCATGG	chr7	+	68923359	68923381	6
VEGFA_site_1-U2OS	GGGTGGGGGGAGTTTGCTCCTGG	GGAGGGGAGAAGTGTGCTCCTGG	chr7	+	85993503	85993525	5
VEGFA_site_1-U2OS	GGGTGGGGGGAGTTTGCTCCTGG	GGAGGGGAGGACCTTGCTCATGG	chr15	+	69277925	69277947	6
VEGFA_site_1-U2OS	GGGTGGGGGGAGTTTGCTCCTGG	GGAGGGGAGGGCTTTGCTCCAGG	chr9	+	133025401	133025423	5
VEGFA_site_1-U2OS	GGGTGGGGGGAGTTTGCTCCTGG	GGAGGGGGAGAGATTGCTTCTGG	chr11	+	57115226	57115248	5
VEGFA_site_1-U2OS	GGGTGGGGGGAGTTTGCTCCTGG	GGAGGGGGGAAGATTGCTTCTGG	chr2	+	158524021	158524043	5
VEGFA_site_1-U2OS	GGGTGGGGGGAGTTTGCTCCTGG	GGAGGGGGGGCTTTTGCTCCAGG	chr4	+	185246154	185246176	4
VEGFA_site_3-U2OS	GGTGAGTGAGTGTGTGCGTGTGG	GGAGGGTGAGTATGAGTGTGTGG	chr5	+	139265327	139265349	5
VEGFA_site_3-U2OS	GGTGAGTGAGTGTGTGCGTGTGG	GGAGGGTGAGTGTGTGTATGTGG	chr11	+	133197026	133197048	4
VEGFA_site_1-U2OS	GGGTGGGGGGAGTTTGCTCCTGG	GGAGGTGGAAAGTTTGCTCCAGG	chr4	-	54967131	54967153	5
VEGFA_site_1-U2OS	GGGTGGGGGGAGTTTGCTCCTGG	GGAGTCAGGGAATTTGCTCCTGG	chr15	+	84047368	84047390	6
FANCF-K562	GGAATCCCTTCTGCAGCACCTGG	GGAGTCCCTCCTACAGCACCAGG	chr10	+	37953183	37953205	3
FANCF-U2OS	GGAATCCCTTCTGCAGCACCTGG	GGAGTCCCTCCTACAGCACCAGG	chr10	+	37953183	37953205	3
FANCF-K562	GGAATCCCTTCTGCAGCACCTGG	GGAGTCCCTCCTACAGCACCAGG	chr10	+	43410014	43410036	3
FANCF-U2OS	GGAATCCCTTCTGCAGCACCTGG	GGAGTCCCTCCTACAGCACCAGG	chr10	+	43410014	43410036	3
VEGFA_site_1-U2OS	GGGTGGGGGGAGTTTGCTCCTGG	GGAGTGAGGGAGCTTGCTCTAGG	chr1	+	27071621	27071643	6
VEGFA_site_1-U2OS	GGGTGGGGGGAGTTTGCTCCTGG	GGAGTGGGTGAGCTTGCTCCTGG	chr7	-	29081023	29081045	5
VEGFA_site_3-U2OS	GGTGAGTGAGTGTGTGCGTGTGG	GGAGTGTGAATGTGAGCGTGGGG	chr10	-	76845773	76845795	4
VEGFA_site_3-U2OS	GGTGAGTGAGTGTGTGCGTGTGG	GGAGTGTGACTGTGTGTGTGTGG	chr22	-	48931071	48931093	4
VEGFA_site_3-U2OS	GGTGAGTGAGTGTGTGCGTGTGG	GGAGTGTGAGTGTGTGAGTGCGG	chr1	-	18868933	18868955	3
FANCF-K562	GGAATCCCTTCTGCAGCACCTGG	GGAGTTCCCACTGCAGCCCCGGG	chr16	+	57660859	57660881	5
Site_3-K562	GGCCCAGACTGAGCACGTGATGG	GGATAAGACTGAGAAAGTGAGGG	chr15	-	51379423	51379445	5
FANCF-U2OS	GGAATCCCTTCTGCAGCACCTGG	GGATACCATTCTGCAGCACATGG	chr3	+	63875389	63875411	4
Site_4-HEK293	GGCACTGCGGCTGGAGGTGGGGG	GGATATGCGGCTGGAGATGTGGG	chr20	+	44661075	44661097	5
FANCF-K562	GGAATCCCTTCTGCAGCACCTGG	GGATCCTATACTGCAGCCCCAGG	chr20	+	57931973	57931995	6
FANCF-K562	GGAATCCCTTCTGCAGCACCTGG	GGATCTCCATCTGTTGCACCAGG	chr15	+	101113348	101113370	6
VEGFA_site_1-U2OS	GGGTGGGGGGAGTTTGCTCCTGG	GGATGAGGAGAGTCAGCTCCAGG	chr5	+	32505979	32506001	5
VEGFA_site_1-U2OS	GGGTGGGGGGAGTTTGCTCCTGG	GGATGAGGGGACTCTGCTCCTGG	chr6	-	110719639	110719661	4
FANCF-K562	GGAATCCCTTCTGCAGCACCTGG	GGATGCCCTGCTTCAGCACCTGG	chr5	+	111863269	111863291	4
VEGFA_site_1-U2OS	GGGTGGGGGGAGTTTGCTCCTGG	GGATGCTGGGAGCTTGCACCTGG	chr4	-	64225142	64225164	5
VEGFA_site_1-U2OS	GGGTGGGGGGAGTTTGCTCCTGG	GGATGGAGGGAGTTTGCTCCTGG	chr15	-	65637531	65637553	2
VEGFA_site_1-U2OS	GGGTGGGGGGAGTTTGCTCCTGG	GGATGGAGGTAGTTTGTTCCTGG	chr9	-	88657753	88657775	4
VEGFA_site_1-U2OS	GGGTGGGGGGAGTTTGCTCCTGG	GGATGGAGTGAGTGGGCTCCGGG	chr3	-	53284428	53284450	5
VEGFA_site_1-U2OS	GGGTGGGGGGAGTTTGCTCCTGG	GGATGGGAATAGCTTGCACCCGG	chr12	+	3293913	3293935	6
VEGFA_site_1-U2OS	GGGTGGGGGGAGTTTGCTCCTGG	GGATGGGAGAAATTAACTCCGGG	chr1	+	33172472	33172494	6
VEGFA_site_1-U2OS	GGGTGGGGGGAGTTTGCTCCTGG	GGATGGGAGGAGAAGGCTCCAGG	chr1	-	37612447	37612469	5
VEGFA_site_1-U2OS	GGGTGGGGGGAGTTTGCTCCTGG	GGATGGGAGGAGGTTGGTCCAGG	chr5	-	122263922	122263944	4
VEGFA_site_1-U2OS	GGGTGGGGGGAGTTTGCTCCTGG	GGATGGGAGGAGTATTCTCCAGG	chrX	+	104872040	104872062	4
VEGFA_site_1-U2OS	GGGTGGGGGGAGTTTGCTCCTGG	GGATGGGAGTGATTTGCTCCAGG	chr4	-	44322263	44322285	5
VEGFA_site_1-U2OS	GGGTGGGGGGAGTTTGCTCCTGG	GGATGGGGAGAGTTTGCATCTGG	chr8	+	10710277	10710299	4
VEGFA_site_1-U2OS	GGGTGGGGGGAGTTTGCTCCTGG	GGATGGTGAAAGATTGCTCCAGG	chr10	+	7218985	7219007	5
FANCF-K562	GGAATCCCTTCTGCAGCACCTGG	GGATGTCCCTATGCAGCACCAGG	chr5	-	133840067	133840089	5
FANCF-K562	GGAATCCCTTCTGCAGCACCTGG	GGATTCCCATCTTCAGTTCCAGG	chr7	-	155287402	155287424	5
FANCF-K562	GGAATCCCTTCTGCAGCACCTGG	GGATTGCCAACTGCTGCACCAGG	chr17	-	75371712	75371734	5
FANCF-K562	GGAATCCCTTCTGCAGCACCTGG	GGATTGCCATCCGCAGCACCTGG	chr6	-	143382080	143382102	4
Site_1-K562	GGGAAAGACCCAGCATCCGTGGG	GGCAAAAACACAGCATACATAGG	chr6	+	97618006	97618028	5
Site_4-HEK293	GGCACTGCGGCTGGAGGTGGGGG	GGCAAAGCAGTTGGAGGAGGTGG	chr7	+	121805498	121805520	5
Site_4-HEK293	GGCACTGCGGCTGGAGGTGGGGG	GGCAAAGTGGCAGGAAGTGGGGG	chr13	-	40397368	40397390	5
Site_4-HEK293	GGCACTGCGGCTGGAGGTGGGGG	GGCAACACGAATGGAGGTGGAGG	chr6	-	76970243	76970265	5
Site_4-HEK293	GGCACTGCGGCTGGAGGTGGGGG	GGCAACATGGCTGGGGGTGGAGG	chrX	+	99899592	99899614	5
VEGFA_site_3-U2OS	GGTGAGTGAGTGTGTGCGTGTGG	GGCAAGTGACTGTGTGTGTGAGG	chr6	+	5290461	5290483	4
Site_4-HEK293	GGCACTGCGGCTGGAGGTGGGGG	GGCAATGAGGCTGGGGGAGGGGG	chr10	+	96455675	96455697	4
Site_4-HEK293	GGCACTGCGGCTGGAGGTGGGGG	GGCAATGAGGCTGGGGGAGGGGG	chr8	-	122966951	122966973	4
Site_4-HEK293	GGCACTGCGGCTGGAGGTGGGGG	GGCAATGAGGCTGGGGGTTGTGG	chr3	-	134990261	134990283	4
Site_4-HEK293	GGCACTGCGGCTGGAGGTGGGGG	GGCAATGCAGCTGGAACTGGAGG	chr22	-	33252939	33252961	4
Site_4-HEK293	GGCACTGCGGCTGGAGGTGGGGG	GGCAATGCAGCTGGAAGTGCGGG	chr10	-	85158814	85158836	4
Site_4-HEK293	GGCACTGCGGCTGGAGGTGGGGG	GGCAATGCAGCTGGGGTAGGGGG	chrX	-	11941578	11941600	5
Site_4-HEK293	GGCACTGCGGCTGGAGGTGGGGG	GGCAATGCATCTGGGGGTGCTGG	chrX	-	57109757	57109779	5
Site_4-HEK293	GGCACTGCGGCTGGAGGTGGGGG	GGCAATGCGGCTGGAGGCGGAGG	chr4	+	56815182	56815204	2
Site_4-HEK293	GGCACTGCGGCTGGAGGTGGGGG	GGCAATGGGGCTGAAGGTGAGGG	chr8	-	68457664	68457686	4
Site_4-HEK293	GGCACTGCGGCTGGAGGTGGGGG	GGCAATGGGGCTGGAGGAGTAGG	chr10	+	44337823	44337845	4
Site_4-HEK293	GGCACTGCGGCTGGAGGTGGGGG	GGCAATGTGGATGGAGCTGGAGG	chr10	+	33424234	33424256	4
Site_4-HEK293	GGCACTGCGGCTGGAGGTGGGGG	GGCAATGTGGATGGAGCTGGAGG	chr4	-	29594183	29594205	4
Site_4-HEK293	GGCACTGCGGCTGGAGGTGGGGG	GGCAATGTGGATGGAGCTGGAGG	chrX	-	112923520	112923542	4
Site_4-HEK293	GGCACTGCGGCTGGAGGTGGGGG	GGCAATGTGGCAGGGGTTGGGGG	chr17	+	48086635	48086657	5
Site_4-HEK293	GGCACTGCGGCTGGAGGTGGGGG	GGCAATGTGGCTGAAGGTGGGGG	chr19	-	41220519	41220541	3
Site_4-HEK293	GGCACTGCGGCTGGAGGTGGGGG	GGCACAACGGGTGGAGCTGGCGG	chr10	+	106014538	106014560	4
Site_4-HEK293	GGCACTGCGGCTGGAGGTGGGGG	GGCACAAGGGCTGGGAGTGGGGG	chr8	-	11551240	11551262	5
Site_4-HEK293	GGCACTGCGGCTGGAGGTGGGGG	GGCACAATGGCTGGAGGTGAAGG	chr8	+	119227129	119227151	4
Site_4-HEK293	GGCACTGCGGCTGGAGGTGGGGG	GGCACACAGGATGGGGGTGGGGG	chr10	+	129102435	129102457	5
Site_3-HEK293	GGCCCAGACTGAGCACGTGATGG	GGCACAGAATGGGGGCGTGGCGG	chr1	-	221157191	221157213	6
Site_3-K562	GGCCCAGACTGAGCACGTGATGG	GGCACAGACAGAGCACCTGTGGG	chr15	-	25585286	25585308	4
Site_3-HEK293	GGCCCAGACTGAGCACGTGATGG	GGCACAGACAGAGCACCTGTGGG	chr21	-	32433093	32433115	4
Site_3-K562	GGCCCAGACTGAGCACGTGATGG	GGCACAGACAGAGCACCTGTGGG	chr21	-	32433093	32433115	4
Site_3-K562	GGCCCAGACTGAGCACGTGATGG	GGCACAGAGAGACCAGGTGCAGG	chr9	+	137617180	137617202	6
Site_4-HEK293	GGCACTGCGGCTGGAGGTGGGGG	GGCACAGAGGCCAAAGGTGGGGG	chr15	+	89022444	89022466	5
Site_4-HEK293	GGCACTGCGGCTGGAGGTGGGGG	GGCACAGAGGCTGGGTGTGGTGG	chr1	-	220590200	220590222	4
Site_4-HEK293	GGCACTGCGGCTGGAGGTGGGGG	GGCACAGCAAATGAAGGTGGGGG	chr3	+	45607066	45607088	5
Site_4-HEK293	GGCACTGCGGCTGGAGGTGGGGG	GGCACAGCAGATGTAGGTGTTGG	chr1	+	18031655	18031677	5
Site_4-HEK293	GGCACTGCGGCTGGAGGTGGGGG	GGCACAGCAGCAGGAAGCGGGGG	chr2	+	98378320	98378342	5
Site_4-HEK293	GGCACTGCGGCTGGAGGTGGGGG	GGCACAGCAGCAGGAGAGGGTGG	chr1	-	209762723	209762745	5
Site_4-HEK293	GGCACTGCGGCTGGAGGTGGGGG	GGCACAGCAGCTGGAGAGTAGGG	chr5	+	2530540	2530562	6
Site_4-HEK293	GGCACTGCGGCTGGAGGTGGGGG	GGCACAGCAGCTGGAGGTGCTGG	chr20	-	60895665	60895687	3
Site_4-HEK293	GGCACTGCGGCTGGAGGTGGGGG	GGCACAGCAGCTGGGGACGGAGG	chr6	+	111896911	111896933	5
Site_4-HEK293	GGCACTGCGGCTGGAGGTGGGGG	GGCACAGCAGCTGGGGCTGTCGG	chr2	-	240532639	240532661	5
Site_4-HEK293	GGCACTGCGGCTGGAGGTGGGGG	GGCACAGCAGGTGGAGGTGGAGG	chr3	+	23651513	23651535	3
Site_4-HEK293	GGCACTGCGGCTGGAGGTGGGGG	GGCACAGCAGGTGGGGGTGGGGG	chr11	+	73041967	73041989	4
Site_4-HEK293	GGCACTGCGGCTGGAGGTGGGGG	GGCACAGCATTTGGAGGAGGAGG	chrX	+	68737712	68737734	5
Site_4-HEK293	GGCACTGCGGCTGGAGGTGGGGG	GGCACAGCCCCTGAAGGTGAGGG	chr8	+	297246	297268	5
Site_4-HEK293	GGCACTGCGGCTGGAGGTGGGGG	GGCACAGCGGCAGGGGGCAGGGG	chr5	-	176281505	176281527	5
Site_4-HEK293	GGCACTGCGGCTGGAGGTGGGGG	GGCACAGCGGCTGAGGGGGGGGG	chr5	-	139016942	139016964	4
Site_4-HEK293	GGCACTGCGGCTGGAGGTGGGGG	GGCACAGGGGCAGCAGGTGGGGG	chr1	-	10966545	10966567	4
Site_4-HEK293	GGCACTGCGGCTGGAGGTGGGGG	GGCACAGGGGCTGAAGGTGATGG	chr9	+	111305497	111305519	4
Site_4-HEK293	GGCACTGCGGCTGGAGGTGGGGG	GGCACAGGGGTAGGAGGTGGGGG	chr2	-	84182020	84182042	4
Site_4-HEK293	GGCACTGCGGCTGGAGGTGGGGG	GGCACAGTGACAGGAGATGGTGG	chr2	-	70203905	70203927	5
Site_4-HEK293	GGCACTGCGGCTGGAGGTGGGGG	GGCACAGTGCCTGGAGGTGCGGG	chr10	+	130743783	130743805	4
Site_4-HEK293	GGCACTGCGGCTGGAGGTGGGGG	GGCACAGTGGCTGTAGATAGTGG	chr11	+	92355069	92355091	5
Site_4-HEK293	GGCACTGCGGCTGGAGGTGGGGG	GGCACAGTGGTTAGAAGTGGGGG	chr2	-	145306529	145306551	5
Site_3-HEK293	GGCCCAGACTGAGCACGTGATGG	GGCACATACTCAGTACGTGGTGG	chr6	+	25340120	25340142	5
Site_4-HEK293	GGCACTGCGGCTGGAGGTGGGGG	GGCACATGGGCTGGGGGTGGGGG	chr8	-	145730105	145730127	4
Site_3-K562	GGCCCAGACTGAGCACGTGATGG	GGCACATTCCGACCACGTGCAGG	chr5	+	2154132	2154154	6
Site_2-K562	GAACACAAAGCATAGACTGCGGG	GGCACCAAAGCACAGACTGCTGG	chr2	+	174899883	174899905	5
Site_4-HEK293	GGCACTGCGGCTGGAGGTGGGGG	GGCACCACAGCTGGGAGTAGTGG	chr9	-	133050533	133050555	6
Site_4-HEK293	GGCACTGCGGCTGGAGGTGGGGG	GGCACCAGGCCTGGAGGTGTGGG	chr22	-	27650931	27650953	5
Site_4-HEK293	GGCACTGCGGCTGGAGGTGGGGG	GGCACCCAGGCAGGGGGTGGGGG	chr7	+	5338792	5338814	5
Site_4-HEK293	GGCACTGCGGCTGGAGGTGGGGG	GGCACCGAGGCCGGAGGTGCTGG	chr13	-	48891648	48891670	4
Site_4-HEK293	GGCACTGCGGCTGGAGGTGGGGG	GGCACCGCGGCCGGAGCTGTGGG	chr3	+	52321867	52321889	4
Site_4-HEK293	GGCACTGCGGCTGGAGGTGGGGG	GGCACCGGGGCTGGAAGTTGCGG	chr3	-	14409789	14409811	4
Site_4-HEK293	GGCACTGCGGCTGGAGGTGGGGG	GGCACCTTGGCTGAAGGTGGGGG	chr17	-	38478442	38478464	4
Site_4-HEK293	GGCACTGCGGCTGGAGGTGGGGG	GGCACGACGGCTGGAGGTGGGGG	chr10	+	126694858	126694880	2
Site_4-HEK293	GGCACTGCGGCTGGAGGTGGGGG	GGCACGCGGCTGGGAGGTGGAGG	chr10	-	60003482	60003504	6
Site_4-HEK293	GGCACTGCGGCTGGAGGTGGGGG	GGCACGCGGCTGGGAGGTGGAGG	chr1	+	53336175	53336197	6
Site_4-HEK293	GGCACTGCGGCTGGAGGTGGGGG	GGCACGGAGGCTGGAAGTGGGGG	chr3	-	184289219	184289241	3
Site_4-HEK293	GGCACTGCGGCTGGAGGTGGGGG	GGCACTAAGGCAAGAAGTGGTGG	chr13	+	41862492	41862514	5
Site_4-HEK293	GGCACTGCGGCTGGAGGTGGGGG	GGCACTAGGGCTGGGGTTGGAGG	chr20	-	57918235	57918257	4
Site_4-HEK293	GGCACTGCGGCTGGAGGTGGGGG	GGCACTCCAGCCAGAGGAGGAGG	chr1	-	95970730	95970752	5
Site_4-HEK293	GGCACTGCGGCTGGAGGTGGGGG	GGCACTCTGGCTGGACGTGGTGG	chr12	-	101718333	101718355	3
Site_4-HEK293	GGCACTGCGGCTGGAGGTGGGGG	GGCACTCTGGCTGGAGCTGGGGG	chr14	-	95761243	95761265	3
Site_4-HEK293	GGCACTGCGGCTGGAGGTGGGGG	GGCACTCTGGTAGGGGGTGGGGG	chr6	+	87431009	87431031	5
Site_4-HEK293	GGCACTGCGGCTGGAGGTGGGGG	GGCACTGAAGCTGGAATTGGGGG	chr6	+	160444150	160444172	4
Site_4-HEK293	GGCACTGCGGCTGGAGGTGGGGG	GGCACTGAATCTGGAGGTGGGGG	chr3	-	52035826	52035848	3
Site_4-HEK293	GGCACTGCGGCTGGAGGTGGGGG	GGCACTGAGAAAGGAGGTGGAGG	chr12	+	55427936	55427958	4
Site_4-HEK293	GGCACTGCGGCTGGAGGTGGGGG	GGCACTGAGACCAGAGGTGGTGG	chr20	+	24376040	24376062	4
Site_4-HEK293	GGCACTGCGGCTGGAGGTGGGGG	GGCACTGAGACTAGAGATTGGGG	chr6	+	16141424	16141446	5
Site_4-HEK293	GGCACTGCGGCTGGAGGTGGGGG	GGCACTGAGACTGGGGGTGGGGG	chr19	-	38616180	38616202	3
Site_4-HEK293	GGCACTGCGGCTGGAGGTGGGGG	GGCACTGAGCCAGGAGCTGGGGG	chr12	-	130948045	130948067	4
Site_4-HEK293	GGCACTGCGGCTGGAGGTGGGGG	GGCACTGAGGCAAGAGACAGAGG	chr9	+	140404237	140404259	6
Site_4-HEK293	GGCACTGCGGCTGGAGGTGGGGG	GGCACTGAGGCTGAATGTGGGGG	chr20	+	50436433	50436455	3
Site_4-HEK293	GGCACTGCGGCTGGAGGTGGGGG	GGCACTGAGGCTGCAGGCGGCGG	chr5	-	139284041	139284063	3
Site_4-HEK293	GGCACTGCGGCTGGAGGTGGGGG	GGCACTGAGGCTGGGCGTGGTGG	chr15	-	41532271	41532293	3
Site_4-HEK293	GGCACTGCGGCTGGAGGTGGGGG	GGCACTGAGGCTGGGGCTGAGGG	chr15	+	77389026	77389048	4
Site_4-HEK293	GGCACTGCGGCTGGAGGTGGGGG	GGCACTGAGGGAAGAGATGGGGG	chr17	+	18791	18813	5
Site_4-HEK293	GGCACTGCGGCTGGAGGTGGGGG	GGCACTGAGGGTGGAGGTGGGGG	chr20	+	45342994	45343016	2
Site_4-HEK293	GGCACTGCGGCTGGAGGTGGGGG	GGCACTGCAACTGGAAGTGATGG	chr15	+	60790545	60790567	4
Site_4-HEK293	GGCACTGCGGCTGGAGGTGGGGG	GGCACTGCAGACGGAGGTGTGGG	chr16	+	1029961	1029983	4
Site_4-HEK293	GGCACTGCGGCTGGAGGTGGGGG	GGCACTGCAGATGGGGGATGGGG	chr11	-	72139169	72139191	5
Site_4-HEK293	GGCACTGCGGCTGGAGGTGGGGG	GGCACTGCAGCAGGGGATGGGGG	chr9	-	74103949	74103971	4
Site_4-HEK293	GGCACTGCGGCTGGAGGTGGGGG	GGCACTGCAGCTGCAGGAGTGGG	chr20	+	4765560	4765582	4
Site_4-HEK293	GGCACTGCGGCTGGAGGTGGGGG	GGCACTGCAGCTGGCGGTGCTGG	chr1	-	150530472	150530494	3
Site_4-HEK293	GGCACTGCGGCTGGAGGTGGGGG	GGCACTGCCACGGGAGGAGGTGG	chr9	-	137581010	137581032	4
Site_4-HEK293	GGCACTGCGGCTGGAGGTGGGGG	GGCACTGCCACTGGGGGTGAGGG	chr14	+	24740254	24740276	4
Site_4-HEK293	GGCACTGCGGCTGGAGGTGGGGG	GGCACTGCCCCTGGAGGAGAGGG	chr17	-	78413129	78413151	4
Site_4-HEK293	GGCACTGCGGCTGGAGGTGGGGG	GGCACTGCGACTTGGGGAGGAGG	chr10	+	97098905	97098927	4
Site_4-HEK293	GGCACTGCGGCTGGAGGTGGGGG	GGCACTGCGGCAGGGAGGAGGGG	chr5	+	141232836	141232858	5
Site_4-HEK293	GGCACTGCGGCTGGAGGTGGGGG	GGCACTGCGGCCAGAGGGAGCGG	chr19	-	15302530	15302552	4
Site_4-HEK293	GGCACTGCGGCTGGAGGTGGGGG	GGCACTGCGGGTGGAGGCGGGGG	chr18	-	37194552	37194574	2
Site_4-HEK293	GGCACTGCGGCTGGAGGTGGGGG	GGCACTGCGGTGGGAGCTGGGGG	chr12	-	131707448	131707470	3
Site_4-HEK293	GGCACTGCGGCTGGAGGTGGGGG	GGCACTGCTACTAGAAGAGGTGG	chr5	+	64425547	64425569	5
Site_4-HEK293	GGCACTGCGGCTGGAGGTGGGGG	GGCACTGCTGCCAGGGGAGGAGG	chr11	+	2453380	2453402	5
Site_4-HEK293	GGCACTGCGGCTGGAGGTGGGGG	GGCACTGCTGCTAGAGGTGCAGG	chr1	+	201067361	201067383	3
Site_4-HEK293	GGCACTGCGGCTGGAGGTGGGGG	GGCACTGCTGCTGGGGGTGGTGG	chr6	-	160517875	160517897	2
Site_4-HEK293	GGCACTGCGGCTGGAGGTGGGGG	GGCACTGGGAATGGAGGTTGGGG	chr2	-	98637976	98637998	4
Site_4-HEK293	GGCACTGCGGCTGGAGGTGGGGG	GGCACTGGGACTGGAGGAAGAGG	chr15	-	57918404	57918426	4
Site_4-HEK293	GGCACTGCGGCTGGAGGTGGGGG	GGCACTGGGAGTGGGGGTGGGGG	chr2	+	240435629	240435651	4
Site_4-HEK293	GGCACTGCGGCTGGAGGTGGGGG	GGCACTGGGGAAGGAGGTGGAGG	chr7	+	157889924	157889946	3
Site_4-HEK293	GGCACTGCGGCTGGAGGTGGGGG	GGCACTGGGGCAGGAGATGGGGG	chr9	-	136602364	136602386	3
Site_4-HEK293	GGCACTGCGGCTGGAGGTGGGGG	GGCACTGGGGCAGGAGTTGGGGG	chr3	+	66705558	66705580	3
Site_4-HEK293	GGCACTGCGGCTGGAGGTGGGGG	GGCACTGGGGCTGGAGACGGGGG	chr8	-	20854494	20854516	3
Site_4-HEK293	GGCACTGCGGCTGGAGGTGGGGG	GGCACTGGGGCTGGGGCTGGCGG	chr9	+	128761640	128761662	3
Site_4-HEK293	GGCACTGCGGCTGGAGGTGGGGG	GGCACTGGGGCTGGGGGAGGGGG	chr10	+	13692620	13692642	3
Site_4-HEK293	GGCACTGCGGCTGGAGGTGGGGG	GGCACTGGGGCTGGGGGCAGCGG	chr16	+	11098168	11098190	4
Site_4-HEK293	GGCACTGCGGCTGGAGGTGGGGG	GGCACTGGGGCTGGGGGTGCAGG	chr6	-	33611478	33611500	3
Site_4-HEK293	GGCACTGCGGCTGGAGGTGGGGG	GGCACTGGGGTAGGGGGTGGAGG	chr17	-	37306920	37306942	4
Site_4-HEK293	GGCACTGCGGCTGGAGGTGGGGG	GGCACTGGGGTTGGAGGTGGGGG	chr13	-	27629404	27629426	2
Site_4-HEK293	GGCACTGCGGCTGGAGGTGGGGG	GGCACTGGGTCTGAAGGTGGAGG	chr7	+	157443376	157443398	3
Site_4-HEK293	GGCACTGCGGCTGGAGGTGGGGG	GGCACTGTAGCTGGTGCTGGGGG	chr5	-	169921295	169921317	4
Site_4-HEK293	GGCACTGCGGCTGGAGGTGGGGG	GGCACTGTCGCTGGAGGCTGCGG	chr19	-	12303302	12303324	4
Site_4-HEK293	GGCACTGCGGCTGGAGGTGGGGG	GGCACTGTGGCTGCAGGTGGAGG	chr20	-	1151848	1151870	2
Site_4-HEK293	GGCACTGCGGCTGGAGGTGGGGG	GGCACTGTGGCTGGGAATAGGGG	chr10	-	20578225	20578247	5
Site_4-HEK293	GGCACTGCGGCTGGAGGTGGGGG	GGCACTGTTGCTGGTGGTAGTGG	chr1	-	890617	890639	4
Site_4-HEK293	GGCACTGCGGCTGGAGGTGGGGG	GGCACTTCAAATGGGGGTGGGGG	chr7	-	39720372	39720394	5
Site_4-HEK293	GGCACTGCGGCTGGAGGTGGGGG	GGCACTTCAGCTGGAGGCAGAGG	chr1	+	32471643	32471665	4
Site_4-HEK293	GGCACTGCGGCTGGAGGTGGGGG	GGCACTTCGGCTGGGTGTGGTGG	chr15	+	29429748	29429770	3
Site_4-HEK293	GGCACTGCGGCTGGAGGTGGGGG	GGCACTTCGGTTGGGGGTGGGGG	chr2	-	152827909	152827931	3
Site_4-HEK293	GGCACTGCGGCTGGAGGTGGGGG	GGCACTTCTGCTGGAGGAGTTGG	chr5	+	70772229	70772251	4
Site_4-HEK293	GGCACTGCGGCTGGAGGTGGGGG	GGCAGCACGGCTGGAAGTGAAGG	chr4	-	189605052	189605074	5
Site_4-HEK293	GGCACTGCGGCTGGAGGTGGGGG	GGCAGCGCAGCAAGAGGTGAGGG	chr21	+	33565480	33565502	6
Site_4-HEK293	GGCACTGCGGCTGGAGGTGGGGG	GGCAGCGCTGCTGGGGGTGGCGG	chr1	+	1982786	1982808	4
Site_3-K562	GGCCCAGACTGAGCACGTGATGG	GGCAGGGACTGGGCACGTGTGGG	chr6	-	34006615	34006637	5
Site_4-HEK293	GGCACTGCGGCTGGAGGTGGGGG	GGCAGGGCGGCTGGAGGAGGTGG	chr17	+	64544860	64544882	3
Site_4-HEK293	GGCACTGCGGCTGGAGGTGGGGG	GGCAGTAGGGCAGGAGGTGGGGG	chr10	+	126155762	126155784	4
Site_4-HEK293	GGCACTGCGGCTGGAGGTGGGGG	GGCAGTCCGGATGGAGGTGGGGG	chr3	-	142741799	142741821	3
Site_4-HEK293	GGCACTGCGGCTGGAGGTGGGGG	GGCAGTGAGGCTGGGGGAGGGGG	chr11	+	51532230	51532252	4
Site_4-HEK293	GGCACTGCGGCTGGAGGTGGGGG	GGCAGTGAGGCTGGGGGTGGGGG	chr4	-	145074766	145074788	3
Site_4-HEK293	GGCACTGCGGCTGGAGGTGGGGG	GGCAGTGCAGAAGGAGATGGCGG	chr7	+	153110005	153110027	5
Site_4-HEK293	GGCACTGCGGCTGGAGGTGGGGG	GGCAGTGCAGCTGGAGGCAGGGG	chr11	+	3159698	3159720	4
Site_4-HEK293	GGCACTGCGGCTGGAGGTGGGGG	GGCAGTGCGGCTGGAGCTGCGGG	chr21	-	46875419	46875441	3
Site_4-HEK293	GGCACTGCGGCTGGAGGTGGGGG	GGCAGTGGGGCTGGGGGTGGGGG	chr18	+	1764351	1764373	3
Site_4-HEK293	GGCACTGCGGCTGGAGGTGGGGG	GGCAGTGTGGCTGGAGAAGGAGG	chr1	+	36638075	36638097	4
Site_4-HEK293	GGCACTGCGGCTGGAGGTGGGGG	GGCAGTGTGGCTGGAGGGGAGGG	chrX	+	39664447	39664469	4
Site_4-HEK293	GGCACTGCGGCTGGAGGTGGGGG	GGCAGTGTGGCTGGAGGTAAAGG	chr19	+	8802468	8802490	4
Site_4-HEK293	GGCACTGCGGCTGGAGGTGGGGG	GGCAGTGTGGCTGGTGGTGGTGG	chr15	-	26469974	26469996	3
Site_4-HEK293	GGCACTGCGGCTGGAGGTGGGGG	GGCATCACGGCTGGAGGTGGAGG	chr10	+	77103103	77103125	3
FANCF-K562	GGAATCCCTTCTGCAGCACCTGG	GGCATCCATTCTGCAGCCCCTGG	chr3	-	17490029	17490051	3
FANCF-U2OS	GGAATCCCTTCTGCAGCACCTGG	GGCATCCATTCTGCAGCCCCTGG	chr3	-	17490029	17490051	3
Site_4-HEK293	GGCACTGCGGCTGGAGGTGGGGG	GGCATTGAGGCTGGAAGCGGTGG	chr1	-	18032651	18032673	4
Site_4-HEK293	GGCACTGCGGCTGGAGGTGGGGG	GGCATTGCTGATGGAGCTGGTGG	chr15	-	27773731	27773753	4
Site_4-HEK293	GGCACTGCGGCTGGAGGTGGGGG	GGCATTGCTGCTGGTGGTGGTGG	chr10	+	36109424	36109446	3
Site_4-HEK293	GGCACTGCGGCTGGAGGTGGGGG	GGCATTGTGCCTGGAGGTGTGGG	chr8	+	69053588	69053610	4
Site_4-HEK293	GGCACTGCGGCTGGAGGTGGGGG	GGCATTGTGGCTGGGGGAGAGGG	chr9	-	126288798	126288820	5
VEGFA_site_1-U2OS	GGGTGGGGGGAGTTTGCTCCTGG	GGCCAGAGGGAGTTTGCTCAGGG	chr17	-	6227377	6227399	5
Site_3-HEK293	GGCCCAGACTGAGCACGTGATGG	GGCCAGGGCTAAGCACGTGGGGG	chr22	+	46314796	46314818	5
Site_3-K562	GGCCCAGACTGAGCACGTGATGG	GGCCAGGGCTAAGCACGTGGGGG	chr22	+	46314796	46314818	5
VEGFA_site_1-U2OS	GGGTGGGGGGAGTTTGCTCCTGG	GGCCAGGGGAAGCTTACTCCAGG	chr12	+	45648046	45648068	6
Site_4-HEK293	GGCACTGCGGCTGGAGGTGGGGG	GGCCATGAGGCAAGAGGTGGGGG	chr17	-	18885603	18885625	5
Site_4-HEK293	GGCACTGCGGCTGGAGGTGGGGG	GGCCATGCAGCTGCAGGTGTGGG	chr2	-	170568259	170568281	5
Site_4-HEK293	GGCACTGCGGCTGGAGGTGGGGG	GGCCATGCGGCTGGGGGCAGAGG	chr10	-	1201906	1201928	5
Site_4-HEK293	GGCACTGCGGCTGGAGGTGGGGG	GGCCATGCGGCTGGTGGTGGTGG	chrX	-	70836544	70836566	3
Site_3-HEK293	GGCCCAGACTGAGCACGTGATGG	GGCCCAAACTGAGAACATTCTGG	chr7	+	26206960	26206982	5
Site_3-K562	GGCCCAGACTGAGCACGTGATGG	GGCCCACGATGGGCCCGTGTGGG	chr3	-	44098993	44099015	6
Site_3-K562	GGCCCAGACTGAGCACGTGATGG	GGCCCAGACTCAGCAGGTGTGGG	chr8	-	143421148	143421170	3
Site_3-K562	GGCCCAGACTGAGCACGTGATGG	GGCCCAGACTGAGCAAAAGAAGG	chr17	-	4643799	4643821	3
Site_3-HEK293	GGCCCAGACTGAGCACGTGATGG	GGCCCAGCCCGAGCAGGTGAGGG	chr19	+	42409398	42409420	3
Site_3-K562	GGCCCAGACTGAGCACGTGATGG	GGCCCAGCCCGAGCAGGTGAGGG	chr19	+	42409398	42409420	3
Site_4-HEK293	GGCACTGCGGCTGGAGGTGGGGG	GGCCCAGCGGCGGGAGGTGGGGG	chr19	-	56125848	56125870	3
Site_4-HEK293	GGCACTGCGGCTGGAGGTGGGGG	GGCCCAGCTGCTGGAGGTGATGG	chr20	+	53722687	53722709	4
Site_3-K562	GGCCCAGACTGAGCACGTGATGG	GGCCCATGCTGAGCACATTAGGG	chr11	+	73093399	73093421	4
Site_4-HEK293	GGCACTGCGGCTGGAGGTGGGGG	GGCCCCACAGCTGGGGGTGGTGG	chr15	-	43579365	43579387	5
Site_3-HEK293	GGCCCAGACTGAGCACGTGATGG	GGCCCTAACTAAACAGGTGAAGG	chr8	+	135395044	135395066	5
Site_4-HEK293	GGCACTGCGGCTGGAGGTGGGGG	GGCCCTACAGCAGGAGGTGACGG	chr1	-	185979190	185979212	5
Site_3-HEK293	GGCCCAGACTGAGCACGTGATGG	GGCCCTGACTAAACACATAAGGG	chr2	+	80924632	80924654	5
Site_3-K562	GGCCCAGACTGAGCACGTGATGG	GGCCCTGACTAAACACATAAGGG	chr2	+	80924632	80924654	5
Site_4-HEK293	GGCACTGCGGCTGGAGGTGGGGG	GGCCCTGAGGAAGGAGGTGGAGG	chr4	-	10513144	10513166	4
Site_4-HEK293	GGCACTGCGGCTGGAGGTGGGGG	GGCCCTGAGGCAGGAAGTGGGGG	chr15	+	43601395	43601417	4
Site_4-HEK293	GGCACTGCGGCTGGAGGTGGGGG	GGCCCTGAGGCAGGAGGTGCTGG	chr11	+	67783765	67783787	4
Site_4-HEK293	GGCACTGCGGCTGGAGGTGGGGG	GGCCCTGAGGCCTGAGGTGGTGG	chr19	+	34996082	34996104	4
Site_4-HEK293	GGCACTGCGGCTGGAGGTGGGGG	GGCCCTGAGGCTAGAGGCAGGGG	chr17	-	5602490	5602512	5
Site_4-HEK293	GGCACTGCGGCTGGAGGTGGGGG	GGCCCTGAGGCTGGAGGGGAGGG	chrX	+	68101147	68101169	4
Site_4-HEK293	GGCACTGCGGCTGGAGGTGGGGG	GGCCCTGCAGCAGGGGGTGGAGG	chr16	+	1072609	1072631	4
Site_4-HEK293	GGCACTGCGGCTGGAGGTGGGGG	GGCCCTGCAGCTAGGGGTGTGGG	chr9	-	10651164	10651186	5
Site_4-HEK293	GGCACTGCGGCTGGAGGTGGGGG	GGCCCTGCAGCTGGAAAGAGGGG	chr4	-	7589495	7589517	6
Site_4-HEK293	GGCACTGCGGCTGGAGGTGGGGG	GGCCCTGCAGCTGGAGAGGGAGG	chr17	+	75325314	75325336	4
Site_4-HEK293	GGCACTGCGGCTGGAGGTGGGGG	GGCCCTGCGGCAGGAGTTTGAGG	chr16	+	27738137	27738159	4
Site_4-HEK293	GGCACTGCGGCTGGAGGTGGGGG	GGCCCTGCGGCAGGGGTTGGGGG	chr22	-	46989364	46989386	4
Site_4-HEK293	GGCACTGCGGCTGGAGGTGGGGG	GGCCCTGCGGCTGGAGATATGGG	chr12	+	113935444	113935466	4
Site_4-HEK293	GGCACTGCGGCTGGAGGTGGGGG	GGCCCTGCGGCTGGAGCGAGAGG	chr11	+	64082681	64082703	4
Site_4-HEK293	GGCACTGCGGCTGGAGGTGGGGG	GGCCCTGCGGCTTGGGGTAGGGG	chr5	-	2509760	2509782	4
Site_4-HEK293	GGCACTGCGGCTGGAGGTGGGGG	GGCCCTGCTACTGGGGGTGGTGG	chr10	-	52054239	52054261	4
Site_4-HEK293	GGCACTGCGGCTGGAGGTGGGGG	GGCCCTGCTGCCAGGGGTGGTGG	chr17	-	52028030	52028052	5
Site_4-HEK293	GGCACTGCGGCTGGAGGTGGGGG	GGCCCTGCTGCTAGGAGTGGGGG	chr19	+	7825679	7825701	5
Site_4-HEK293	GGCACTGCGGCTGGAGGTGGGGG	GGCCCTGCTGCTGGAAGTTGGGG	chr7	+	55532153	55532175	4
Site_4-HEK293	GGCACTGCGGCTGGAGGTGGGGG	GGCCCTGCTGCTGGAGAAGGAGG	chr9	+	136388437	136388459	4
Site_4-HEK293	GGCACTGCGGCTGGAGGTGGGGG	GGCCCTGCTGCTGGAGAAGGTGG	chr6	+	151886071	151886093	4
Site_4-HEK293	GGCACTGCGGCTGGAGGTGGGGG	GGCCCTGCTGCTGGAGGAGTGGG	chr8	+	109984581	109984603	4
Site_4-HEK293	GGCACTGCGGCTGGAGGTGGGGG	GGCCCTGCTGCTGGAGGTGCTGG	chr22	-	23284030	23284052	3
Site_4-HEK293	GGCACTGCGGCTGGAGGTGGGGG	GGCCCTGCTTCAGGAGGTGGCGG	chr7	+	5661183	5661205	4
Site_4-HEK293	GGCACTGCGGCTGGAGGTGGGGG	GGCCCTGGGGCCAGAGGTGTGGG	chr5	-	141036044	141036066	5
Site_4-HEK293	GGCACTGCGGCTGGAGGTGGGGG	GGCCCTGGGGCTGGAGGTCAGGG	chr1	-	41745726	41745748	4
Site_4-HEK293	GGCACTGCGGCTGGAGGTGGGGG	GGCCCTGGGGCTGGAGGTGTTGG	chr9	+	140205560	140205582	3
Site_4-HEK293	GGCACTGCGGCTGGAGGTGGGGG	GGCCCTGTGGACGGGGGTGGAGG	chr11	-	2379035	2379057	5
Site_4-HEK293	GGCACTGCGGCTGGAGGTGGGGG	GGCCCTGTGGCCGGGACTGGGGG	chr17	-	74471270	74471292	6
Site_4-HEK293	GGCACTGCGGCTGGAGGTGGGGG	GGCCCTGTGGCTGAAGGTGCTGG	chr9	+	133341765	133341787	4
Site_3-HEK293	GGCCCAGACTGAGCACGTGATGG	GGCCCTTCCTAAGCAAGTGTGGG	chr8	+	136684928	136684950	6
Site_4-HEK293	GGCACTGCGGCTGGAGGTGGGGG	GGCCCTTGGGCTGGGGGTGGTGG	chrX	+	137332237	137332259	4
Site_4-HEK293	GGCACTGCGGCTGGAGGTGGGGG	GGCCTCACGGCAGGAGGTGAGGG	chr6	-	66259002	66259024	6
Site_4-HEK293	GGCACTGCGGCTGGAGGTGGGGG	GGCCTTGAGGCTGGGGGTGTCGG	chr12	-	123516185	123516207	5
VEGFA_site_3-U2OS	GGTGAGTGAGTGTGTGCGTGTGG	GGCGAGTGTGTGTCTGCGTGCGG	chrX	+	17879408	17879430	3
VEGFA_site_3-U2OS	GGTGAGTGAGTGTGTGCGTGTGG	GGCGAGTGTGTGTGTGAGTGTGG	chr16	+	10276747	10276769	3
Site_4-HEK293	GGCACTGCGGCTGGAGGTGGGGG	GGCGCAGCACCTGGGGATGGAGG	chr4	-	5724855	5724877	6
Site_4-HEK293	GGCACTGCGGCTGGAGGTGGGGG	GGCGCAGCAGCCGGAGGTGTCGG	chr7	-	99756205	99756227	5
Site_4-HEK293	GGCACTGCGGCTGGAGGTGGGGG	GGCGCTGAGGCAAGAGATGGTGG	chr20	+	55239566	55239588	5
Site_4-HEK293	GGCACTGCGGCTGGAGGTGGGGG	GGCGCTGATGCTGAAGGTGGGGG	chr11	+	70101244	70101266	4
Site_4-HEK293	GGCACTGCGGCTGGAGGTGGGGG	GGCGCTGCAGCGGGAGGTGAAGG	chr8	-	21965740	21965762	4
Site_4-HEK293	GGCACTGCGGCTGGAGGTGGGGG	GGCGCTGCAGCTGGGGAGGGCGG	chr6	+	12012824	12012846	5
Site_4-HEK293	GGCACTGCGGCTGGAGGTGGGGG	GGCGCTGCAGGTGGAGGTGAAGG	chr17	+	38108967	38108989	4
Site_4-HEK293	GGCACTGCGGCTGGAGGTGGGGG	GGCGCTGCCCCTGGAGGTGCGGG	chr10	-	735470	735492	4
Site_4-HEK293	GGCACTGCGGCTGGAGGTGGGGG	GGCGCTGCCGCCAGAGGAGGGGG	chr9	+	100473842	100473864	5
Site_4-HEK293	GGCACTGCGGCTGGAGGTGGGGG	GGCGCTGCGGCAGCAGGAGGAGG	chr5	+	175305996	175306018	4
Site_4-HEK293	GGCACTGCGGCTGGAGGTGGGGG	GGCGCTGCGGCCAGGGGCGGCGG	chr19	-	6754312	6754334	5
Site_4-HEK293	GGCACTGCGGCTGGAGGTGGGGG	GGCGCTGCGGCCCGAGGGGGTGG	chr6	-	10416015	10416037	4
Site_4-HEK293	GGCACTGCGGCTGGAGGTGGGGG	GGCGCTGCGGCCGGAGGAGCTGG	chr2	-	100938270	100938292	4
Site_4-HEK293	GGCACTGCGGCTGGAGGTGGGGG	GGCGCTGCGGCGGGAGGTGGAGG	chr15	-	41044236	41044258	2
Site_4-HEK293	GGCACTGCGGCTGGAGGTGGGGG	GGCGCTGCGGCTGGAGCCGGCGG	chr1	-	204463905	204463927	3
Site_4-HEK293	GGCACTGCGGCTGGAGGTGGGGG	GGCGCTGCGGGCGGGGGTGGGGG	chr9	+	117444100	117444122	4
Site_4-HEK293	GGCACTGCGGCTGGAGGTGGGGG	GGCGCTGCTGCAGGAGCTGGAGG	chr19	+	41018637	41018659	4
Site_4-HEK293	GGCACTGCGGCTGGAGGTGGGGG	GGCGCTGCTGCTGGAGGCGATGG	chr12	-	14133723	14133745	4
Site_4-HEK293	GGCACTGCGGCTGGAGGTGGGGG	GGCGCTGGGGCTGGGGCTGGGGG	chr19	-	878079	878101	4
Site_4-HEK293	GGCACTGCGGCTGGAGGTGGGGG	GGCGCTGTGGCGGGAGGCGGAGG	chr10	+	69644698	69644720	4
VEGFA_site_3-U2OS	GGTGAGTGAGTGTGTGCGTGTGG	GGCGGATGAGTGTGTGTGTGTGG	chr7	+	105678930	105678952	4
VEGFA_site_3-U2OS	GGTGAGTGAGTGTGTGCGTGTGG	GGCGTGTGAGTGTGTATGTGTGG	chr14	+	70472482	70472504	4
VEGFA_site_3-U2OS	GGTGAGTGAGTGTGTGCGTGTGG	GGCGTGTGCGCGTGTGACTGTGG	chr7	-	5385775	5385797	6
Site_4-HEK293	GGCACTGCGGCTGGAGGTGGGGG	GGCTACGCGGCAGGGGATGGAGG	chr10	-	102586196	102586218	6
Site_3-K562	GGCCCAGACTGAGCACGTGATGG	GGCTCACAGTGAGTACATGAGGG	chr3	-	31852540	31852562	5
Site_3-HEK293	GGCCCAGACTGAGCACGTGATGG	GGCTCAGACTGAACACCTGAGGG	chr11	-	44609189	44609211	3
Site_3-K562	GGCCCAGACTGAGCACGTGATGG	GGCTCAGACTGAACACCTGAGGG	chr11	-	44609189	44609211	3
Site_4-HEK293	GGCACTGCGGCTGGAGGTGGGGG	GGCTCAGCGGCTGGAGCAGAGGG	chr3	-	126749452	126749474	5
Site_3-HEK293	GGCCCAGACTGAGCACGTGATGG	GGCTCAGGCTGAGCATGTATAGG	chr6	-	136201289	136201311	5
VEGFA_site_1-U2OS	GGGTGGGGGGAGTTTGCTCCTGG	GGCTCAGGGGAGTCTGCTCCAGG	chr18	-	76710632	76710654	4
Site_4-HEK293	GGCACTGCGGCTGGAGGTGGGGG	GGCTCAGGGGCAGGAGGAGGGGG	chr9	-	134135846	134135868	5
Site_4-HEK293	GGCACTGCGGCTGGAGGTGGGGG	GGCTCAGGGGCAGGAGGTGGTGG	chr17	-	77357576	77357598	4
Site_4-HEK293	GGCACTGCGGCTGGAGGTGGGGG	GGCTCCGCAGCTGGAGGTGGGGG	chr3	-	10418950	10418972	3
Site_4-HEK293	GGCACTGCGGCTGGAGGTGGGGG	GGCTCCGCGGCAGGAGGAGCCGG	chr17	+	61586138	61586160	5
Site_4-HEK293	GGCACTGCGGCTGGAGGTGGGGG	GGCTCCGCGGGAGGAGGAGGGGG	chrX	+	73834545	73834567	5
Site_4-HEK293	GGCACTGCGGCTGGAGGTGGGGG	GGCTCTGAGGCCAGAGGTGGTGG	chr3	-	53375989	53376011	4
Site_4-HEK293	GGCACTGCGGCTGGAGGTGGGGG	GGCTCTGAGGCTGCAGATGGAGG	chr17	-	74005985	74006007	4
Site_4-HEK293	GGCACTGCGGCTGGAGGTGGGGG	GGCTCTGAGGCTGGGAGTGAGGG	chr1	+	32157414	32157436	5
Site_4-HEK293	GGCACTGCGGCTGGAGGTGGGGG	GGCTCTGAGGCTGGTGGTGGGGG	chr6	-	33950123	33950145	3
Site_4-HEK293	GGCACTGCGGCTGGAGGTGGGGG	GGCTCTGCAGATGGGAGTGGTGG	chr13	-	46912263	46912285	5
Site_4-HEK293	GGCACTGCGGCTGGAGGTGGGGG	GGCTCTGCAGCAGGAGGCTGGGG	chr5	+	42468587	42468609	5
Site_4-HEK293	GGCACTGCGGCTGGAGGTGGGGG	GGCTCTGCAGCCAGGGGTGGAGG	chr12	+	9287399	9287421	5
Site_4-HEK293	GGCACTGCGGCTGGAGGTGGGGG	GGCTCTGCAGCTGCGGGTGTCGG	chr8	-	2046923	2046945	5
Site_4-HEK293	GGCACTGCGGCTGGAGGTGGGGG	GGCTCTGCAGCTGGGGGGTGAGG	chr16	+	5886187	5886209	5
Site_4-HEK293	GGCACTGCGGCTGGAGGTGGGGG	GGCTCTGCAGCTGTAGGAGGAGG	chr10	-	45317428	45317450	4
Site_4-HEK293	GGCACTGCGGCTGGAGGTGGGGG	GGCTCTGCCACTGGAGGGGGTGG	chrX	-	26910563	26910585	4
Site_4-HEK293	GGCACTGCGGCTGGAGGTGGGGG	GGCTCTGCGCCTGGAGGCTGCGG	chr4	-	1398938	1398960	4
Site_4-HEK293	GGCACTGCGGCTGGAGGTGGGGG	GGCTCTGCGGCTGGAGCCTGGGG	chr1	+	17256349	17256371	4
Site_4-HEK293	GGCACTGCGGCTGGAGGTGGGGG	GGCTCTGCGGCTGGAGGGGGTGG	chr19	-	33382075	33382097	2
Site_4-HEK293	GGCACTGCGGCTGGAGGTGGGGG	GGCTCTGCGGCTGGGGGTCTCGG	chr18	-	77166827	77166849	4
Site_4-HEK293	GGCACTGCGGCTGGAGGTGGGGG	GGCTCTGCGGGAGGAGGCGGCGG	chr5	+	94619621	94619643	4
Site_4-HEK293	GGCACTGCGGCTGGAGGTGGGGG	GGCTCTGCGGGAGGGGGTGGGGG	chr4	-	4852718	4852740	4
Site_4-HEK293	GGCACTGCGGCTGGAGGTGGGGG	GGCTCTGCTACTGGAGAGGGTGG	chr2	+	241433657	241433679	5
Site_4-HEK293	GGCACTGCGGCTGGAGGTGGGGG	GGCTCTGCTGCTGGGGTTGGGGG	chr1	-	210886257	210886279	4
Site_4-HEK293	GGCACTGCGGCTGGAGGTGGGGG	GGCTCTGGGGCCGGGGGAGGGGG	chr22	-	31442529	31442551	5
Site_4-HEK293	GGCACTGCGGCTGGAGGTGGGGG	GGCTCTGGGGCTGGAGAAGGTGG	chr16	-	89500227	89500249	4
Site_4-HEK293	GGCACTGCGGCTGGAGGTGGGGG	GGCTCTGGGGCTGGGGTTGGGGG	chr5	+	135424198	135424220	4
Site_4-HEK293	GGCACTGCGGCTGGAGGTGGGGG	GGCTCTGGGGGTGGGGGTGGGGG	chr15	+	92315833	92315855	4
Site_4-HEK293	GGCACTGCGGCTGGAGGTGGGGG	GGCTCTGGGTCTGGGGGTGGAGG	chr17	+	16760403	16760425	4
Site_4-HEK293	GGCACTGCGGCTGGAGGTGGGGG	GGCTCTGTAGCTGGGGGTGGTGG	chr3	-	9039858	9039880	4
Site_4-HEK293	GGCACTGCGGCTGGAGGTGGGGG	GGCTCTGTGACTGAAGATGGGGG	chrX	-	131330229	131330251	5
Site_4-HEK293	GGCACTGCGGCTGGAGGTGGGGG	GGCTCTGTGGCCAGGGGTGGTGG	chr12	-	19176051	19176073	5
Site_4-HEK293	GGCACTGCGGCTGGAGGTGGGGG	GGCTCTGTGGCCGGAGGAGGCGG	chr5	-	1832932	1832954	4
Site_4-HEK293	GGCACTGCGGCTGGAGGTGGGGG	GGCTCTGTGGCTAGGGGTGAAGG	chr6	+	5804841	5804863	5
Site_4-HEK293	GGCACTGCGGCTGGAGGTGGGGG	GGCTCTGTGGCTGGAGCTGAGGG	chr16	+	89708499	89708521	4
Site_4-HEK293	GGCACTGCGGCTGGAGGTGGGGG	GGCTCTGTGGCTGGAGGAGGTGG	chr3	-	51725446	51725468	3
Site_4-HEK293	GGCACTGCGGCTGGAGGTGGGGG	GGCTCTGTGTCTGGAAGTGAGGG	chr1	+	150524837	150524859	5
Site_4-HEK293	GGCACTGCGGCTGGAGGTGGGGG	GGCTCTTCGGCTGGAGGTAGCGG	chr16	-	28266962	28266984	3
VEGFA_site_1-U2OS	GGGTGGGGGGAGTTTGCTCCTGG	GGCTGAAGGGAGTTTGCTTTAGG	chr14	+	57022424	57022446	5
VEGFA_site_1-U2OS	GGGTGGGGGGAGTTTGCTCCTGG	GGCTGAGGGGAATTTGTCCCTGG	chr8	+	142618774	142618796	5
VEGFA_site_1-U2OS	GGGTGGGGGGAGTTTGCTCCTGG	GGCTGAGGGGAGTCTGTTCCGGG	chr2	+	110034886	110034908	4
VEGFA_site_1-U2OS	GGGTGGGGGGAGTTTGCTCCTGG	GGCTGGAGGGGATTTGCTCCTGG	chr11	+	11823581	11823603	4
VEGFA_site_1-U2OS	GGGTGGGGGGAGTTTGCTCCTGG	GGCTGGGAGGAGTCTGCCCCTGG	chrX	+	144045123	144045145	4
VEGFA_site_1-U2OS	GGGTGGGGGGAGTTTGCTCCTGG	GGCTGGGGAGAGCTTGGTCCTGG	chr10	-	126135484	126135506	4
VEGFA_site_1-U2OS	GGGTGGGGGGAGTTTGCTCCTGG	GGCTGGGGAGGGTCTGCTCCAGG	chr5	+	154153944	154153966	4
Site_4-HEK293	GGCACTGCGGCTGGAGGTGGGGG	GGCTGTGCAGCAGGAGGTGAGGG	chr12	-	76637788	76637810	5
Site_4-HEK293	GGCACTGCGGCTGGAGGTGGGGG	GGCTGTGCGGCCAGAGGTGGAGG	chr22	+	30130848	30130870	4
Site_4-HEK293	GGCACTGCGGCTGGAGGTGGGGG	GGCTGTGCGGGTGGAGGTGGAGG	chr14	+	75895341	75895363	3
FANCF-K562	GGAATCCCTTCTGCAGCACCTGG	GGCTTCCCCACTGCAGCACCCGG	chr1	-	223900671	223900693	4
FANCF-K562	GGAATCCCTTCTGCAGCACCTGG	GGCTTCCCTTCTGCAGCCCCAGG	chr16	+	28615184	28615206	3
FANCF-U2OS	GGAATCCCTTCTGCAGCACCTGG	GGCTTCCCTTCTGCAGCCCCAGG	chr16	+	28615184	28615206	3
Site_4-HEK293	GGCACTGCGGCTGGAGGTGGGGG	GGCTTTGCGGATGGAGGAAGGGG	chrX	-	9927474	9927496	5
Site_4-HEK293	GGCACTGCGGCTGGAGGTGGGGG	GGCTTTGCTGCTGGAGGTGGAGG	chr1	-	121329896	121329918	3
Site_1-HEK293	GGGAAAGACCCAGCATCCGTGGG	GGGAAAAACACAGCATACATAGG	chr1	-	237200875	237200897	4
[truncated: 1,116 more rows]

## Sheet: Digenome-seq
Screen Dataset
	gRNA Name	gRNA Sequence	GC%	Cell-line	Num_OTS	Num_OTS_screen
Digenome-seq	EMX1	GAGTCCGAGCAGAAGAAGAAGGG	0.5	Hela	11	8
	FANCF	GGAATCCCTTCTGCAGCACCTGG	0.6	Hela	8	7
	HBB	CTTGCCCCACAGGGCAGTAACGG	0.6	HAP1, K562	4	4
	HEK1	GGGAAAGACCCAGCATCCGTGGG	0.6	Hela	7	6
	HEK2	GAACACAAAGCATAGACTGCGGG	0.45	Hela	2	2
	HEK3	GGCCCAGACTGAGCACGTGATGG	0.65	Hela	7	5
	HEK4	GGCACTGCGGCTGGAGGTGGGGG	0.75	Hela	19	19
	RNF2	GTCATCTTAGTCATTACCTGAGG	0.4	Hela	2	2
	VEGFA	GGGTGGGGGGAGTTTGCTCCTGG	0.7	HAP1, K562	8	8
	VEGFA1	GGGTGGGGGGAGTTTGCTCCTGG	0.7	Hela	25	25
	VEGFA2	GACCCCCTCCACCCCGCCTCCGG	0.8	Hela	21	/
	VEGFA3	GGTGAGTGAGTGTGTGCGTGTGG	0.6	Hela	24	23
total	12				138	109
*HBB and VEGFA in digenome-seq1; VEGFA is the same with VEGFA1.
sgID	gRNA	OTS	Chr	Strand	Start	End	Mismatch
VEGFA1	GGGTGGGGGGAGTTTGCTCCTGG	GGATGGAGGGAGTTTGCTCCTGG	chr15	-	65637531	65637553	2
VEGFA1	GGGTGGGGGGAGTTTGCTCCTGG	GAGGGTGGGGAGTTTACTCCTGG	chr5	+	7067142	7067164	4
VEGFA1	GGGTGGGGGGAGTTTGCTCCTGG	GGGGAGGGGAAGTTTGCTCCTGG	chr1	-	99347645	99347667	3
VEGFA1	GGGTGGGGGGAGTTTGCTCCTGG	CGGGGGAGGGAGTTTGCTCCTGG	chr12	+	1988060	1988082	3
VEGFA1	GGGTGGGGGGAGTTTGCTCCTGG	GGGTGGGGGGAGTTTGCCCCAGG	chr22	+	37215259	37215281	1
VEGFA1	GGGTGGGGGGAGTTTGCTCCTGG	GGAGGAGGGGAGTCTGCTCCAGG	chr1	+	233157337	233157359	4
VEGFA1	GGGTGGGGGGAGTTTGCTCCTGG	AGCTGGAGGGAGTTTGCCCCAGG	chr10	+	124731399	124731421	4
VEGFA1	GGGTGGGGGGAGTTTGCTCCTGG	GGGAGGGTGGAGTTTGCTCCTGG	chr12	+	131690182	131690204	2
VEGFA1	GGGTGGGGGGAGTTTGCTCCTGG	TAGTGGAGGGAGCTTGCTCCTGG	chr17	-	39796322	39796344	4
VEGFA1	GGGTGGGGGGAGTTTGCTCCTGG	GAGTGGGTGGAGTTTGCTACAGG	chr4	+	8453786	8453808	3
VEGFA1	GGGTGGGGGGAGTTTGCTCCTGG	GGGGGTGGGGAGCATGCTCCAGG	chr9	-	93925184	93925206	4
VEGFA1	GGGTGGGGGGAGTTTGCTCCTGG	AGGGAGGAGGAATTTGCTCCAGG	chr20	-	56175350	56175372	5
VEGFA1	GGGTGGGGGGAGTTTGCTCCTGG	AGGTGGTGGGAGCTTGTTCCTGG	chr3	-	128284315	128284337	4
VEGFA1	GGGTGGGGGGAGTTTGCTCCTGG	GCGTGGGGGGTGTTTGCTCCCGG	chr5	+	32945258	32945280	2
VEGFA1	GGGTGGGGGGAGTTTGCTCCTGG	GTGGGGGTAGAGTTTGCTCCAGG	chr6	-	14316367	14316389	4
VEGFA1	GGGTGGGGGGAGTTTGCTCCTGG	GGTTGAGGGGAGTCTGCTCCAGG	chr13	+	26202795	26202817	3
VEGFA1	GGGTGGGGGGAGTTTGCTCCTGG	TTGGGGGGGCAGTTTGCTCCTGG	chr5	+	139263007	139263029	4
VEGFA1	GGGTGGGGGGAGTTTGCTCCTGG	GGTGGGGGAGAGCTAGCTCCGGG	chr3	-	195871258	195871280	5
VEGFA1	GGGTGGGGGGAGTTTGCTCCTGG	AGGAAGGAGGAGTTAGCTCCTGG	chr11	+	3445187	3445209	5
VEGFA1	GGGTGGGGGGAGTTTGCTCCTGG	AGGAAGGAGGAGTTAGCTCCTGG	chr11	+	67574245	67574267	5
VEGFA1	GGGTGGGGGGAGTTTGCTCCTGG	CTGGTGGGGGAGCTTGCTCCAGG	chr17	-	47317533	47317555	5
VEGFA1	GGGTGGGGGGAGTTTGCTCCTGG	GAGGGGGAGCAGTTTGCTCCAGG	chr22	-	19698457	19698479	4
VEGFA1	GGGTGGGGGGAGTTTGCTCCTGG	GGGCAAGGGGAGGTTGCTCCTGG	chr11	-	117481202	117481224	4
VEGFA1	GGGTGGGGGGAGTTTGCTCCTGG	GGTGGGGGTGGGTTTGCTCCTGG	chr5	-	56172073	56172095	4
VEGFA1	GGGTGGGGGGAGTTTGCTCCTGG	GGGTGGGTGGAGTTTGCTACTGG	chr1	+	33643271	33643293	2
VEGFA3	GGTGAGTGAGTGTGTGCGTGTGG	AGTGAGTGAGTGTGTGTGTGGGG	chr14	-	65569153	65569175	2
VEGFA3	GGTGAGTGAGTGTGTGCGTGTGG	AGAGAGTGAGTGTGTGCATGAGG	chr5	-	89440963	89440985	3
VEGFA3	GGTGAGTGAGTGTGTGCGTGTGG	TGTGGGTGAGTGTGTGCGTGAGG	chr5	+	115434659	115434681	2
VEGFA3	GGTGAGTGAGTGTGTGCGTGTGG	GCTGAGTGAGTGTATGCGTGTGG	chr22	-	37662818	37662840	2
VEGFA3	GGTGAGTGAGTGTGTGCGTGTGG	GGTGAGTGAGTGCGTGCGGGTGG	chr11	+	68851126	68851148	2
VEGFA3	GGTGAGTGAGTGTGTGCGTGTGG	GTTGAGTGAATGTGTGCGTGAGG	chr10	-	98760582	98760604	2
VEGFA3	GGTGAGTGAGTGTGTGCGTGTGG	AGTGAATGAGTGTGTGTGTGTGG	chr3	-	193993878	193993900	3
VEGFA3	GGTGAGTGAGTGTGTGCGTGTGG	TGTGAGTAAGTGTGTGTGTGTGG	chr14	-	62078767	62078789	3
VEGFA3	GGTGAGTGAGTGTGTGCGTGTGG	ACTGTGTGAGTGTGTGCGTGAGG	chr19	-	40561861	40561883	3
VEGFA3	GGTGAGTGAGTGTGTGCGTGTGG	AGTGTGTGAGTGTGTGCGTGTGG	chr20	-	20178278	20178300	2
VEGFA3	GGTGAGTGAGTGTGTGCGTGTGG	GGTGAGTGAGTGTGTGTGTGAGG	chr14	+	106029015	106029037	1
VEGFA3	GGTGAGTGAGTGTGTGCGTGTGG	AGCGAGTGAGTGTGTGTGTGGGG	chr9	-	18733629	18733651	3
VEGFA3	GGTGAGTGAGTGTGTGCGTGTGG	GTAGAGTGAGTGTGTGTGTGTGG	chr8	+	48997789	48997811	3
VEGFA3	GGTGAGTGAGTGTGTGCGTGTGG	AGCGAGTGGGTGTGTGCGTGGGG	chr14	+	74353480	74353502	3
VEGFA3	GGTGAGTGAGTGTGTGCGTGTGG	GGTGTGTGAGTGTGTGTGTGTGG	chr22	+	49739984	49740006	2
VEGFA3	GGTGAGTGAGTGTGTGCGTGTGG	GGTGAATGAGTGTGTGCTCTGGG	chr16	-	84032640	84032662	4
VEGFA3	GGTGAGTGAGTGTGTGCGTGTGG	AGTGAGTATGTGTGTGTGTGGGG	chr10	-	5749651	5749673	4
VEGFA3	GGTGAGTGAGTGTGTGCGTGTGG	GGTGAGCAAGTGTGTGTGTGTGG	chr2	-	230506235	230506257	3
VEGFA3	GGTGAGTGAGTGTGTGCGTGTGG	AGTGAGAAAGTGTGTGCATGCGG	chr2	+	18696208	18696230	4
VEGFA3	GGTGAGTGAGTGTGTGCGTGTGG	TGTGAGTGAGTGAGTGAATGTGG	chr19	-	6660668	6660690	4
VEGFA3	GGTGAGTGAGTGTGTGCGTGTGG	TGTGTGAGTGAGTGTGTGTGTGG	chr19	-	16569483	16569505	6
VEGFA3	GGTGAGTGAGTGTGTGCGTGTGG	GATGTGTGAGTGTGTGCCTGTGG	chr2	+	183092019	183092041	3
VEGFA3	GGTGAGTGAGTGTGTGCGTGTGG	GGTGTGTGAGTGTGTGCATTGGG	chr6	+	39028625	39028647	3
EMX1	GAGTCCGAGCAGAAGAAGAAGGG	GAGTTAGAGCAGAAGAAGAAAGG	chr5	-	45359061	45359083	2
EMX1	GAGTCCGAGCAGAAGAAGAAGGG	GAGGCCGAGCAGAAGAAAGACGG	chr2	+	219845056	219845078	3
EMX1	GAGTCCGAGCAGAAGAAGAAGGG	GAGCCGGAGCAGAAGAAGGAGGG	chr5	-	146833184	146833206	3
EMX1	GAGTCCGAGCAGAAGAAGAAGGG	ACGTCTGAGCAGAAGAAGAATGG	chr6	-	9118793	9118815	3
EMX1	GAGTCCGAGCAGAAGAAGAAGGG	AAGTCCCGGCAGAGGAAGAAGGG	chr15	+	100292462	100292484	4
EMX1	GAGTCCGAGCAGAAGAAGAAGGG	GAGTCTAAGCAGGAGAATAAAGG	chr2	-	218378102	218378124	4
EMX1	GAGTCCGAGCAGAAGAAGAAGGG	GAGCCTGAGCAGAAGGAGAAGGG	chr1	-	33606474	33606496	3
EMX1	GAGTCCGAGCAGAAGAAGAAGGG	AAGTCAGAGGAGAAGAAGAAGGG	chr15	+	61646861	61646883	3
FANCF	GGAATCCCTTCTGCAGCACCTGG	GGAACCCCGTCTGCAGCACCAGG	chr18	-	8707522	8707544	2
FANCF	GGAATCCCTTCTGCAGCACCTGG	GGAGTCCCTCCTACAGCACCAGG	chr10	+	43410014	43410036	3
FANCF	GGAATCCCTTCTGCAGCACCTGG	AGAGGCCCCTCTGCAGCACCAGG	chr17	+	78923961	78923983	4
FANCF	GGAATCCCTTCTGCAGCACCTGG	ACCATCCCTCCTGCAGCACCAGG	chrX	+	86355163	86355185	4
FANCF	GGAATCCCTTCTGCAGCACCTGG	TGAATCCCATCTCCAGCACCAGG	chr10	+	73463119	73463141	3
FANCF	GGAATCCCTTCTGCAGCACCTGG	GGAGTCCCTCCTACAGCACCAGG	chr10	+	37953183	37953205	3
FANCF	GGAATCCCTTCTGCAGCACCTGG	GGAACACCTTCTGCAGCTCCAGG	chr11	+	66475028	66475050	3
RNF2	GTCATCTTAGTCATTACCTGAGG	AATATGTTAGTCATTACCTGAGG	chr8	-	5745876	5745898	4
RNF2	GTCATCTTAGTCATTACCTGAGG	GGTATCTAAGTCATTACCTGTGG	chr5	-	92036960	92036982	3
HEK1	GGGAAAGACCCAGCATCCGTGGG	GGGAAAGTCCCAGCATCCTTTGG	chr1	+	201992424	201992446	2
HEK1	GGGAAAGACCCAGCATCCGTGGG	GGGAAGGACCCAGCATCCTGGGG	chr8	-	21121518	21121540	3
HEK1	GGGAAAGACCCAGCATCCGTGGG	GGGAAATACCCAGCATCCAATGG	chr9	+	129621071	129621093	3
HEK1	GGGAAAGACCCAGCATCCGTGGG	GAGAAAAGCCCAGCATCCTTAGG	chr8	+	48879610	48879632	4
HEK1	GGGAAAGACCCAGCATCCGTGGG	GGAAAAGACCAAGCATCAGTGGG	chr22	+	47970508	47970530	3
HEK1	GGGAAAGACCCAGCATCCGTGGG	GGGAAAAGCCCAGCATCCCTTGG	chr10	+	123094930	123094952	3
HEK2	GAACACAAAGCATAGACTGCGGG	GAACACAATGCATAGATTGCCGG	chr4	+	90522167	90522189	2
HEK2	GAACACAAAGCATAGACTGCGGG	AAGAACAAAACATAGACTGCAGG	chr18	+	56306986	56307008	4
HEK3	GGCCCAGACTGAGCACGTGATGG	AGCTCAGACTGAGCAAGTGAGGG	chr1	-	47005699	47005721	3
HEK3	GGCCCAGACTGAGCACGTGATGG	GAGCCAGAATGAGCACGTGAGGG	chr10	+	131593104	131593126	3
HEK3	GGCCCAGACTGAGCACGTGATGG	CACCCAGACTGAGCACGTGCTGG	chr15	+	79749914	79749936	3
HEK3	GGCCCAGACTGAGCACGTGATGG	GACACAGACCGGGCACGTGAGGG	chr7	-	66968036	66968058	4
HEK3	GGCCCAGACTGAGCACGTGATGG	AGACCAGACTGAGCAAGAGAGGG	chrX	-	114764143	114764165	4
HEK4	GGCACTGCGGCTGGAGGTGGGGG	GGCTCTGCGGCTGGAGGGGGTGG	chr19	-	33382075	33382097	2
HEK4	GGCACTGCGGCTGGAGGTGGGGG	GGCACGACGGCTGGAGGTGGGGG	chr10	+	126694858	126694880	2
HEK4	GGCACTGCGGCTGGAGGTGGGGG	GGCGCTGCGGCGGGAGGTGGAGG	chr15	-	41044236	41044258	2
HEK4	GGCACTGCGGCTGGAGGTGGGGG	GGCACTGCTGCTGGGGGTGGTGG	chr6	-	160517875	160517897	2
HEK4	GGCACTGCGGCTGGAGGTGGGGG	GGCACTGGGGTTGGAGGTGGGGG	chr13	-	27629404	27629426	2
HEK4	GGCACTGCGGCTGGAGGTGGGGG	GGCACTGAGGGTGGAGGTGGGGG	chr20	+	45342994	45343016	2
HEK4	GGCACTGCGGCTGGAGGTGGGGG	GGCACTGTGGCTGCAGGTGGAGG	chr20	-	1151848	1151870	2
HEK4	GGCACTGCGGCTGGAGGTGGGGG	GGCAATGCGGCTGGAGGCGGAGG	chr4	+	56815182	56815204	2
HEK4	GGCACTGCGGCTGGAGGTGGGGG	TGCACTGCGGCCGGAGGAGGTGG	chr20	+	60010546	60010568	3
HEK4	GGCACTGCGGCTGGAGGTGGGGG	GGCATCACGGCTGGAGGTGGAGG	chr10	+	77103103	77103125	3
HEK4	GGCACTGCGGCTGGAGGTGGGGG	GGCACTGAGACTGGGGGTGGGGG	chr19	-	38616180	38616202	3
HEK4	GGCACTGCGGCTGGAGGTGGGGG	AGCAGTGCGGCTAGAGGTGGTGG	chr13	+	39262912	39262934	3
HEK4	GGCACTGCGGCTGGAGGTGGGGG	AGGACTGCGGCTGGGGGTGGTGG	chr7	+	54561421	54561443	3
HEK4	GGCACTGCGGCTGGAGGTGGGGG	GGCAATGTGGCTGAAGGTGGGGG	chr19	-	41220519	41220541	3
HEK4	GGCACTGCGGCTGGAGGTGGGGG	GGCACAGCAGCTGGAGGTGCTGG	chr20	-	60895665	60895687	3
HEK4	GGCACTGCGGCTGGAGGTGGGGG	GCCACTGGGGCTGGGGGTGGGGG	chr1	-	171018454	171018476	3
HEK4	GGCACTGCGGCTGGAGGTGGGGG	TGCACTGTGGCTGGAGATGGGGG	chr17	-	176296	176318	3
HEK4	GGCACTGCGGCTGGAGGTGGGGG	CACACTGCAGCTGGAGGTGGTGG	chr13	-	88900986	88901008	3
HEK4	GGCACTGCGGCTGGAGGTGGGGG	GGAACTGGGGCTGGGGGTGGGGG	chr10	+	127971427	127971449	3
HBB	CTTGCCCCACAGGGCAGTAACGG	ATTGCCCCACGGGGCAGTGACGG	chr12	+	93549185	93549207	3
HBB	CTTGCCCCACAGGGCAGTAACGG	GTGGCCCCACAGGGCAGGAATGG	chrX	+	75006240	75006262	3
HBB	CTTGCCCCACAGGGCAGTAACGG	TCAGCCCCACAGGGCAGTAAGGG	chr9	+	104595866	104595888	3
HBB	CTTGCCCCACAGGGCAGTAACGG	GCTGCCCCACAGGGCAGCAAAGG	chr12	-	124803828	124803850	3
VEGFA	GGGTGGGGGGAGTTTGCTCCTGG	GGGGAGGGGAAGTTTGCTCCTGG	chr1	-	99347645	99347667	3
VEGFA	GGGTGGGGGGAGTTTGCTCCTGG	GCGTGGGGGGTGTTTGCTCCCGG	chr5	+	32945258	32945280	2
VEGFA	GGGTGGGGGGAGTTTGCTCCTGG	CCCGGGGGGAAGCTTGCTCCAGG	chr6	-	91365249	91365271	6
VEGFA	GGGTGGGGGGAGTTTGCTCCTGG	CGGGGGAGGGAGTTTGCTCCTGG	chr12	+	1988060	1988082	3
VEGFA	GGGTGGGGGGAGTTTGCTCCTGG	GGGAGGGTGGAGTTTGCTCCTGG	chr12	+	131690182	131690204	2
VEGFA	GGGTGGGGGGAGTTTGCTCCTGG	GGATGGAGGGAGTTTGCTCCTGG	chr15	-	65637531	65637553	2
VEGFA	GGGTGGGGGGAGTTTGCTCCTGG	TAGTGGAGGGAGCTTGCTCCTGG	chr17	-	39796322	39796344	4
VEGFA	GGGTGGGGGGAGTTTGCTCCTGG	GGGTGGGGGGAGTTTGCCCCAGG	chr22	+	37215259	37215281	1

## Sheet: DIG-seq
Screen Dataset
	gRNA Name	gRNA Sequence	GC%	Cell-line	Num_OTS	Num_OTS_screen
DIG-seq	CCR5	TCATCCTCCTGACAATCGATAGG	0.45	Hela	1	1
	EMX1	GAGTCCGAGCAGAAGAAGAAGGG	0.5	Hela	7	5
	FANCF	GGAATCCCTTCTGCAGCACCTGG	0.6	Hela	8	7
	HBB	CTTGCCCCACAGGGCAGTAACGG	0.6	Hela	3	3
	HEK2	GAACACAAAGCATAGACTGCGGG	0.45	Hela	1	1
	HEK3	GGCCCAGACTGAGCACGTGATGG	0.65	Hela	3	3
	RNF2	GTCATCTTAGTCATTACCTGAGG	0.4	Hela	1	1
	VEGFA1	GGGTGGGGGGAGTTTGCTCCTGG	0.7	Hela	17	17
total	8				41	38
sgID	gRNA	OTS	Chr	Strand	Start	End	Mismatch
HBB	CTTGCCCCACAGGGCAGTAACGG	TCAGCCCCACAGGGCAGTAAGGG	chr9	+	104595866	104595888	3
HBB	CTTGCCCCACAGGGCAGTAACGG	GCTGCCCCACAGGGCAGCAAAGG	chr12	-	124803828	124803850	3
HBB	CTTGCCCCACAGGGCAGTAACGG	GTGGCCCCACAGGGCAGGAATGG	chrX	+	75006240	75006262	3
VEGFA1	GGGTGGGGGGAGTTTGCTCCTGG	TAGTGGAGGGAGCTTGCTCCTGG	chr17	-	39796322	39796344	4
VEGFA1	GGGTGGGGGGAGTTTGCTCCTGG	CGGGGGAGGGAGTTTGCTCCTGG	chr12	+	1988060	1988082	3
VEGFA1	GGGTGGGGGGAGTTTGCTCCTGG	GTGGGGGTAGAGTTTGCTCCAGG	chr6	-	14316367	14316389	4
VEGFA1	GGGTGGGGGGAGTTTGCTCCTGG	GGATGGAGGGAGTTTGCTCCTGG	chr15	-	65637531	65637553	2
VEGFA1	GGGTGGGGGGAGTTTGCTCCTGG	TTGGGGGGGCAGTTTGCTCCTGG	chr5	+	139263007	139263029	4
VEGFA1	GGGTGGGGGGAGTTTGCTCCTGG	GGGGAGGGGAAGTTTGCTCCTGG	chr1	-	99347645	99347667	3
VEGFA1	GGGTGGGGGGAGTTTGCTCCTGG	AGGAAGGAGGAGTTAGCTCCTGG	chr11	+	3445187	3445209	5
VEGFA1	GGGTGGGGGGAGTTTGCTCCTGG	AGGGAGGAGGAATTTGCTCCAGG	chr20	-	56175350	56175372	5
VEGFA1	GGGTGGGGGGAGTTTGCTCCTGG	GCGTGGGGGGTGTTTGCTCCCGG	chr5	+	32945258	32945280	2
VEGFA1	GGGTGGGGGGAGTTTGCTCCTGG	CTGGTGGGGGAGCTTGCTCCAGG	chr17	-	47317533	47317555	5
VEGFA1	GGGTGGGGGGAGTTTGCTCCTGG	GGGAGGGTGGAGTTTGCTCCTGG	chr12	+	131690182	131690204	2
VEGFA1	GGGTGGGGGGAGTTTGCTCCTGG	GGTGGGGGAGAGCTAGCTCCGGG	chr3	-	195871258	195871280	5
VEGFA1	GGGTGGGGGGAGTTTGCTCCTGG	GAGGGGGAGCAGTTTGCTCCAGG	chr22	-	19698457	19698479	4
VEGFA1	GGGTGGGGGGAGTTTGCTCCTGG	GGGTGGGGGGAGTTTGCCCCAGG	chr22	+	37215259	37215281	1
VEGFA1	GGGTGGGGGGAGTTTGCTCCTGG	GAGGGTGGGGAGTTTACTCCTGG	chr5	+	7067142	7067164	4
VEGFA1	GGGTGGGGGGAGTTTGCTCCTGG	AGGAAGGAGGAGTTAGCTCCTGG	chr11	+	67574245	67574267	5
VEGFA1	GGGTGGGGGGAGTTTGCTCCTGG	GGTTGAGGGGAGTCTGCTCCAGG	chr13	+	26202795	26202817	3
FANCF	GGAATCCCTTCTGCAGCACCTGG	TGAATCCCATCTCCAGCACCAGG	chr10	+	73463119	73463141	3
FANCF	GGAATCCCTTCTGCAGCACCTGG	GGAACACCTTCTGCAGCTCCAGG	chr11	+	66475028	66475050	3
FANCF	GGAATCCCTTCTGCAGCACCTGG	GGAACCCCGTCTGCAGCACCAGG	chr18	-	8707522	8707544	2
FANCF	GGAATCCCTTCTGCAGCACCTGG	ACCATCCCTCCTGCAGCACCAGG	chrX	+	86355163	86355185	4
FANCF	GGAATCCCTTCTGCAGCACCTGG	GGAGTCCCTCCTACAGCACCAGG	chr10	+	43410014	43410036	3
FANCF	GGAATCCCTTCTGCAGCACCTGG	AGAGGCCCCTCTGCAGCACCAGG	chr17	+	78923961	78923983	4
FANCF	GGAATCCCTTCTGCAGCACCTGG	GGAGTCCCTCCTACAGCACCAGG	chr10	+	37953183	37953205	3
HEK3	GGCCCAGACTGAGCACGTGATGG	AGCTCAGACTGAGCAAGTGAGGG	chr1	-	47005699	47005721	3
HEK3	GGCCCAGACTGAGCACGTGATGG	CACCCAGACTGAGCACGTGCTGG	chr15	+	79749914	79749936	3
HEK3	GGCCCAGACTGAGCACGTGATGG	GAGCCAGAATGAGCACGTGAGGG	chr10	+	131593104	131593126	3
RNF2	GTCATCTTAGTCATTACCTGAGG	GGTATCTAAGTCATTACCTGTGG	chr5	-	92036960	92036982	3
HEK2	GAACACAAAGCATAGACTGCGGG	GAACACAATGCATAGATTGCCGG	chr4	+	90522167	90522189	2
EMX1	GAGTCCGAGCAGAAGAAGAAGGG	ACGTCTGAGCAGAAGAAGAATGG	chr6	-	9118793	9118815	3
EMX1	GAGTCCGAGCAGAAGAAGAAGGG	GAGTTAGAGCAGAAGAAGAAAGG	chr5	-	45359061	45359083	2
EMX1	GAGTCCGAGCAGAAGAAGAAGGG	AAGTCTGAGCACAAGAAGAATGG	chr5	+	9227146	9227168	3
EMX1	GAGTCCGAGCAGAAGAAGAAGGG	GAGCCTGAGCAGAAGGAGAAGGG	chr1	-	33606474	33606496	3
EMX1	GAGTCCGAGCAGAAGAAGAAGGG	AAGTCAGAGGAGAAGAAGAAGGG	chr15	+	61646861	61646883	3
CCR5	TCATCCTCCTGACAATCGATAGG	ACATCCTTCTGACAATCATTTGG	chr10	+	48385242	48385264	4

## Sheet: SITE-Seq
Screen Dataset
	gRNA Name	gRNA Sequence	GC%	Cell-line	Num_OTS	Num_OTS_screen
SITE-Seq	CD34	ATAGGAGAAGATGATGTATAGGG	0.3	HEK293	11	5
	FANCF	GGAATCCCTTCTGCAGCACCTGG	0.6	HEK293	7	5
	PAPSS2	GCATACAGTGATTTGATGAAAGG	0.35	HEK293	7	4
	PTPRC_target2	GCAAAACTCAACCCTACCCCAGG	0.55	HEK293	2	0
	PTPRC_target5	CTCGTCTGATAAGACAACAGTGG	0.45	HEK293	1	1
	VEGFA	GGGTGGGGGGAGTTTGCTCCTGG	0.7	HEK293	42	26
	XRCC5	GGTGGACAAGCGGCAGATAGCGG	0.6	HEK293	9	2
total	7				79	43
sgID	gRNA	OTS	Chr	Strand	Start	End	Mismatch
VEGFA	GGGTGGGGGGAGTTTGCTCCTGG	GGATGGAGGGAGTTTGCTCCTGG	chr15	-	65637531	65637553	2
VEGFA	GGGTGGGGGGAGTTTGCTCCTGG	TAGTGGAGGGAGCTTGCTCCTGG	chr17	-	39796322	39796344	4
VEGFA	GGGTGGGGGGAGTTTGCTCCTGG	GGGGAGGGGAAGTTTGCTCCTGG	chr1	-	99347645	99347667	3
VEGFA	GGGTGGGGGGAGTTTGCTCCTGG	GTGGGGGTAGAGTTTGCTCCAGG	chr6	-	14316367	14316389	4
VEGFA	GGGTGGGGGGAGTTTGCTCCTGG	AGGTGGTGGGAGCTTGTTCCTGG	chr3	-	128284315	128284337	4
VEGFA	GGGTGGGGGGAGTTTGCTCCTGG	GGGAGGGGGCAGGTTGCTCCAGG	chr12	-	21680541	21680563	3
VEGFA	GGGTGGGGGGAGTTTGCTCCTGG	GGGCAGAGGGAGTTAGCACCGGG	chr22	-	39151235	39151257	5
VEGFA	GGGTGGGGGGAGTTTGCTCCTGG	GGGCAAGGGGAGGTTGCTCCTGG	chr11	-	117481202	117481224	4
VEGFA	GGGTGGGGGGAGTTTGCTCCTGG	GGGGGTGGGGACTTTGCTCCAGG	chr17	-	32986319	32986341	3
VEGFA	GGGTGGGGGGAGTTTGCTCCTGG	AGGGAGGAGGAATTTGCTCCAGG	chr20	-	56175350	56175372	5
VEGFA	GGGTGGGGGGAGTTTGCTCCTGG	GGTGGAGGGGACATTGCTCCAGG	chr22	+	49700496	49700518	5
VEGFA	GGGTGGGGGGAGTTTGCTCCTGG	GAGGGTGGGGAGTTTACTCCTGG	chr5	+	7067142	7067164	4
VEGFA	GGGTGGGGGGAGTTTGCTCCTGG	GGAGGGGGGGCTTTTGCTCCAGG	chr4	+	185246154	185246176	4
VEGFA	GGGTGGGGGGAGTTTGCTCCTGG	GGTGGGGGAGAGCTAGCTCCGGG	chr3	-	195871258	195871280	5
VEGFA	GGGTGGGGGGAGTTTGCTCCTGG	GGGGGTGGGGAGTTAGCTCATGG	chr18	-	29304407	29304429	4
VEGFA	GGGTGGGGGGAGTTTGCTCCTGG	AGGGATGGGGAGAGTGCTCCAGG	chr20	+	56419694	56419716	6
VEGFA	GGGTGGGGGGAGTTTGCTCCTGG	AAGTAAGGGAAGTTTGCTCCTGG	chr16	-	8763207	8763229	5
VEGFA	GGGTGGGGGGAGTTTGCTCCTGG	GTGGGGGGTGATTTTGCCCCCGG	chr5	-	2536637	2536659	5
VEGFA	GGGTGGGGGGAGTTTGCTCCTGG	AAGTGGGAAGAGTTTGTTCCAGG	chr21	-	37116653	37116675	5
VEGFA	GGGTGGGGGGAGTTTGCTCCTGG	AGCTGAGGGGAGCTTGCTCTGGG	chr11	-	33682250	33682272	5
VEGFA	GGGTGGGGGGAGTTTGCTCCTGG	TGGGTGGAGGGGTTTTCTCCAGG	chr7	+	131242848	131242870	6
VEGFA	GGGTGGGGGGAGTTTGCTCCTGG	GGAGGGAGGGAGATTCCTCCAGG	chr2	-	56522918	56522940	5
VEGFA	GGGTGGGGGGAGTTTGCTCCTGG	AGGGAGGGAGAATTTGCTCCTGG	chr2	+	209437583	209437605	5
VEGFA	GGGTGGGGGGAGTTTGCTCCTGG	TTGGGGGGGCAGTTTGCTCCTGG	chr5	+	139263007	139263029	4
VEGFA	GGGTGGGGGGAGTTTGCTCCTGG	TGGGGCAGGGAGAGTGCTCCTGG	chr10	-	133171911	133171933	6
VEGFA	GGGTGGGGGGAGTTTGCTCCTGG	GGCCTGGGGGGATTTTCTCCCGG	chr5	+	2823626	2823648	6
FANCF	GGAATCCCTTCTGCAGCACCTGG	GGAACCCCGTCTGCAGCACCAGG	chr18	-	8707522	8707544	2
FANCF	GGAATCCCTTCTGCAGCACCTGG	GGAGTCCCTCCTACAGCACCAGG	chr10	+	43410014	43410036	3
FANCF	GGAATCCCTTCTGCAGCACCTGG	AGAGGCCCCTCTGCAGCACCAGG	chr17	+	78923961	78923983	4
FANCF	GGAATCCCTTCTGCAGCACCTGG	GGAGTCCCTCCTACAGCACCAGG	chr10	+	37953183	37953205	3
FANCF	GGAATCCCTTCTGCAGCACCTGG	ACCATCCCTCCTGCAGCACCAGG	chrX	+	86355163	86355185	4
PTPRC_target5	CTCGTCTGATAAGACAACAGTGG	GCTCAGTGATAAGACAACAGTGG	chr10	-	82021706	82021728	6
PAPSS2	GCATACAGTGATTTGATGAAAGG	GGACACAGAGATTTGATGAAGGG	chr1	+	146233720	146233742	3
PAPSS2	GCATACAGTGATTTGATGAAAGG	GTATACAGATGATTTATGAATGG	chrX	-	74505780	74505802	6
PAPSS2	GCATACAGTGATTTGATGAAAGG	GGACACAGAGATTTGATGAAGGG	chr1	-	148588593	148588615	3
PAPSS2	GCATACAGTGATTTGATGAAAGG	AACTACAGTGATTTTATGAAGGG	chr11	+	22473289	22473311	4
CD34	ATAGGAGAAGATGATGTATAGGG	GATAGGGAAGATGATGAATATGG	chr7	-	41549102	41549124	6
CD34	ATAGGAGAAGATGATGTATAGGG	ATAGGAGAAGATGAAGCATAAGG	chr6	-	163218905	163218927	2
CD34	ATAGGAGAAGATGATGTATAGGG	CAAAGAGGAGATGATGTATAAGG	chr7	+	97797597	97797619	4
CD34	ATAGGAGAAGATGATGTATAGGG	GGAAAGGAAGATGATGTATAGGG	chr12	-	29354033	29354055	5
CD34	ATAGGAGAAGATGATGTATAGGG	GGTATAGAAGAAGATGTATATGG	chr1	-	151451419	151451441	6
XRCC5	GGTGGACAAGCGGCAGATAGCGG	GGTGGGACAAGGGCAGATAAGGG	chr17	-	41488471	41488493	6
XRCC5	GGTGGACAAGCGGCAGATAGCGG	GGTGGACAAACAGCAGATTGTGG	chr12	+	85961727	85961749	3

## Sheet: BLESS
Screen Dataset
	gRNA Name	gRNA Sequence	GC%	Cell-line	Num_OTS	Num_OTS_screen
BLESS	sg1	GCCTCCCCAAAGCCTGGCCAGGG	0.7	293FT	5	5
	sg2	GGCCAGGCTTTGGGGAGGCCTGG	0.75	293FT	12	9
total	2				17	14
sgID	gRNA	OTS	Chr	Strand	Start	End	Mismatch
sg1	GCCTCCCCAAAGCCTGGCCAGGG	ACCTCCCCATAGCCTGGCCAGGG	chr11	-	44986455	44986477	2
sg1	GCCTCCCCAAAGCCTGGCCAGGG	TCCTCCCCACAGCCTGGCCAGGG	chr9	-	89337380	89337402	2
sg1	GCCTCCCCAAAGCCTGGCCAGGG	TCCTCCCCAGAGCCTGGCCATGG	chr22	-	46315635	46315657	2
sg1	GCCTCCCCAAAGCCTGGCCAGGG	ACCTCCCCACAGCCAGGCCACGG	chr2	+	135317598	135317620	3
sg1	GCCTCCCCAAAGCCTGGCCAGGG	GCCTTCCCAAAGCCCGGCCATGG	chr3	-	139977219	139977241	2
sg2	GGCCAGGCTTTGGGGAGGCCTGG	GGCCAGGCTCTGAGGAGGCCAGG	chr5	+	34026344	34026366	2
sg2	GGCCAGGCTTTGGGGAGGCCTGG	GGCCAGGGGTTGGGGAGGCCTGG	chr11	+	67410062	67410084	2
sg2	GGCCAGGCTTTGGGGAGGCCTGG	GCCCAGGCTTTGGGGAACCCTGG	chr3	-	23919928	23919950	3
sg2	GGCCAGGCTTTGGGGAGGCCTGG	GCCCAGGCATTAGGGAGGCCTGG	chr18	-	75311777	75311799	3
sg2	GGCCAGGCTTTGGGGAGGCCTGG	AGCCAGGCTATGAGGAGGCCAGG	chr6	+	168705441	168705463	3
sg2	GGCCAGGCTTTGGGGAGGCCTGG	GGACAGGCTTTGGGGAGGCACGG	chr17	-	76992474	76992496	2
sg2	GGCCAGGCTTTGGGGAGGCCTGG	GGCTAGGCTATGGGGAGACCTGG	chr16	+	56715757	56715779	3
sg2	GGCCAGGCTTTGGGGAGGCCTGG	AGCCAGGTCTTGGGAAGGCCGGG	chr2	+	121153615	121153637	4
sg2	GGCCAGGCTTTGGGGAGGCCTGG	AGACAGGCTCTGGGGAGGCCTGG	chr16	+	73470906	73470928	3

## Sheet: GUIDE-seq
Screen Dataset
	gRNA Name	gRNA Sequence	GC%	Cell-line	Num_OTS	Num_OTS_screen
GUIDE-seq	EMX1	GAGTCCGAGCAGAAGAAGAAGGG	0.5	U2OS	15	10
	FANCF	GGAATCCCTTCTGCAGCACCTGG	0.6	U2OS	8	7
	HEK293_sgRNA1	GGGAAAGACCCAGCATCCGTGGG	0.6	HEK293	9	8
	HEK293_sgRNA2	GAACACAAAGCATAGACTGCGGG	0.45	HEK293	2	1
	HEK293_sgRNA3	GGCCCAGACTGAGCACGTGATGG	0.65	HEK293	5	5
	HEK293_sgRNA4	GGCACTGCGGCTGGAGGTGGGGG	0.75	HEK293	133	111
	VEGFA_site1	GGGTGGGGGGAGTTTGCTCCTGG	0.7	U2OS	21	21
	VEGFA_site2	GACCCCCTCCACCCCGCCTCCGG	0.8	U2OS	151	/
	VEGFA_site3	GGTGAGTGAGTGTGTGCGTGTGG	0.6	U2OS	59	46
total	9				403	209
sgID	gRNA	OTS	Chr	Strand	Start	End	Mismatch
VEGFA_site1	GGGTGGGGGGAGTTTGCTCCTGG	GGATGGAGGGAGTTTGCTCCTGG	chr15	-	65637531	65637553	2
VEGFA_site1	GGGTGGGGGGAGTTTGCTCCTGG	TAGTGGAGGGAGCTTGCTCCTGG	chr17	-	39796322	39796344	4
VEGFA_site1	GGGTGGGGGGAGTTTGCTCCTGG	GGGGAGGGGAAGTTTGCTCCTGG	chr1	-	99347645	99347667	3
VEGFA_site1	GGGTGGGGGGAGTTTGCTCCTGG	GGGAGGGTGGAGTTTGCTCCTGG	chr12	+	131690182	131690204	2
VEGFA_site1	GGGTGGGGGGAGTTTGCTCCTGG	CGGGGGAGGGAGTTTGCTCCTGG	chr12	+	1988060	1988082	3
VEGFA_site1	GGGTGGGGGGAGTTTGCTCCTGG	CTGGTGGGGGAGCTTGCTCCAGG	chr17	-	47317533	47317555	5
VEGFA_site1	GGGTGGGGGGAGTTTGCTCCTGG	GGGTGGGGGGAGTTTGCCCCAGG	chr22	+	37215259	37215281	1
VEGFA_site1	GGGTGGGGGGAGTTTGCTCCTGG	GCGTGGGGGGTGTTTGCTCCCGG	chr5	+	32945258	32945280	2
VEGFA_site1	GGGTGGGGGGAGTTTGCTCCTGG	GTGGGGGTAGAGTTTGCTCCAGG	chr6	-	14316367	14316389	4
VEGFA_site1	GGGTGGGGGGAGTTTGCTCCTGG	GAGGGTGGGGAGTTTACTCCTGG	chr5	+	7067142	7067164	4
VEGFA_site1	GGGTGGGGGGAGTTTGCTCCTGG	GGAGGAGGGGAGTCTGCTCCAGG	chr1	+	233157337	233157359	4
VEGFA_site1	GGGTGGGGGGAGTTTGCTCCTGG	GGTGGGGGTGGGTTTGCTCCTGG	chr5	-	56172073	56172095	4
VEGFA_site1	GGGTGGGGGGAGTTTGCTCCTGG	GAGGGGGAGCAGTTTGCTCCAGG	chr22	-	19698457	19698479	4
VEGFA_site1	GGGTGGGGGGAGTTTGCTCCTGG	GAGTGGGTGGAGTTTGCTACAGG	chr4	+	8453786	8453808	3
VEGFA_site1	GGGTGGGGGGAGTTTGCTCCTGG	AGGTGGTGGGAGCTTGTTCCTGG	chr3	-	128284315	128284337	4
VEGFA_site1	GGGTGGGGGGAGTTTGCTCCTGG	GGGCAAGGGGAGGTTGCTCCTGG	chr11	-	117481202	117481224	4
VEGFA_site1	GGGTGGGGGGAGTTTGCTCCTGG	GGTGGGGGAGAGCTAGCTCCGGG	chr3	-	195871258	195871280	5
VEGFA_site1	GGGTGGGGGGAGTTTGCTCCTGG	AGGAAGGAGGAGTTAGCTCCTGG	chr11	+	67574245	67574267	5
VEGFA_site1	GGGTGGGGGGAGTTTGCTCCTGG	GGTTGAGGGGAGTCTGCTCCAGG	chr13	+	26202795	26202817	3
VEGFA_site1	GGGTGGGGGGAGTTTGCTCCTGG	AAGTAAGGGAAGTTTGCTCCTGG	chr16	-	8763207	8763229	5
VEGFA_site1	GGGTGGGGGGAGTTTGCTCCTGG	AGGAAGGAGGAGTTAGCTCCTGG	chr3	-	125633986	125634008	5
VEGFA_site3	GGTGAGTGAGTGTGTGCGTGTGG	AGTGAGTGAGTGTGTGTGTGGGG	chr14	-	65569153	65569175	2
VEGFA_site3	GGTGAGTGAGTGTGTGCGTGTGG	AGAGAGTGAGTGTGTGCATGAGG	chr5	-	89440963	89440985	3
VEGFA_site3	GGTGAGTGAGTGTGTGCGTGTGG	TGTGGGTGAGTGTGTGCGTGAGG	chr5	+	115434659	115434681	2
VEGFA_site3	GGTGAGTGAGTGTGTGCGTGTGG	GCTGAGTGAGTGTATGCGTGTGG	chr22	-	37662818	37662840	2
VEGFA_site3	GGTGAGTGAGTGTGTGCGTGTGG	GGTGAGTGAGTGCGTGCGGGTGG	chr11	+	68851126	68851148	2
VEGFA_site3	GGTGAGTGAGTGTGTGCGTGTGG	GTTGAGTGAATGTGTGCGTGAGG	chr10	-	98760582	98760604	2
VEGFA_site3	GGTGAGTGAGTGTGTGCGTGTGG	AGTGAATGAGTGTGTGTGTGTGG	chr3	-	193993878	193993900	3
VEGFA_site3	GGTGAGTGAGTGTGTGCGTGTGG	TGTGAGTAAGTGTGTGTGTGTGG	chr14	-	62078767	62078789	3
VEGFA_site3	GGTGAGTGAGTGTGTGCGTGTGG	ACTGTGTGAGTGTGTGCGTGAGG	chr19	-	40561861	40561883	3
VEGFA_site3	GGTGAGTGAGTGTGTGCGTGTGG	AGCGAGTGGGTGTGTGCGTGGGG	chr14	+	74353480	74353502	3
VEGFA_site3	GGTGAGTGAGTGTGTGCGTGTGG	AGTGTGTGAGTGTGTGCGTGTGG	chr20	-	20178278	20178300	2
VEGFA_site3	GGTGAGTGAGTGTGTGCGTGTGG	CGCGAGTGAGTGTGTGCGCGGGG	chr3	-	71632803	71632825	3
VEGFA_site3	GGTGAGTGAGTGTGTGCGTGTGG	GGTGAGTGAGTGTGTGTGTGAGG	chr14	+	106029015	106029037	1
VEGFA_site3	GGTGAGTGAGTGTGTGCGTGTGG	CTGGAGTGAGTGTGTGTGTGTGG	chr19	-	47732486	47732508	4
VEGFA_site3	GGTGAGTGAGTGTGTGCGTGTGG	AGCGAGTGAGTGTGTGTGTGGGG	chr9	-	18733629	18733651	3
VEGFA_site3	GGTGAGTGAGTGTGTGCGTGTGG	GGTGAGTCAGTGTGTGAGTGAGG	chr2	-	73317044	73317066	2
VEGFA_site3	GGTGAGTGAGTGTGTGCGTGTGG	GGTGTGTGAGTGTGTGTGTGTGG	chr22	+	49739984	49740006	2
VEGFA_site3	GGTGAGTGAGTGTGTGCGTGTGG	TGTGAGTGAGTGTGTGTATGGGG	chr5	-	29367373	29367395	3
VEGFA_site3	GGTGAGTGAGTGTGTGCGTGTGG	AGTGAGTGAGTGAGTGAGTGAGG	chr4	+	58326591	58326613	3
VEGFA_site3	GGTGAGTGAGTGTGTGCGTGTGG	TGTGGGTGAGCATGTGCGTGAGG	chr13	+	114882983	114883005	4
VEGFA_site3	GGTGAGTGAGTGTGTGCGTGTGG	GTAGAGTGAGTGTGTGTGTGTGG	chr8	+	48997789	48997811	3
VEGFA_site3	GGTGAGTGAGTGTGTGCGTGTGG	GGTGGATGAGTGTGTGTGTGGGG	chr12	+	6937039	6937061	3
VEGFA_site3	GGTGAGTGAGTGTGTGCGTGTGG	CATGAGTGAGTGTGTGGGTGGGG	chr19	+	1716775	1716797	3
VEGFA_site3	GGTGAGTGAGTGTGTGCGTGTGG	AGTGAGTATGTGTGTGTGTGGGG	chr10	-	5749651	5749673	4
VEGFA_site3	GGTGAGTGAGTGTGTGCGTGTGG	GATGAGTGAGTGAGTGAGTGGGG	chr6	-	157078321	157078343	3
VEGFA_site3	GGTGAGTGAGTGTGTGCGTGTGG	GGTGAGTGTGTGTGTGCATGTGG	chr2	-	177463420	177463442	2
VEGFA_site3	GGTGAGTGAGTGTGTGCGTGTGG	GGTGAGTAAGTGTGAGCGTAAGG	chr18	+	74103158	74103180	3
VEGFA_site3	GGTGAGTGAGTGTGTGCGTGTGG	AGTGAGTGAGTGAGTGAGTGGGG	chr11	+	79178506	79178528	3
VEGFA_site3	GGTGAGTGAGTGTGTGCGTGTGG	GATGAGTGTGTGTGTGTGTGAGG	chr4	-	62067613	62067635	3
VEGFA_site3	GGTGAGTGAGTGTGTGCGTGTGG	GGTGAATGAGTGTGTGCTCTGGG	chr16	-	84032640	84032662	4
VEGFA_site3	GGTGAGTGAGTGTGTGCGTGTGG	AGGGAGTGACTGTGTGCGTGTGG	chr10	+	130228337	130228359	3
VEGFA_site3	GGTGAGTGAGTGTGTGCGTGTGG	GGTGAGCAAGTGTGTGTGTGTGG	chr2	-	230506235	230506257	3
VEGFA_site3	GGTGAGTGAGTGTGTGCGTGTGG	CGTGAGTGAGTGTGTACCTGGGG	chr20	+	50724388	50724410	3
VEGFA_site3	GGTGAGTGAGTGTGTGCGTGTGG	GGTGGATGACTGTGTGTGTGGGG	chr11	+	75147763	75147785	4
VEGFA_site3	GGTGAGTGAGTGTGTGCGTGTGG	TGTGGGTGAGTGTGTGTGTGTGG	chr1	-	48305032	48305054	3
VEGFA_site3	GGTGAGTGAGTGTGTGCGTGTGG	AGTGAGTAAGTGAGTGAGTGAGG	chr7	+	51294262	51294284	4
VEGFA_site3	GGTGAGTGAGTGTGTGCGTGTGG	GGTGTATGAGTGTGTGTGTGAGG	chr8	+	143890810	143890832	3
VEGFA_site3	GGTGAGTGAGTGTGTGCGTGTGG	TGTGAGTGAGTATGTACATGTGG	chr17	+	33323252	33323274	4
VEGFA_site3	GGTGAGTGAGTGTGTGCGTGTGG	TGTGAGTGGGTGTGTGTGTGGGG	chr19	+	17594217	17594239	3
VEGFA_site3	GGTGAGTGAGTGTGTGCGTGTGG	AGTGAGAAAGTGTGTGCATGCGG	chr2	+	18696208	18696230	4
VEGFA_site3	GGTGAGTGAGTGTGTGCGTGTGG	AGTGAGTGAGTGTGAGTGCGGGG	chr8	-	67579421	67579443	4
VEGFA_site3	GGTGAGTGAGTGTGTGCGTGTGG	GGTGTGTGGGTGGGGGTGTGTGG	chr18	-	14871044	14871066	5
VEGFA_site3	GGTGAGTGAGTGTGTGCGTGTGG	AGGGAGTGAGTGTGAGAGTGCGG	chr6	+	144458274	144458296	4
VEGFA_site3	GGTGAGTGAGTGTGTGCGTGTGG	GGTGAGAGAGTGTGTGCACGGGG	chr22	+	43939280	43939302	3
VEGFA_site3	GGTGAGTGAGTGTGTGCGTGTGG	GGGGGGTGAGTGTGTGTGTGGGG	chr1	+	32738747	32738769	3
VEGFA_site3	GGTGAGTGAGTGTGTGCGTGTGG	TGTGAGAGAGAGTGTGCGTGTGG	chr1	-	47690888	47690910	3
EMX1	GAGTCCGAGCAGAAGAAGAAGGG	GAGTTAGAGCAGAAGAAGAAAGG	chr5	-	45359061	45359083	2
EMX1	GAGTCCGAGCAGAAGAAGAAGGG	GAGGCCGAGCAGAAGAAAGACGG	chr2	+	219845056	219845078	3
EMX1	GAGTCCGAGCAGAAGAAGAAGGG	AAGTCTGAGCACAAGAAGAATGG	chr5	+	9227146	9227168	3
EMX1	GAGTCCGAGCAGAAGAAGAAGGG	GAGTCCGGGAAGGAGAAGAAAGG	chrX	-	53467705	53467727	3
EMX1	GAGTCCGAGCAGAAGAAGAAGGG	GAGCCGGAGCAGAAGAAGGAGGG	chr5	-	146833184	146833206	3
EMX1	GAGTCCGAGCAGAAGAAGAAGGG	AAGTCCGAGGAGAGGAAGAAAGG	chr1	-	23720612	23720634	3
EMX1	GAGTCCGAGCAGAAGAAGAAGGG	ACGTCTGAGCAGAAGAAGAATGG	chr6	-	9118793	9118815	3
EMX1	GAGTCCGAGCAGAAGAAGAAGGG	AAGTCCCGGCAGAGGAAGAAGGG	chr15	+	100292462	100292484	4
EMX1	GAGTCCGAGCAGAAGAAGAAGGG	GAGTCTAAGCAGGAGAATAAAGG	chr2	-	218378102	218378124	4
EMX1	GAGTCCGAGCAGAAGAAGAAGGG	GAGCACGAGCAAGAGAAGAAGGG	chr10	+	58848712	58848734	4
FANCF	GGAATCCCTTCTGCAGCACCTGG	GGAACCCCGTCTGCAGCACCAGG	chr18	-	8707522	8707544	2
FANCF	GGAATCCCTTCTGCAGCACCTGG	GGAGTCCCTCCTACAGCACCAGG	chr10	+	43410014	43410036	3
FANCF	GGAATCCCTTCTGCAGCACCTGG	AGAGGCCCCTCTGCAGCACCAGG	chr17	+	78923961	78923983	4
FANCF	GGAATCCCTTCTGCAGCACCTGG	ACCATCCCTCCTGCAGCACCAGG	chrX	+	86355163	86355185	4
FANCF	GGAATCCCTTCTGCAGCACCTGG	GGATTGCCATCCGCAGCACCTGG	chr6	-	143382080	143382102	4
FANCF	GGAATCCCTTCTGCAGCACCTGG	TGAATCCCATCTCCAGCACCAGG	chr10	+	73463119	73463141	3
FANCF	GGAATCCCTTCTGCAGCACCTGG	GGAGTCCCTCCTACAGCACCAGG	chr10	+	37953183	37953205	3
HEK293_sgRNA1	GGGAAAGACCCAGCATCCGTGGG	GGGAAAGTCCCAGCATCCTTTGG	chr1	+	201992424	201992446	2
HEK293_sgRNA1	GGGAAAGACCCAGCATCCGTGGG	GGGAAAAGCCCAGCATCCCTTGG	chr10	+	123094930	123094952	3
HEK293_sgRNA1	GGGAAAGACCCAGCATCCGTGGG	GGGAAGGACCCAGCATCCTGGGG	chr8	-	21121518	21121540	3
HEK293_sgRNA1	GGGAAAGACCCAGCATCCGTGGG	GGGAAATACCCAGCATCCAATGG	chr9	+	129621071	129621093	3
HEK293_sgRNA1	GGGAAAGACCCAGCATCCGTGGG	CAAGAAGACCCAGCTTCCGTAGG	chr19	-	10362656	10362678	5
HEK293_sgRNA1	GGGAAAGACCCAGCATCCGTGGG	GAGAAAAGCCCAGCATCCTTAGG	chr8	+	48879610	48879632	4
HEK293_sgRNA1	GGGAAAGACCCAGCATCCGTGGG	GGAAAAGACCAAGCATCAGTGGG	chr22	+	47970508	47970530	3
HEK293_sgRNA1	GGGAAAGACCCAGCATCCGTGGG	GGGAAGGACCCAGCATTCCTGGG	chr22	+	43689583	43689605	3
HEK293_sgRNA2	GAACACAAAGCATAGACTGCGGG	GAACACAATGCATAGATTGCCGG	chr4	+	90522167	90522189	2
HEK293_sgRNA3	GGCCCAGACTGAGCACGTGATGG	CACCCAGACTGAGCACGTGCTGG	chr15	+	79749914	79749936	3
HEK293_sgRNA3	GGCCCAGACTGAGCACGTGATGG	GACACAGACCGGGCACGTGAGGG	chr7	-	66968036	66968058	4
HEK293_sgRNA3	GGCCCAGACTGAGCACGTGATGG	AGCTCAGACTGAGCAAGTGAGGG	chr1	-	47005699	47005721	3
HEK293_sgRNA3	GGCCCAGACTGAGCACGTGATGG	AGACCAGACTGAGCAAGAGAGGG	chrX	-	114764143	114764165	4
HEK293_sgRNA3	GGCCCAGACTGAGCACGTGATGG	GAGCCAGAATGAGCACGTGAGGG	chr10	+	131593104	131593126	3
HEK293_sgRNA4	GGCACTGCGGCTGGAGGTGGGGG	TGCACTGCGGCCGGAGGAGGTGG	chr20	+	60010546	60010568	3
HEK293_sgRNA4	GGCACTGCGGCTGGAGGTGGGGG	GGCTCTGCGGCTGGAGGGGGTGG	chr19	-	33382075	33382097	2
HEK293_sgRNA4	GGCACTGCGGCTGGAGGTGGGGG	GGCACGACGGCTGGAGGTGGGGG	chr10	+	126694858	126694880	2
HEK293_sgRNA4	GGCACTGCGGCTGGAGGTGGGGG	GGCATCACGGCTGGAGGTGGAGG	chr10	+	77103103	77103125	3
HEK293_sgRNA4	GGCACTGCGGCTGGAGGTGGGGG	GGCGCTGCGGCGGGAGGTGGAGG	chr15	-	41044236	41044258	2
HEK293_sgRNA4	GGCACTGCGGCTGGAGGTGGGGG	GGCACTGAGACTGGGGGTGGGGG	chr19	-	38616180	38616202	3
HEK293_sgRNA4	GGCACTGCGGCTGGAGGTGGGGG	AGCAGTGCGGCTAGAGGTGGTGG	chr13	+	39262912	39262934	3
HEK293_sgRNA4	GGCACTGCGGCTGGAGGTGGGGG	GGCACTGCTGCTGGGGGTGGTGG	chr6	-	160517875	160517897	2
HEK293_sgRNA4	GGCACTGCGGCTGGAGGTGGGGG	GGCACTGGGGCTGGGGGAGGGGG	chr10	+	13692620	13692642	3
HEK293_sgRNA4	GGCACTGCGGCTGGAGGTGGGGG	GGCACTGGGGTTGGAGGTGGGGG	chr13	-	27629404	27629426	2
HEK293_sgRNA4	GGCACTGCGGCTGGAGGTGGGGG	AGGACTGCGGCTGGGGGTGGTGG	chr7	+	54561421	54561443	3
HEK293_sgRNA4	GGCACTGCGGCTGGAGGTGGGGG	GGCACTGAGGGTGGAGGTGGGGG	chr20	+	45342994	45343016	2
HEK293_sgRNA4	GGCACTGCGGCTGGAGGTGGGGG	GACACCACGGCTGGAGATGGTGG	chr17	-	75429274	75429296	4
HEK293_sgRNA4	GGCACTGCGGCTGGAGGTGGGGG	GGCACTGTGGCTGCAGGTGGAGG	chr20	-	1151848	1151870	2
HEK293_sgRNA4	GGCACTGCGGCTGGAGGTGGGGG	AGCACTGTGGCTGGGGGAGGGGG	chr16	+	50300330	50300352	4
HEK293_sgRNA4	GGCACTGCGGCTGGAGGTGGGGG	GGCAATGTGGCTGAAGGTGGGGG	chr19	-	41220519	41220541	3
HEK293_sgRNA4	GGCACTGCGGCTGGAGGTGGGGG	GGCACAGCAGCTGGAGGTGCTGG	chr20	-	60895665	60895687	3
HEK293_sgRNA4	GGCACTGCGGCTGGAGGTGGGGG	GCCACTGGGGCTGGGGGTGGGGG	chr1	-	171018454	171018476	3
HEK293_sgRNA4	GGCACTGCGGCTGGAGGTGGGGG	TGCACTGTGGCTGGAGATGGGGG	chr17	-	176296	176318	3
HEK293_sgRNA4	GGCACTGCGGCTGGAGGTGGGGG	GGCTCTGTGGCTGGAGGAGGTGG	chr3	-	51725446	51725468	3
HEK293_sgRNA4	GGCACTGCGGCTGGAGGTGGGGG	GCCACTGCAGCTAGAGGTGGAGG	chr7	+	110143134	110143156	3
HEK293_sgRNA4	GGCACTGCGGCTGGAGGTGGGGG	GGCACTGCGGGTGGAGGCGGGGG	chr18	-	37194552	37194574	2
HEK293_sgRNA4	GGCACTGCGGCTGGAGGTGGGGG	AGCACTGTGCCTGGGGGTGGGGG	chr20	-	37471337	37471359	4
HEK293_sgRNA4	GGCACTGCGGCTGGAGGTGGGGG	GGCAATGCGGCTGGAGGCGGAGG	chr4	+	56815182	56815204	2
HEK293_sgRNA4	GGCACTGCGGCTGGAGGTGGGGG	GAGGCTGCGGCTGGGGGTGGAGG	chr19	-	46887168	46887190	4
HEK293_sgRNA4	GGCACTGCGGCTGGAGGTGGGGG	GGCTCCGCAGCTGGAGGTGGGGG	chr3	-	10418950	10418972	3
HEK293_sgRNA4	GGCACTGCGGCTGGAGGTGGGGG	AGCACTGTGGCTGGGGGAGGCGG	chr7	-	134872026	134872048	4
HEK293_sgRNA4	GGCACTGCGGCTGGAGGTGGGGG	GTCACTGCAGCTGGAGGAGGGGG	chr9	+	133039159	133039181	3
HEK293_sgRNA4	GGCACTGCGGCTGGAGGTGGGGG	GGCTCTGAGGCCAGAGGTGGTGG	chr3	-	53375989	53376011	4
HEK293_sgRNA4	GGCACTGCGGCTGGAGGTGGGGG	AGCACGGCAGCTGGAGGAGGGGG	chr16	+	88716117	88716139	4
HEK293_sgRNA4	GGCACTGCGGCTGGAGGTGGGGG	AGCACTGCAGCTGGGAGTGGAGG	chr7	+	1397382	1397404	4
HEK293_sgRNA4	GGCACTGCGGCTGGAGGTGGGGG	GGCACTGCTGCTAGAGGTGCAGG	chr1	+	201067361	201067383	3
HEK293_sgRNA4	GGCACTGCGGCTGGAGGTGGGGG	GGCTGTGCGGCCAGAGGTGGAGG	chr22	+	30130848	30130870	4
HEK293_sgRNA4	GGCACTGCGGCTGGAGGTGGGGG	GACACTGAGGCAGGAGGTGGGGG	chr19	+	1295070	1295092	3
HEK293_sgRNA4	GGCACTGCGGCTGGAGGTGGGGG	GGCACAATGGCTGGAGGTGAAGG	chr8	+	119227129	119227151	4
HEK293_sgRNA4	GGCACTGCGGCTGGAGGTGGGGG	AGCACTGGGGCTGGGGGAGGGGG	chr14	+	88773014	88773036	4
HEK293_sgRNA4	GGCACTGCGGCTGGAGGTGGGGG	GACACCGTGACTGGAGGTGGAGG	chr2	-	45247398	45247420	4
HEK293_sgRNA4	GGCACTGCGGCTGGAGGTGGGGG	GGCACTGCCACTGGGGGTGAGGG	chr14	+	24740254	24740276	4
HEK293_sgRNA4	GGCACTGCGGCTGGAGGTGGGGG	CACACTGCAGCTGGAGGTGGTGG	chr13	-	88900986	88901008	3
HEK293_sgRNA4	GGCACTGCGGCTGGAGGTGGGGG	AGCACTGCAGATGGAGGAGGCGG	chr20	+	60080537	60080559	4
HEK293_sgRNA4	GGCACTGCGGCTGGAGGTGGGGG	GGCTCTGTGGCCGGAGGAGGCGG	chr5	-	1832932	1832954	4
HEK293_sgRNA4	GGCACTGCGGCTGGAGGTGGGGG	GGCACTTCGGTTGGGGGTGGGGG	chr2	-	152827909	152827931	3
HEK293_sgRNA4	GGCACTGCGGCTGGAGGTGGGGG	GCCACTGCGACTGGAGGAGGGGG	chr7	+	139244390	139244412	3
HEK293_sgRNA4	GGCACTGCGGCTGGAGGTGGGGG	CCCACTGGGGCTGGAGGTGGGGG	chr6	-	36761674	36761696	3
HEK293_sgRNA4	GGCACTGCGGCTGGAGGTGGGGG	GGCACTGCAGCCTGGGGGTGGGG	chr10	-	126752482	126752504	6
HEK293_sgRNA4	GGCACTGCGGCTGGAGGTGGGGG	GGTACTCTGGCTGGAGGTGGTGG	chr17	-	72251116	72251138	3
HEK293_sgRNA4	GGCACTGCGGCTGGAGGTGGGGG	GGCACGGAGGCTGGAAGTGGGGG	chr3	-	184289219	184289241	3
HEK293_sgRNA4	GGCACTGCGGCTGGAGGTGGGGG	GGCACTGGGGCAGGAGATGGGGG	chr9	-	136602364	136602386	3
HEK293_sgRNA4	GGCACTGCGGCTGGAGGTGGGGG	GGCACTGAATCTGGAGGTGGGGG	chr3	-	52035826	52035848	3
HEK293_sgRNA4	GGCACTGCGGCTGGAGGTGGGGG	GTCACTGCGGCTGCAGATGGCGG	chr20	-	61810733	61810755	3
HEK293_sgRNA4	GGCACTGCGGCTGGAGGTGGGGG	GGCTCTTCGGCTGGAGGTAGCGG	chr16	-	28266962	28266984	3
HEK293_sgRNA4	GGCACTGCGGCTGGAGGTGGGGG	TGGACTGCGGCTGGAGAGGGAGG	chr12	+	53453540	53453562	4
HEK293_sgRNA4	GGCACTGCGGCTGGAGGTGGGGG	GGTACAGCGGCTGGGGGAGGCGG	chr14	-	21993449	21993471	4
HEK293_sgRNA4	GGCACTGCGGCTGGAGGTGGGGG	GGCACCGCGGCCGGAGCTGTGGG	chr3	+	52321867	52321889	4
HEK293_sgRNA4	GGCACTGCGGCTGGAGGTGGGGG	GGCACAGCAGGTGGAGGTGGAGG	chr3	+	23651513	23651535	3
HEK293_sgRNA4	GGCACTGCGGCTGGAGGTGGGGG	AGCACTGTAGCAAGAGGTGGAGG	chr15	+	34081529	34081551	5
HEK293_sgRNA4	GGCACTGCGGCTGGAGGTGGGGG	GGCACTGAGACCAGAGGTGGTGG	chr20	+	24376040	24376062	4
HEK293_sgRNA4	GGCACTGCGGCTGGAGGTGGGGG	GACACAACGGCAGGAGGTGGCGG	chr5	+	3606813	3606835	4
HEK293_sgRNA4	GGCACTGCGGCTGGAGGTGGGGG	GGCGCTGCGGCTGGAGCCGGCGG	chr1	-	204463905	204463927	3
HEK293_sgRNA4	GGCACTGCGGCTGGAGGTGGGGG	CAGACTGCGGCAGGGGGTGGCGG	chr17	+	16982369	16982391	5
HEK293_sgRNA4	GGCACTGCGGCTGGAGGTGGGGG	GACACAGTGGCTGGAGGTGTGGG	chr6	+	51500456	51500478	4
HEK293_sgRNA4	GGCACTGCGGCTGGAGGTGGGGG	GTAACTGCGGCTGGCGGTGGTGG	chr10	-	73435242	73435264	3
HEK293_sgRNA4	GGCACTGCGGCTGGAGGTGGGGG	GGCACTCTGGCTGGAGCTGGGGG	chr14	-	95761243	95761265	3
HEK293_sgRNA4	GGCACTGCGGCTGGAGGTGGGGG	GGCCCTGGGGCTGGAGGTGTTGG	chr9	+	140205560	140205582	3
HEK293_sgRNA4	GGCACTGCGGCTGGAGGTGGGGG	AGCACTGGGGATGGAGGTGTAGG	chr5	+	96338742	96338764	4
HEK293_sgRNA4	GGCACTGCGGCTGGAGGTGGGGG	AACACTGTGGCCGGGGGTGGTGG	chr13	-	41969952	41969974	5
HEK293_sgRNA4	GGCACTGCGGCTGGAGGTGGGGG	GGCAGGGCGGCTGGAGGAGGTGG	chr17	+	64544860	64544882	3
HEK293_sgRNA4	GGCACTGCGGCTGGAGGTGGGGG	GGGGCTGCGGCCGGAGGTGGTGG	chr2	-	241640848	241640870	3
HEK293_sgRNA4	GGCACTGCGGCTGGAGGTGGGGG	GGCACTGCAGACGGAGGTGTGGG	chr16	+	1029961	1029983	4
HEK293_sgRNA4	GGCACTGCGGCTGGAGGTGGGGG	TACACTGCGGCCGGGAGTGGTGG	chr9	-	138465745	138465767	5
HEK293_sgRNA4	GGCACTGCGGCTGGAGGTGGGGG	GCCACCGCGGCAGGAGGCGGAGG	chr5	+	54469265	54469287	4
HEK293_sgRNA4	GGCACTGCGGCTGGAGGTGGGGG	GGCACTGGGGCTGGGGGTGCAGG	chr6	-	33611478	33611500	3
HEK293_sgRNA4	GGCACTGCGGCTGGAGGTGGGGG	GGCCCTGCGGCTGGAGATATGGG	chr12	+	113935444	113935466	4
HEK293_sgRNA4	GGCACTGCGGCTGGAGGTGGGGG	TGCACTGCAGCTGCAGGTGGAGG	chr9	+	5020574	5020596	3
HEK293_sgRNA4	GGCACTGCGGCTGGAGGTGGGGG	GGCACTGCAGCAGGGGATGGGGG	chr9	-	74103949	74103971	4
HEK293_sgRNA4	GGCACTGCGGCTGGAGGTGGGGG	AGCACTGCGCTTGGGGGTGGGGG	chr22	+	43768258	43768280	4
HEK293_sgRNA4	GGCACTGCGGCTGGAGGTGGGGG	GGAACGGCGGCCGGAGGTGTAGG	chr12	-	131356921	131356943	4
HEK293_sgRNA4	GGCACTGCGGCTGGAGGTGGGGG	GGCACTGGGGCTGGAGACGGGGG	chr8	-	20854494	20854516	3
HEK293_sgRNA4	GGCACTGCGGCTGGAGGTGGGGG	GGCACTGAGAAAGGAGGTGGAGG	chr12	+	55427936	55427958	4
HEK293_sgRNA4	GGCACTGCGGCTGGAGGTGGGGG	GACACTAGGGCAGGAGGTGGAGG	chr22	-	35746277	35746299	4
HEK293_sgRNA4	GGCACTGCGGCTGGAGGTGGGGG	GGCACTGGGTCTGAAGGTGGAGG	chr7	+	157443376	157443398	3
HEK293_sgRNA4	GGCACTGCGGCTGGAGGTGGGGG	GGCACAGGGGCTGAAGGTGATGG	chr9	+	111305497	111305519	4
HEK293_sgRNA4	GGCACTGCGGCTGGAGGTGGGGG	CCCACTGTGGCTGGAGGTGTGGG	chr20	+	60174554	60174576	4
HEK293_sgRNA4	GGCACTGCGGCTGGAGGTGGGGG	TGCTCTGCGGCAGGAGGAGGAGG	chr15	-	71686922	71686944	4
HEK293_sgRNA4	GGCACTGCGGCTGGAGGTGGGGG	GGCAGTCCGGATGGAGGTGGGGG	chr3	-	142741799	142741821	3
HEK293_sgRNA4	GGCACTGCGGCTGGAGGTGGGGG	AAGACTGGGGCTGGAGGTGGGGG	chr4	+	82962277	82962299	4
HEK293_sgRNA4	GGCACTGCGGCTGGAGGTGGGGG	GGCACTGCGGCCAGAGGGAGCGG	chr19	-	15302530	15302552	4
HEK293_sgRNA4	GGCACTGCGGCTGGAGGTGGGGG	GGCAGTGCGGCTGGAGCTGCGGG	chr21	-	46875419	46875441	3
HEK293_sgRNA4	GGCACTGCGGCTGGAGGTGGGGG	GGCACTGGGAATGGAGGTTGGGG	chr2	-	98637976	98637998	4
HEK293_sgRNA4	GGCACTGCGGCTGGAGGTGGGGG	GGCACTGGGGCAGGAGTTGGGGG	chr3	+	66705558	66705580	3
HEK293_sgRNA4	GGCACTGCGGCTGGAGGTGGGGG	AGCACTGGGGCCAGAGGTGAGGG	chr16	+	67742843	67742865	5
HEK293_sgRNA4	GGCACTGCGGCTGGAGGTGGGGG	AGCACAGCAGCTGCAGGTGGGGG	chr22	+	49132886	49132908	4
HEK293_sgRNA4	GGCACTGCGGCTGGAGGTGGGGG	AGCACCGCTGCTGGGGGCGGGGG	chrX	+	123096961	123096983	5
HEK293_sgRNA4	GGCACTGCGGCTGGAGGTGGGGG	TGCACCGCGGCTGGGGCTGGAGG	chr7	-	139625	139647	4
HEK293_sgRNA4	GGCACTGCGGCTGGAGGTGGGGG	GGCACCGAGGCCGGAGGTGCTGG	chr13	-	48891648	48891670	4
HEK293_sgRNA4	GGCACTGCGGCTGGAGGTGGGGG	GGCACCTTGGCTGAAGGTGGGGG	chr17	-	38478442	38478464	4
HEK293_sgRNA4	GGCACTGCGGCTGGAGGTGGGGG	CAGGCTGCGCCTGGAGGTGGGGG	chr22	+	51011671	51011693	5
HEK293_sgRNA4	GGCACTGCGGCTGGAGGTGGGGG	AGAACTGCTGCTGGAGGTGGTGG	chr1	-	44397926	44397948	3
HEK293_sgRNA4	GGCACTGCGGCTGGAGGTGGGGG	GGCGCTGCGGCCCGAGGGGGTGG	chr6	-	10416015	10416037	4
HEK293_sgRNA4	GGCACTGCGGCTGGAGGTGGGGG	AGCACAGCGACTGAAGGTGAGGG	chr6	-	13588029	13588051	5
HEK293_sgRNA4	GGCACTGCGGCTGGAGGTGGGGG	AGCACCATGGCTAGAGGTGTGGG	chr6	-	40975963	40975985	6
HEK293_sgRNA4	GGCACTGCGGCTGGAGGTGGGGG	GCCACTGGGGCTGGAGGGGGAGG	chr7	-	29233950	29233972	3
HEK293_sgRNA4	GGCACTGCGGCTGGAGGTGGGGG	GGCACCAGGCCTGGAGGTGTGGG	chr22	-	27650931	27650953	5
HEK293_sgRNA4	GGCACTGCGGCTGGAGGTGGGGG	GGCACTGAGGCTGCAGGCGGCGG	chr5	-	139284041	139284063	3
HEK293_sgRNA4	GGCACTGCGGCTGGAGGTGGGGG	GCCACTGGGCCTGGGGGTGGGGG	chr17	+	1007814	1007836	4
HEK293_sgRNA4	GGCACTGCGGCTGGAGGTGGGGG	GGCACTGCAGCTGGCGGTGCTGG	chr1	-	150530472	150530494	3
HEK293_sgRNA4	GGCACTGCGGCTGGAGGTGGGGG	GGGCACGCGGCTGGAGGAGGGGG	chr6	+	41374168	41374190	5
HEK293_sgRNA4	GGCACTGCGGCTGGAGGTGGGGG	GGCACTGCAACTGGAAGTGATGG	chr15	+	60790545	60790567	4
HEK293_sgRNA4	GGCACTGCGGCTGGAGGTGGGGG	AGCACTGTTACAGGAGGTGGGGG	chr20	-	22805408	22805430	5
HEK293_sgRNA4	GGCACTGCGGCTGGAGGTGGGGG	GGGCATGCGGCTGGAAGTGGTGG	chr22	+	41620056	41620078	4
HEK293_sgRNA4	GGCACTGCGGCTGGAGGTGGGGG	GACACTGCCTCTGGGGGTGGGGG	chr12	+	54977718	54977740	4

## Sheet: HTGTS
Screen Dataset
	gRNA Name	gRNA Sequence	GC%	Cell-line	Num_OTS	Num_OTS_screen
HTGTS	EMX1	GAGTCCGAGCAGAAGAAGAAGGG	0.5	HEK293T	13	9
	RAG1A	GCCTCTTTCCCACCCACCTTGGG	0.6	HEK293T	33	25
	RAG1B	GACTTGTTTTCATTGTTCTCAGG	0.35	HEK293T	2	2
	VEGFA	GGGTGGGGGGAGTTTGCTCCTGG	0.7	HEK293T	38	36
total	4				86	72
sgID	gRNA	OTS	Chr	Strand	Start	End	Mismatch
RAG1A	GCCTCTTTCCCACCCACCTTGGG	ACCCCTTCCCCACCTACCTTGGG	chr19	-	1417534	1417556	4
RAG1A	GCCTCTTTCCCACCCACCTTGGG	GCCTCTTCCACACCCACCCTGGG	chr7	+	112930544	112930566	3
RAG1A	GCCTCTTTCCCACCCACCTTGGG	GCCTCTTTACCACCTCACCTTGG	chr13	+	49046027	49046049	5
RAG1A	GCCTCTTTCCCACCCACCTTGGG	TCCTCTTCTCCACCCACCATAGG	chr11	+	116558848	116558870	4
RAG1A	GCCTCTTTCCCACCCACCTTGGG	ACCTCCTTCCCGCCCACCTGGGG	chr8	+	143626842	143626864	4
RAG1A	GCCTCTTTCCCACCCACCTTGGG	ACCCCTTCCCCACTCACCTCCGG	chr7	-	141351404	141351426	5
RAG1A	GCCTCTTTCCCACCCACCTTGGG	GCTTCTTCCCCACCCACACTTGG	chr12	-	103218297	103218319	4
RAG1A	GCCTCTTTCCCACCCACCTTGGG	CACCCTTCCCCACCCACCCTGGG	chr1	-	234239132	234239154	5
RAG1A	GCCTCTTTCCCACCCACCTTGGG	GCCCCTCCCCCACCCACCCTGGG	chr11	+	2223683	2223705	4
RAG1A	GCCTCTTTCCCACCCACCTTGGG	TGCTCTTCCCCACCCACCCAAGG	chr22	-	39189822	39189844	5
RAG1A	GCCTCTTTCCCACCCACCTTGGG	CCCTCCTTCCCACCCACTTTGGG	chr7	-	155931151	155931173	3
RAG1A	GCCTCTTTCCCACCCACCTTGGG	TCCTCTCTCCCACCCACCTCCGG	chr15	-	75746654	75746676	3
RAG1A	GCCTCTTTCCCACCCACCTTGGG	ACGTCTTCCCCACCCACCTGGGG	chr11	-	94992860	94992882	4
RAG1A	GCCTCTTTCCCACCCACCTTGGG	TCCTCTTCTCCACCCACCTCTGG	chr1	+	64992489	64992511	4
RAG1A	GCCTCTTTCCCACCCACCTTGGG	GTCTCTTTCTCACCCACTTTGGG	chr17	-	6807481	6807503	3
RAG1A	GCCTCTTTCCCACCCACCTTGGG	CACCCTTTCCCATCCACCTTTGG	chr7	+	38350353	38350375	4
RAG1A	GCCTCTTTCCCACCCACCTTGGG	ACCTCCATCCTCCCCACCTTGGG	chr1	+	33603499	33603521	5
RAG1A	GCCTCTTTCCCACCCACCTTGGG	GGCTCCTCCTCACCCACCTCTGG	chr14	-	104164611	104164633	5
RAG1A	GCCTCTTTCCCACCCACCTTGGG	GACTCTTTTCCACCCACCCTAGG	chr17	-	2317765	2317787	3
RAG1A	GCCTCTTTCCCACCCACCTTGGG	ACCTCTTCCCTCCCCACCTTTGG	chr3	-	459986	460008	4
RAG1A	GCCTCTTTCCCACCCACCTTGGG	ACCTCTTTCCATCCCACCTTGGG	chr4	-	181516460	181516482	3
RAG1A	GCCTCTTTCCCACCCACCTTGGG	GTGTATTCCCCACCCACCTTGGG	chr6	+	40034052	40034074	4
RAG1A	GCCTCTTTCCCACCCACCTTGGG	ACCTTGTCCCCACCCACCAGGGG	chr19	+	48975562	48975584	6
RAG1A	GCCTCTTTCCCACCCACCTTGGG	GCCCCTTACCCATCCACCCTGGG	chr22	+	17622274	17622296	4
RAG1A	GCCTCTTTCCCACCCACCTTGGG	GCCCCTGCCCCACCCACCTGTGG	chr7	+	158888725	158888747	4
RAG1B	GACTTGTTTTCATTGTTCTCAGG	TCCTTGTTTTCATTGTTCTCTGG	chr14	+	89055053	89055075	2
RAG1B	GACTTGTTTTCATTGTTCTCAGG	CATTTGTTTTCATTGTTCTCTGG	chr4	+	120560949	120560971	2
EMX1	GAGTCCGAGCAGAAGAAGAAGGG	AAGTCAGAGCAGAAAAAGAGAGG	chr6	+	110491397	110491419	4
EMX1	GAGTCCGAGCAGAAGAAGAAGGG	ACGTCTGAGCAGAAGAAGAATGG	chr6	-	9118793	9118815	3
EMX1	GAGTCCGAGCAGAAGAAGAAGGG	AAGTCCGAGGAGAGGAAGAAAGG	chr1	-	23720612	23720634	3
EMX1	GAGTCCGAGCAGAAGAAGAAGGG	GAGTTAGAGCAGAAGAAGAAAGG	chr5	-	45359061	45359083	2
EMX1	GAGTCCGAGCAGAAGAAGAAGGG	AAGTCTGAGCACAAGAAGAATGG	chr5	+	9227146	9227168	3
EMX1	GAGTCCGAGCAGAAGAAGAAGGG	GAGGCCGAGCAGAAGAAAGACGG	chr2	+	219845056	219845078	3
EMX1	GAGTCCGAGCAGAAGAAGAAGGG	AAGCCCGAGCAAAGGAAGAAAGG	chr11	+	43747932	43747954	4
EMX1	GAGTCCGAGCAGAAGAAGAAGGG	GAGTCCGGGAAGGAGAAGAAAGG	chrX	-	53467705	53467727	3
EMX1	GAGTCCGAGCAGAAGAAGAAGGG	GAGCCGGAGCAGAAGAAGGAGGG	chr5	-	146833184	146833206	3
VEGFA	GGGTGGGGGGAGTTTGCTCCTGG	GGATGGAGGGAGTTTGCTCCTGG	chr15	-	65637531	65637553	2
VEGFA	GGGTGGGGGGAGTTTGCTCCTGG	CTGGTGGGGGAGCTTGCTCCAGG	chr17	-	47317533	47317555	5
VEGFA	GGGTGGGGGGAGTTTGCTCCTGG	AGGAAGGAGGAGTTAGCTCCTGG	chr11	-	71497113	71497135	5
VEGFA	GGGTGGGGGGAGTTTGCTCCTGG	AGGAAGGAGGAGTTAGCTCCTGG	chr11	+	67574245	67574267	5
VEGFA	GGGTGGGGGGAGTTTGCTCCTGG	AGGAAGGAGGAGTTAGCTCCTGG	chr11	+	3445187	3445209	5
VEGFA	GGGTGGGGGGAGTTTGCTCCTGG	TAGTGGAGGGAGCTTGCTCCTGG	chr17	-	39796322	39796344	4
VEGFA	GGGTGGGGGGAGTTTGCTCCTGG	GGGGAGGGGAAGTTTGCTCCTGG	chr1	-	99347645	99347667	3
VEGFA	GGGTGGGGGGAGTTTGCTCCTGG	GGGAGGGTGGAGTTTGCTCCTGG	chr12	+	131690182	131690204	2
VEGFA	GGGTGGGGGGAGTTTGCTCCTGG	CGGGGGAGGGAGTTTGCTCCTGG	chr12	+	1988060	1988082	3
VEGFA	GGGTGGGGGGAGTTTGCTCCTGG	GGGTGGGGGGAGTTTGCCCCAGG	chr22	+	37215259	37215281	1
VEGFA	GGGTGGGGGGAGTTTGCTCCTGG	GTGGGGGTAGAGTTTGCTCCAGG	chr6	-	14316367	14316389	4
VEGFA	GGGTGGGGGGAGTTTGCTCCTGG	GAGGGGGAGCAGTTTGCTCCAGG	chr22	-	19698457	19698479	4
VEGFA	GGGTGGGGGGAGTTTGCTCCTGG	GCGTGGGGGGTGTTTGCTCCCGG	chr5	+	32945258	32945280	2
VEGFA	GGGTGGGGGGAGTTTGCTCCTGG	GGTGGGGGTGGGTTTGCTCCTGG	chr5	-	56172073	56172095	4
VEGFA	GGGTGGGGGGAGTTTGCTCCTGG	GGGCAAGGGGAGGTTGCTCCTGG	chr11	-	117481202	117481224	4
VEGFA	GGGTGGGGGGAGTTTGCTCCTGG	AGGTGGTGGGAGCTTGTTCCTGG	chr3	-	128284315	128284337	4
VEGFA	GGGTGGGGGGAGTTTGCTCCTGG	GGAGGAGGGGAGTCTGCTCCAGG	chr1	+	233157337	233157359	4
VEGFA	GGGTGGGGGGAGTTTGCTCCTGG	AGCTGAGGGGAGCTTGCTCTGGG	chr11	-	33682250	33682272	5
VEGFA	GGGTGGGGGGAGTTTGCTCCTGG	GAGTGGGTGGAGTTTGCTACAGG	chr4	+	8453786	8453808	3
VEGFA	GGGTGGGGGGAGTTTGCTCCTGG	GGTTGAGGGGAGTCTGCTCCAGG	chr13	+	26202795	26202817	3
VEGFA	GGGTGGGGGGAGTTTGCTCCTGG	GGGTGGGTGGAGTTTGCTACTGG	chr1	+	33643271	33643293	2
VEGFA	GGGTGGGGGGAGTTTGCTCCTGG	AGGGAGGAGGAATTTGCTCCAGG	chr20	-	56175350	56175372	5
VEGFA	GGGTGGGGGGAGTTTGCTCCTGG	GGGGGTGGGGACTTTGCTCCAGG	chr17	-	32986319	32986341	3
VEGFA	GGGTGGGGGGAGTTTGCTCCTGG	GGGCAGAGGGAGTTAGCACCGGG	chr22	-	39151235	39151257	5
VEGFA	GGGTGGGGGGAGTTTGCTCCTGG	AAGTAAGGGAAGTTTGCTCCTGG	chr16	-	8763207	8763229	5
VEGFA	GGGTGGGGGGAGTTTGCTCCTGG	AGCTGGAGGGAGTTTGCCCCAGG	chr10	+	124731399	124731421	4
VEGFA	GGGTGGGGGGAGTTTGCTCCTGG	GAGGGTGGGGAGTTTACTCCTGG	chr5	+	7067142	7067164	4
VEGFA	GGGTGGGGGGAGTTTGCTCCTGG	GGGTGAGGGGAATAAACTCCAGG	chr20	+	43093843	43093865	5
VEGFA	GGGTGGGGGGAGTTTGCTCCTGG	AGGTCGGGGGAGTTAGATCCCGG	chr22	+	38219316	38219338	4
VEGFA	GGGTGGGGGGAGTTTGCTCCTGG	GGGGAGGGGGAGGGTGCTCCAGG	chr11	+	47222747	47222769	4
VEGFA	GGGTGGGGGGAGTTTGCTCCTGG	GGGAGGGGAGAGTTTGTTCCAGG	chrX	-	19185595	19185617	3
VEGFA	GGGTGGGGGGAGTTTGCTCCTGG	AAGTGGGAAGAGTTTGTTCCAGG	chr21	-	37116653	37116675	5
VEGFA	GGGTGGGGGGAGTTTGCTCCTGG	GGGAGGGGGCAGGTTGCTCCAGG	chr12	-	21680541	21680563	3
VEGFA	GGGTGGGGGGAGTTTGCTCCTGG	GGTGGGGGAGAGCTAGCTCCGGG	chr3	-	195871258	195871280	5
VEGFA	GGGTGGGGGGAGTTTGCTCCTGG	AAGTGGGAGGAGACTGCTCCAGG	chr8	+	28483336	28483358	5
VEGFA	GGGTGGGGGGAGTTTGCTCCTGG	GGGGGCGGGGAGGTTGCCCCGGG	chr19	-	18526760	18526782	4

## Sheet: IDLV capture
Screen Dataset
	gRNA Name	gRNA Sequence	GC%	Cell-line	Num_OTS	Num_OTS_screen
IDLV	TAT_CR-1	TCCTCCTGAGACTCCATACCTGG	0.55	HEK293T	1	1
	VEGFA_site-3	GGTGAGTGAGTGTGTGCGTGTGG	0.6	HEK293T	8	8
	WAS_CR-4	TGGATGGAGGAATGAGGAGTTGG	0.5	HEK293T	7	7
	WAS_CR-5	CCCATCCATCCAGAGACACAGGG	0.55	HEK293T	3	3
total	4				19	19
sgID	gRNA	OTS	Chr	Strand	Start	End	Mismatch
TAT_CR-1	TCCTCCTGAGACTCCATACCTGG	CCATCCTGAGACTCCATACCTGG	chr6	+	12810776	12810798	2
VEGFA_site-3	GGTGAGTGAGTGTGTGCGTGTGG	GGTGAGTGAGTGCGTGCGGGTGG	chr11	+	68851126	68851148	2
VEGFA_site-3	GGTGAGTGAGTGTGTGCGTGTGG	AGTGAGTGAGTGTGTGTGTGGGG	chr14	-	65569153	65569175	2
VEGFA_site-3	GGTGAGTGAGTGTGTGCGTGTGG	TGTGGGTGAGTGTGTGCGTGAGG	chr5	+	115434659	115434681	2
VEGFA_site-3	GGTGAGTGAGTGTGTGCGTGTGG	GCTGAGTGAGTGTATGCGTGTGG	chr22	-	37662818	37662840	2
VEGFA_site-3	GGTGAGTGAGTGTGTGCGTGTGG	GGTGAGTGAGTGTGTGTGTGAGG	chr14	+	106029015	106029037	1
VEGFA_site-3	GGTGAGTGAGTGTGTGCGTGTGG	AGAGAGTGAGTGTGTGCATGAGG	chr5	-	89440963	89440985	3
VEGFA_site-3	GGTGAGTGAGTGTGTGCGTGTGG	GGTGGATGAGTGTGTGTGTGGGG	chr12	+	6937039	6937061	3
VEGFA_site-3	GGTGAGTGAGTGTGTGCGTGTGG	AGTGAATGAGTGTGTGTGTGTGG	chr3	-	193993878	193993900	3
WAS_CR-4	TGGATGGAGGAATGAGGAGTTGG	TGGATGGAGGGATGAGGAGTGGG	chr1	+	30597854	30597876	1
WAS_CR-4	TGGATGGAGGAATGAGGAGTTGG	GGGATGGAGGGATGAGGAGTGGG	chr2	-	242451392	242451414	2
WAS_CR-4	TGGATGGAGGAATGAGGAGTTGG	GGGAGGGAGGAATGAGGAGTGGG	chr20	+	2989118	2989140	2
WAS_CR-4	TGGATGGAGGAATGAGGAGTTGG	AGGAGGGAGGAATGGGGAGTTGG	chr18	+	21810215	21810237	3
WAS_CR-4	TGGATGGAGGAATGAGGAGTTGG	CGGACGGAGGAATGGGGAGTGGG	chr19	+	6611501	6611523	3
WAS_CR-4	TGGATGGAGGAATGAGGAGTTGG	ACGATGGAGGAATGAGGACTTGG	chr12	+	54279147	54279169	3
WAS_CR-4	TGGATGGAGGAATGAGGAGTTGG	GAGGATGGGGAATGAGGAGTAGG	chr2	+	15936422	15936444	6
WAS_CR-5	CCCATCCATCCAGAGACACAGGG	TCCCACCCACCAGAGACACATGG	chr5	-	424267	424289	5
WAS_CR-5	CCCATCCATCCAGAGACACAGGG	TCCCACCCACCAGAGACACATGG	chr5	-	424565	424587	5
WAS_CR-5	CCCATCCATCCAGAGACACAGGG	CTCTTCCACCCAGAGACACAGGG	chrX	-	90817726	90817748	3

## Sheet: PEM-seq
Screen Dataset
	gRNA Name	gRNA Sequence	GC%	Cell-line	Num_OTS	Num_OTS_screen
PEM-seq	EMX1	GAGTCCGAGCAGAAGAAGAAGGG	0.5	293T	18	13
	RAG1A	GCCTCTTTCCCACCCACCTTGGG	0.6	293T	53	38
total	2				71	51
sgID	gRNA	OTS	Chr	Strand	Start	End	Mismatch
RAG1A	GCCTCTTTCCCACCCACCTTGGG	TCCTCTCTCCCACCCACCTCCGG	chr15	-	75746654	75746676	3
RAG1A	GCCTCTTTCCCACCCACCTTGGG	ACCCCTTCCCCACCTACCTTGGG	chr19	-	1417534	1417556	4
RAG1A	GCCTCTTTCCCACCCACCTTGGG	CCCTCCTTCCCACCCACTTTGGG	chr7	-	155931151	155931173	3
RAG1A	GCCTCTTTCCCACCCACCTTGGG	ACGTCTTCCCCACCCACCTGGGG	chr11	-	94992860	94992882	4
RAG1A	GCCTCTTTCCCACCCACCTTGGG	GCCTCTTCCACACCCACCCTGGG	chr7	+	112930544	112930566	3
RAG1A	GCCTCTTTCCCACCCACCTTGGG	TCCTCTTCTCCACCCACCTCTGG	chr1	+	64992489	64992511	4
RAG1A	GCCTCTTTCCCACCCACCTTGGG	GTCTCTTTCTCACCCACTTTGGG	chr17	-	6807481	6807503	3
RAG1A	GCCTCTTTCCCACCCACCTTGGG	CACCCTTTCCCATCCACCTTTGG	chr7	+	38350353	38350375	4
RAG1A	GCCTCTTTCCCACCCACCTTGGG	ACCTCCTTCCCGCCCACCTGGGG	chr8	+	143626842	143626864	4
RAG1A	GCCTCTTTCCCACCCACCTTGGG	TCCTCTTCTCCACCCACCATAGG	chr11	+	116558848	116558870	4
RAG1A	GCCTCTTTCCCACCCACCTTGGG	GCCTCTTTACCACCTCACCTTGG	chr13	+	49046027	49046049	5
RAG1A	GCCTCTTTCCCACCCACCTTGGG	GCCCCTCCCCCACCCACCCTGGG	chr11	+	2223683	2223705	4
RAG1A	GCCTCTTTCCCACCCACCTTGGG	ACCACTTCCCCACCCACCTCAGG	chrX	+	99070222	99070244	4
RAG1A	GCCTCTTTCCCACCCACCTTGGG	GACTCTTTTCCACCCACCCTAGG	chr17	-	2317765	2317787	3
RAG1A	GCCTCTTTCCCACCCACCTTGGG	GCTTCTTCCCCACCCACACTTGG	chr12	-	103218297	103218319	4
RAG1A	GCCTCTTTCCCACCCACCTTGGG	ACCTCTTCCCTCCCCACCTTTGG	chr3	-	459986	460008	4
RAG1A	GCCTCTTTCCCACCCACCTTGGG	CACCCTTCCCCACCCACCCTGGG	chr1	-	234239132	234239154	5
RAG1A	GCCTCTTTCCCACCCACCTTGGG	GCCCCTGCCCCACCCACCTGTGG	chr7	+	158888725	158888747	4
RAG1A	GCCTCTTTCCCACCCACCTTGGG	TTTTCTTCCCCACCCACCTCGGG	chr5	+	14437463	14437485	5
RAG1A	GCCTCTTTCCCACCCACCTTGGG	TGCTCTTCCCCACCCACCCAAGG	chr22	-	39189822	39189844	5
RAG1A	GCCTCTTTCCCACCCACCTTGGG	GGCTCCTCCTCACCCACCTCTGG	chr14	-	104164611	104164633	5
RAG1A	GCCTCTTTCCCACCCACCTTGGG	TACCCTTCCCCATCCACCCTGGG	chr11	-	11334852	11334874	6
RAG1A	GCCTCTTTCCCACCCACCTTGGG	TCCCCTTCACCACCCACCTGAGG	chr11	+	60691214	60691236	5
RAG1A	GCCTCTTTCCCACCCACCTTGGG	TTATCTTTCCCAACCACCTTTGG	chr11	-	110679131	110679153	4
RAG1A	GCCTCTTTCCCACCCACCTTGGG	ACCTCTTTCCATCCCACCTTGGG	chr4	-	181516460	181516482	3
RAG1A	GCCTCTTTCCCACCCACCTTGGG	TCATCTTCCCCACCCACCGTGGG	chr10	+	132765544	132765566	4
RAG1A	GCCTCTTTCCCACCCACCTTGGG	ACCTCATCCCCACTCACCTGGGG	chr11	+	42995547	42995569	5
RAG1A	GCCTCTTTCCCACCCACCTTGGG	GTGTATTCCCCACCCACCTTGGG	chr6	+	40034052	40034074	4
RAG1A	GCCTCTTTCCCACCCACCTTGGG	GCCTCATCCACATCCACCTTCGG	chr3	-	86994014	86994036	4
RAG1A	GCCTCTTTCCCACCCACCTTGGG	GCCTCTCCGCCACCCACCAGAGG	chr11	+	44978750	44978772	5
RAG1A	GCCTCTTTCCCACCCACCTTGGG	CGCTCTGTCCCACCCACCTCCGG	chr16	-	51189390	51189412	4
RAG1A	GCCTCTTTCCCACCCACCTTGGG	ACATCAACCCCACCCACCGTAGG	chr11	-	37215040	37215062	6
RAG1A	GCCTCTTTCCCACCCACCTTGGG	GCCTCCTTCCCCTCCACCCCAGG	chr12	+	132313757	132313779	5
RAG1A	GCCTCTTTCCCACCCACCTTGGG	CTCCCCTTCCCACCCACCTCTGG	chr2	+	120022839	120022861	5
RAG1A	GCCTCTTTCCCACCCACCTTGGG	GCCTCATCCCCACCCACCCAAGG	chr8	+	10877578	10877600	4
RAG1A	GCCTCTTTCCCACCCACCTTGGG	GCCTCAGTCCCACCCACCCCAGG	chr16	-	1120996	1121018	4
RAG1A	GCCTCTTTCCCACCCACCTTGGG	TCCTCTTCCTCTCCCACCTCCGG	chr7	-	100488588	100488610	5
RAG1A	GCCTCTTTCCCACCCACCTTGGG	TCCTCCTCTCCACCCACCTCTGG	chr16	-	80961522	80961544	5
EMX1	GAGTCCGAGCAGAAGAAGAAGGG	GAGTTAGAGCAGAAGAAGAAAGG	chr5	-	45359061	45359083	2
EMX1	GAGTCCGAGCAGAAGAAGAAGGG	GAGGCCGAGCAGAAGAAAGACGG	chr2	+	219845056	219845078	3
EMX1	GAGTCCGAGCAGAAGAAGAAGGG	AAGTCTGAGCACAAGAAGAATGG	chr5	+	9227146	9227168	3
EMX1	GAGTCCGAGCAGAAGAAGAAGGG	AAGTCCGAGGAGAGGAAGAAAGG	chr1	-	23720612	23720634	3
EMX1	GAGTCCGAGCAGAAGAAGAAGGG	AAGCCCGAGCAAAGGAAGAAAGG	chr11	+	43747932	43747954	4
EMX1	GAGTCCGAGCAGAAGAAGAAGGG	GAGTCCGGGAAGGAGAAGAAAGG	chrX	-	53467705	53467727	3
EMX1	GAGTCCGAGCAGAAGAAGAAGGG	GAGCCGGAGCAGAAGAAGGAGGG	chr5	-	146833184	146833206	3
EMX1	GAGTCCGAGCAGAAGAAGAAGGG	GAGCCTGAGCAGAAGGAGAAGGG	chr1	-	33606474	33606496	3
EMX1	GAGTCCGAGCAGAAGAAGAAGGG	AAGTCCCGGCAGAGGAAGAAGGG	chr15	+	100292462	100292484	4
EMX1	GAGTCCGAGCAGAAGAAGAAGGG	AAGGCAGAGCAGAGGAAGAGAGG	chr2	+	54284995	54285017	5
EMX1	GAGTCCGAGCAGAAGAAGAAGGG	GAGTCTAAGCAGGAGAATAAAGG	chr2	-	218378102	218378124	4
EMX1	GAGTCCGAGCAGAAGAAGAAGGG	ACGTCTGAGCAGAAGAAGAATGG	chr6	-	9118793	9118815	3
EMX1	GAGTCCGAGCAGAAGAAGAAGGG	GATTCCTACCAGAAGAAGAATGG	chr1	+	225534267	225534289	3

[truncated: 1 more sheets: DISCOVER-Seq]
