# Supplementary material for: Benchmarking and integrating genome-wide CRISPR off-target detection and prediction
Source: Nucleic Acids Res. 2020 Nov 2;48(20):11370–9. doi: 10.1093/nar/gkaa930 (PMC7672467; doi:10.1093/nar/gkaa930)
Supplement: gkaa930_Supplemental_Files [file gkaa930_supplemental_files.zip › Supplementary Table 2.xlsx]

## Sheet: Overlapped gRNAs in Techniques
sgID	gRNA	Overlapped Techniques
VEGFA1	GGGTGGGGGGAGTTTGCTCCTGG	CIRCLE-seq & Digenome-seq & DIG-seq & SITE-Seq
FANCF	GGAATCCCTTCTGCAGCACCTGG	CIRCLE-seq & Digenome-seq & DIG-seq & SITE-Seq
EMX1	GAGTCCGAGCAGAAGAAGAAGGG	CIRCLE-seq & GUIDE-seq & HTGTS & PEM-seq
VEGFA3	GGTGAGTGAGTGTGTGCGTGTGG	CIRCLE-seq & GUIDE-seq & IDLV
HBB	CTTGCCCCACAGGGCAGTAACGG	CIRCLE-seq & DISCOVER-Seq

## Sheet: K562 V.S. HEK293 in CIRCLE-seq
sgID	gRNA	OTS
Site_1-HEK293	GGGAAAGACCCAGCATCCGTGGG	36
Site_1-K562	GGGAAAGACCCAGCATCCGTGGG	85
Site_2-HEK293	GAACACAAAGCATAGACTGCGGG	35
Site_2-K562	GAACACAAAGCATAGACTGCGGG	211
Site_3-HEK293	GGCCCAGACTGAGCACGTGATGG	79
Site_3-K562	GGCCCAGACTGAGCACGTGATGG	93

## Sheet: K562 V.S. U2OS in CIRCLE-seq
sgID	gRNA	OTS
EMX1-K562	GAGTCCGAGCAGAAGAAGAAGGG	94
EMX1-U2OS	GAGTCCGAGCAGAAGAAGAAGGG	85
FANCF-K562	GGAATCCCTTCTGCAGCACCTGG	157
FANCF-U2OS	GGAATCCCTTCTGCAGCACCTGG	52
RNF2-K562	GTCATCTTAGTCATTACCTGAGG	22
RNF2-U2OS	GTCATCTTAGTCATTACCTGAGG	15
