# Supplementary material for: Benchmarking and integrating genome-wide CRISPR off-target detection and prediction
Source: Nucleic Acids Res. 2020 Nov 2;48(20):11370–9. doi: 10.1093/nar/gkaa930 (PMC7672467; doi:10.1093/nar/gkaa930)
Supplement: gkaa930_Supplemental_Files [file gkaa930_supplemental_files.zip › Supplementary Table 3.xlsx]

## Sheet: Sheet1
Category	Tool	OTS prediction	Url	Batch search	Running time	Mismatch tolerance	PAM pattern	Platform	Dependent software	Multiple organism accessible	Reference
Alignment-based	Cas-OFFinder (integrated into Cas-Designer for off-targets prediction)	mismatch	http://www.rgenome.net/cas-offinder/	Yes	medium	not limited	NRG (R=A or G)	Web/Online/Graphic interface + C++/Offline/Command-line	OpenCL	Yes	Bae, S., et al. (2014). "Cas-OFFinder: a fast and versatile algorithm that searches for potential off-target sites of Cas9 RNA-guided endonucleases." Bioinformatics 30(10): 1473.
	CRISPR Finder (WGE)	mismatch	http://www.sanger.ac.uk/htgt/wge/find_off_targets_by_seq	No (Web Crawler)	medium	4	NGG	Web/Online/Graphic interface	website	Human (GRCh38) + Mouse (GRCm38)	Hodgkins, A., et al. (2015). "WGE: a CRISPR database for genome engineering." Bioinformatics 31(18): 3078-3080.
	E-CRISP (v5.3)	mismatch	http://www.e-crisp.org/E-CRISP/reannotate_crispr.html	Yes	medium	3	NRG (R=A or G)	Web/Online/Graphic interface	website	Yes (GRCh38)	Heigwer, F., et al. (2014). "E-CRISP: fast CRISPR target site identification." Nat Methods 11(2): 122-123.
	CHOPCHOP (v2)	mismatch	http://chopchop.cbu.uib.no/	No (Web Crawler)	fast	3	NRG (R=A or G); NGA	Web/Online/Graphic interface	through network adress, the userID will lose efficacy soon	Yes	Labun, K., et al. (2016). "CHOPCHOP v2: a web tool for the next generation of CRISPR genome engineering." Nucleic Acids Res 44(W1): W272-276.
	CRISPRscan (2015/9/4)	mismatch	http://www.crisprscan.org/	Yes	fast	4	NGG	Web/Online/Graphic interface	website	Yes (GRCh38)	Moreno-Mateos, M. A., et al. (2015). "CRISPRscan: designing highly efficient sgRNAs for CRISPR-Cas9 targeting in vivo." Nat Methods 12(10): 982-988.
	sgRNAcas9 (v3.0)	mismatch	http://www.biootools.com/col.jsp?id=103	Yes	slow	5	NRG (R=A or G)	Perl/Offline/Command-line + Java/GUI	SeqMap(included) and Perl 5 + Java	Yes	Xie, S., et al. (2014). "sgRNAcas9: a software package for designing CRISPR sgRNA and evaluating potential off-target cleavage sites." Plos One 9(6): e100448.
	GT-Scan(v1.2)	mismatch	http://gt-scan.csiro.au/	Yes	fast	3	NRG (R=A or G)	Python/Offline/Command-line	python 2.7; Bowtie 1.0	Yes	O'Brien, A. and T. L. Bailey (2014). "GT-Scan: identifying unique genomic targets." Bioinformatics 30(18): 2673-2675.
	Off-Spotter	mismatch	https://cm.jefferson.edu/Off-Spotter/	No (Web Crawler)	fast	5	NGG	Web/Online/Graphic interface	website	Yes	Pliatsika, V. and I. Rigoutsos (2015). ""Off-Spotter": very fast and exhaustive enumeration of genomic lookalikes for designing CRISPR/Cas guide RNAs." Biol Direct 10: 4.
	CasFinder (integrated into sgRNA Scorer 2.0 for off-targets prediction)	mismatch	http://arep.med.harvard.edu/CasFinder/	Yes	fast	3	NRG (R=A or G)	Python/Offline/Command-line	Bowtie	Yes	Aach, J., et al. (2014). "CasFinder: Flexible algorithm for identifying specific Cas9 targets in genomes." Biorxiv.
Hypothesis-driven	CFD score (from sgRNA Designer)	mismatch+score	http://www.broadinstitute.org/rnai/public/analysis-tools/sgrna-design	Yes	fast	6	NRG	Python/Offline/Command-line	Python 2.7	Yes	Doench, J. G., et al. (2016). "Optimized sgRNA design to maximize activity and minimize off-target effects of CRISPR-Cas9." Nat Biotechnol 34(2): 184-191.
	MIT score (from CRISPR Design)	mismatch+score	http://crispr.mit.edu:8079/	Yes	fast	6	NRG	Web/Online/Graphic interface	Python 2.7	Yes	Hsu, P. D., et al. (2013). "DNA targeting specificity of RNA-guided Cas9 nucleases." Nat Biotechnol 31(9): 827-832.
	CCTop	mismatch+score	http://crispr.cos.uni-heidelberg.de/	Yes	fast	6	NRG	Web/Online/Graphic interface + Python/Offline/Command-line	Bowtie 1	Yes	Stemmer, M., et al. (2015). "CCTop: An Intuitive, Flexible and Reliable CRISPR/Cas9 Target Prediction Tool." Plos One 10(4): e0124633.
	CROP-IT	mismatch+score	http://cheetah.bioch.virginia.edu/AdliLab/CROP-IT/cas9tool.html	Yes (off-line)	fast	6	NRG	Web/Online/Graphic interface + Python/Offline/Command-line	Python 2.7	Human (hg19) + Mouse (mm9)	Singh, R., et al. (2015). "Cas9-chromatin binding information enables more accurate CRISPR off-target prediction." Nucleic Acids Res 43(18): e118.
Learning-based	DeepCRISPR	mismatch+score	http://www.deepcrispr.net/eval	Yes	medium	6	NRG	Web/Online/Graphic interface + Python/Offline/Command-line	Python 3.6	Human (hg19; 13 cell-types)	Chuai, G., et al. (2018). "DeepCRISPR: optimized CRISPR guide RNA design by deep learning." Genome Biol 19(1): 80.
	Elevation	mismatch+score	https://crispr.ml/	Yes (off-line)	medium	6	NRG	Web/Online/Graphic interface + Python/Offline/Command-line	Python 2.7 + Python 3	Human (GRCh38)	Listgarten, J., et al. (2018). "Prediction of off-target activities for the end-to-end design of CRISPR guide RNAs." Nature Biomedical Engineering 2(1): 38.
Energy-based	CRISPR-OFF (v1.1.1)	mismatch+score	https://rth.dk/resources/crispr/crisproff/	Yes	medium	6	NRG; NGA	Web/Online/Graphic interface + Python/Offline/Command-line	Python 2.7	Yes	Alkan, F., et al. (2018). "CRISPR-Cas9 off-targeting assessment with nucleic acid duplex energy parameters." Genome Biol 19(1): 177.
	uCRISPR (v0.1)	mismatch+score	http://rna.physics.missouri.edu/uCRISPR/index.html	Yes	fast	6	NRG	C++/Offline/Command-line	gcc compiler >4.8 version	Yes	Zhang, D., et al. (2019). "Unified energetics analysis unravels SpCas9 cleavage activity for optimal gRNA design." Proc Natl Acad Sci U S A 116(18): 8693-8698.
