# Supplementary material for: Benchmarking and integrating genome-wide CRISPR off-target detection and prediction
Source: Nucleic Acids Res. 2020 Nov 2;48(20):11370–9. doi: 10.1093/nar/gkaa930 (PMC7672467; doi:10.1093/nar/gkaa930)
Supplement: gkaa930_Supplemental_Files [file gkaa930_supplemental_files.zip › Supplementary Table 6.csv]

gRNA	OTS	Chr	Strand	Start	End	Mismatch	Cell	Label	DeepCRISPR	CFD	MIT	CROP-IT	CCTop	CRISPRoff	uCRISPR	iGWOS
GCATACAGTGATTTGATGAAAGG	CCATGGAGTGATTTCTTGAACGG	chr9	+	88916825	88916847	5	HEK293	0	5.62E-24	0	0.026493676	447.5	183.4302485	-21.06031149	0.183569	0.425713124
GCATACAGTGATTTGATGAAAGG	GATTGCAGTAATTTGAGGATTGG	chr9	+	89052687	89052709	6	HEK293	0	2.91E-25	0.024351809	0.095466145	470	151.6282326	-19.6531781	0.271298	0.439065511
GCATACAGTGATTTGATGAAAGG	GGATTCATTGATTTTTTTAAGGG	chr9	-	89008071	89008093	6	HEK293	0	0	0	0.005800943	372.5	155.2530823	-28.24694343	0.070174	0.386622767
GCATACAGTGATTTGATGAAAGG	GGATTCACTGATTTTTTGAAGGG	chr9	+	89093049	89093071	5	HEK293	0	0	0	0.043250568	447.5	181.8764156	-21.26317363	0.15856	0.423747414
GCATACAGTGATTTGATGAAAGG	GCATAAACTGATGTGAGAATAGG	chr9	+	89251109	89251131	6	HEK293	0	0	0.007284787	0.004640089	305	118.8678342	-15.0722046	0.121016	0.414684515
GCATACAGTGATTTGATGAAAGG	GGATTCATTGATTTTTTGAAGGG	chr9	+	89223906	89223928	5	HEK293	0	0	0	0.043250568	447.5	181.8764156	-20.12477111	0.124109	0.422707851
GCATACAGTGATTTGATGAAAGG	GGATTCATTGATTTTTTAAAGGG	chr9	+	89466624	89466646	6	HEK293	0	0	0	0.005800943	372.5	155.2530823	-23.4724385	0.068162	0.411315866
GCATACAGTGATTTGATGAAAGG	GCCTACAGTGGCCTGGGGAAGGG	chr9	-	89371117	89371139	6	HEK293	0	2.39E-37	0.004713797	0.004345525	212.5	154.5519584	-21.6597817	0.10518	0.421555613
GCATACAGTGATTTGATGAAAGG	GGATTCATTAATTTTTTGAAGGG	chr9	-	89659840	89659862	6	HEK293	0	3.00E-29	0	0.026738064	440	175.6846792	-22.64147306	0.084538	0.415366002
GCATACAGTGATTTGATGAAAGG	CTATACAGAGAATTTATGAGGGG	chr9	-	89905605	89905627	6	HEK293	0	0	0.052696403	0.022219044	342.5	153.5394977	-9.622531609	0.208997	0.445159345
GCATACAGTGATTTGATGAAAGG	GAATTCAGGCAGGTGATGAATGG	chr9	+	90343174	90343196	6	HEK293	0	0.004092605	0.008541656	0.065602553	410	189.1047422	-22.70109632	0.170352	0.435246662
GCATACAGTGATTTGATGAAAGG	GAATTCAGGCAGGTGATGAATGG	chr9	+	90459724	90459746	6	HEK293	0	0	0.008541656	0.065602553	410	189.1047422	-22.70109632	0.170352	0.431025546
GCATACAGTGATTTGATGAAAGG	GGATTCATTGATTTTTTGAAGGG	chr9	-	90520196	90520218	5	HEK293	0	0	0	0.043250568	447.5	181.8764156	-20.12477111	0.124109	0.422707851
GCATACAGTGATTTGATGAAAGG	GGATTCATTGATTTTTTGAAGGG	chr9	-	90912618	90912640	5	HEK293	0	0	0	0.043250568	447.5	181.8764156	-20.12477111	0.124109	0.422707851
GCATACAGTGATTTGATGAAAGG	CCATACAGGGAACTGATTCACGG	chr9	+	91193733	91193755	6	HEK293	0	3.72E-27	0.038519945	0.004703271	275	139.4534654	-18.41333499	0.272436	0.432260176
GCATACAGTGATTTGATGAAAGG	GCAGACAGAGATATGCTTAGGGG	chr9	+	91492539	91492561	6	HEK293	0	2.39E-37	0	0.002134283	305	122.61794	-17.91256787	0.106768	0.415184895
GCATACAGTGATTTGATGAAAGG	GGATTCATTGATTTTTTGAAGGG	chr9	-	91525060	91525082	5	HEK293	0	0	0	0.043250568	447.5	181.8764156	-20.12477111	0.124109	0.422707851
GCATACAGTGATTTGATGAAAGG	GGATTCATTGATTTTTTGAAGGG	chr9	-	91745857	91745879	5	HEK293	0	0	0	0.043250568	447.5	181.8764156	-20.12477111	0.124109	0.422707851
GCATACAGTGATTTGATGAAAGG	CCACACAATGATTTGAGAAGTGG	chr9	-	92101915	92101937	6	HEK293	0	3.46E-20	0.028786601	0.020811389	402.5	129.2795388	-9.057610968	0.152249	0.43478134
GCATACAGTGATTTGATGAAAGG	GCCCACAGTGATGAGAAGGATGG	chr9	-	92322159	92322181	6	HEK293	0	5.22E-14	0.008956626	0.004427155	275	142.5257838	-21.3114043	0.077013	0.41679445
GCATACAGTGATTTGATGAAAGG	ACACACTATTAGTTGATGAAGGG	chr9	-	92224704	92224726	6	HEK293	0	0	0.103504136	0.189491298	507.5	197.7355654	-10.37914549	0.172191	0.439374405
GCATACAGTGATTTGATGAAAGG	AAAAACATTGATTTGATTAAAGG	chr9	+	92805576	92805598	5	HEK293	0	8.59E-22	0.12987013	0.190974359	545	188.3632498	-9.080200131	0.432132	0.451608202
GCATACAGTGATTTGATGAAAGG	GGATTCATTGATTTTTTGAAGGG	chr9	-	92914935	92914957	5	HEK293	0	0	0	0.043250568	447.5	181.8764156	-20.12477111	0.124109	0.422707851
GCATACAGTGATTTGATGAAAGG	GGATTCATTGATTTTTTGAAGGG	chr9	-	92957641	92957663	5	HEK293	0	0	0	0.043250568	447.5	181.8764156	-20.12477111	0.124109	0.422707851
GCATACAGTGATTTGATGAAAGG	ATCTACAGTGTTCTGAGGAAAGG	chr9	+	93242177	93242199	6	HEK293	0	1.00E-13	0.010020939	0.052350505	345	179.3164847	-11.0943905	0.076981	0.430640765
GCATACAGTGATTTGATGAAAGG	ACCTATAATGAATTGAAGAATGG	chr9	+	93344239	93344261	6	HEK293	0	2.13E-12	0.152816327	0.072549998	440	182.6839875	-13.47820329	0.166783	0.447846818
GCATACAGTGATTTGATGAAAGG	CCAGATGGTGAAGTGATGAAAGG	chr9	+	93379304	93379326	6	HEK293	0	2.38E-09	0.061067905	0.048623406	410	194.5418142	-16.98538405	0.243828	0.442856683
GCATACAGTGATTTGATGAAAGG	GCAAAAATGGCTTTGATGGAAGG	chr9	-	93264899	93264921	6	HEK293	0	6.70E-33	0.025662051	0.0410935	440	170.102735	-22.69535422	0.189607	0.438279002
GCATACAGTGATTTGATGAAAGG	GTATACACTGCTTGGGTGATGGG	chr9	+	93482949	93482971	6	HEK293	0	0	0	0.003883826	275	141.1648889	-21.14173673	0.088714	0.410080409
GCATACAGTGATTTGATGAAAGG	GGATTCATTGATTTTTTGAAGGG	chr9	-	93451729	93451751	5	HEK293	0	0	0	0.043250568	447.5	181.8764156	-20.12477111	0.124109	0.422707851
GCATACAGTGATTTGATGAAAGG	TGAAACAGGGATTTGAGGAATGG	chr9	+	93720034	93720056	5	HEK293	0	1.72E-13	0.024125592	0.226302025	545	191.9405086	-12.9074023	0.406797	0.438615448
GCATACAGTGATTTGATGAAAGG	ACATACAGAAATTGGAGGTAAGG	chr9	-	93562947	93562969	6	HEK293	0	1.48E-23	0	0.00665847	372.5	144.4751876	-21.38890993	0.129791	0.416059094
GCATACAGTGATTTGATGAAAGG	GAAAACAGTGATTGGATGTTTGG	chr9	+	93722886	93722908	5	HEK293	0	0	0	0.019317715	380	137.3616155	-11.30409004	0.211834	0.429924281
GCATACAGTGATTTGATGAAAGG	GGATTCATTGATTTTTTGAAGGG	chr9	+	94232759	94232781	5	HEK293	0	0	0	0.043250568	447.5	181.8764156	-20.12477111	0.124109	0.422707851
GCATACAGTGATTTGATGAAAGG	GTCTTGAGTAACTTGATGAATGG	chr9	-	94062686	94062708	6	HEK293	0	4.39E-15	0.062635929	0.16397924	507.5	200.2498591	-17.08974914	0.710487	0.444366612
GCATACAGTGATTTGATGAAAGG	TCCTTCCTTGATTTGAAGAAGGG	chr9	+	94294889	94294911	6	HEK293	0	1.46E-12	0.022727273	0.166470633	537.5	188.5145712	-15.27104299	0.214651	0.432605379
GCATACAGTGATTTGATGAAAGG	TCATACAGATCTTTGATGAAAGG	chr9	+	94549368	94549390	4	HEK293	0	2.58E-21	0.301785714	0.45413253	525	204.0183995	-2.536933854	0.73364	0.466631713
GCATACAGTGATTTGATGAAAGG	GAAAACATTACTTAGATGAAAGG	chr9	-	94478009	94478031	6	HEK293	0	1.90E-10	0.05002405	0.04706869	410	189.7255783	-19.75108151	0.173503	0.437388938
GCATACAGTGATTTGATGAAAGG	GGATGGAGTGTTTTGGTGAAGGG	chr9	-	94576044	94576066	5	HEK293	0	3.48E-27	0.014818626	0.054188281	447.5	191.1671864	-27.11821967	0.343037	0.415522288
GCATACAGTGATTTGATGAAAGG	GGATTCATTAATTTTTTGAAGGG	chr9	+	94847480	94847502	6	HEK293	0	3.00E-29	0	0.026738064	440	175.6846792	-22.64147306	0.084538	0.415366002
GCATACAGTGATTTGATGAAAGG	GCCAATAGCAATTTCATGAAGGG	chr9	-	94708413	94708435	6	HEK293	0	1.24E-23	0.044526902	0.055598254	507.5	190.4538777	-15.62557409	0.216882	0.434283336
GCATACAGTGATTTGATGAAAGG	CCATACAGACATGTGCTAAATGG	chr9	+	94938295	94938317	6	HEK293	0	4.73E-22	0	0.004760176	372.5	155.6374035	-16.87586924	0.116882	0.416059094
GCATACAGTGATTTGATGAAAGG	GGATTCATTAATTTTTTGAAGGG	chr9	+	95215338	95215360	6	HEK293	0	3.15E-29	0	0.026738064	440	175.6846792	-22.64147306	0.084538	0.415366002
GCATACAGTGATTTGATGAAAGG	GGATTCATTAATTTTTTGAAGGG	chr9	-	94979740	94979762	6	HEK293	0	3.15E-29	0	0.026738064	440	175.6846792	-22.64147306	0.084538	0.415366002
GCATACAGTGATTTGATGAAAGG	ATATTCAGAGATCAGATGAATGG	chr9	-	95148827	95148849	6	HEK293	0	2.63E-21	0.135018775	0.021979569	410	190.1733945	-8.667778268	0.436954	0.453784275
GCATACAGTGATTTGATGAAAGG	GGATTCATTAATTTTTTGAATGG	chr9	+	95665164	95665186	6	HEK293	0	8.13E-18	0	0.026738064	440	175.6846792	-22.64147306	0.084049	0.415366002
GCATACAGTGATTTGATGAAAGG	GGCTTCTGTTATTTGATGAGTGG	chr9	+	96291887	96291909	6	HEK293	0	1.31E-14	0.029469891	0.169359422	537.5	170.2311629	-19.71926397	0.214722	0.434025541
GCATACAGTGATTTGATGAAAGG	GGTTTGAGTGATTGGAAGAATGG	chr9	-	96494207	96494229	6	HEK293	0	3.24E-20	0	0.02175967	440	180.3324003	-33.08706529	0.195453	0.400398806
GCATACAGTGATTTGATGAAAGG	GGAGCCAGTGAGCTGATGGATGG	chr9	-	96674762	96674784	6	HEK293	0	1.20E-33	0.032179634	0.038887795	342.5	166.4346591	-27.4873595	0.238418	0.414226645
GCATACAGTGATTTGATGAAAGG	GTATTCTGTGAGTTTATGGATGG	chr9	+	96759202	96759224	6	HEK293	0	5.16E-14	0.003873967	0.018393224	342.5	160.2173772	-25.9754528	0.075109	0.39345051
GCATACAGTGATTTGATGAAAGG	GCATTCATTGATTTTTTGAAGGG	chr9	+	96810443	96810465	4	HEK293	0	0	0	0.068139834	455	183.3164156	-9.054700304	0.174519	0.430176389
GCATACAGTGATTTGATGAAAGG	GGATTCATTAATTTATTGAAGGG	chr9	+	96785579	96785601	6	HEK293	0	0	0	0.026738064	440	175.6846792	-21.00029605	0.231843	0.426947731
GCATACAGTGATTTGATGAAAGG	GGATTCATTGATTTTTTGAAGGG	chr9	+	96878778	96878800	5	HEK293	0	0	0	0.043250568	447.5	181.8764156	-20.12477111	0.124109	0.422707851
GCATACAGTGATTTGATGAAAGG	GGATTCATTAATTTATTGAAGGG	chr9	+	96854322	96854344	6	HEK293	0	0	0	0.026738064	440	175.6846792	-21.00029605	0.231843	0.426947731
GCATACAGTGATTTGATGAAAGG	GGATTCATTAATTTTTTGAAGGG	chr9	-	96809884	96809906	6	HEK293	0	3.15E-29	0	0.026738064	440	175.6846792	-22.64147306	0.084538	0.415366002
GCATACAGTGATTTGATGAAAGG	GCACACTGTAATGGGATGACTGG	chr9	+	97103345	97103367	6	HEK293	0	2.08E-25	0	0.009711647	342.5	150.2753777	-9.446206978	0.045933	0.361612901
GCATACAGTGATTTGATGAAAGG	GGATTCATTGATTTTTTGAAGGG	chr9	-	96982201	96982223	5	HEK293	0	0	0	0.043250568	447.5	181.8764156	-20.12477111	0.124109	0.422707851
GCATACAGTGATTTGATGAAAGG	GCATGAAATGATATGATGTCTGG	chr9	-	97235290	97235312	6	HEK293	0	1.57E-21	0.056643357	0.019556267	372.5	133.2409586	-8.260496512	0.427023	0.45012669
GCATACAGTGATTTGATGAAAGG	GCTGGCACTGGCTTGATGAATGG	chr9	-	97366059	97366081	6	HEK293	0	6.35E-38	0.120371517	0.16184213	412.5	197.0640789	-20.17375257	0.318545	0.455380381
GCATACAGTGATTTGATGAAAGG	GCAAGCAACGATGTGAAGAAAGG	chr9	-	97508289	97508311	6	HEK293	0	0	0.044032489	0.056792847	440	177.0930511	-16.73215407	0.2197	0.443898282
GCATACAGTGATTTGATGAAAGG	ACATACAGTATTTTGTTGACTGG	chr9	-	97520088	97520110	5	HEK293	0	3.73E-18	0	0.036662081	380	152.3521541	-11.70986731	0.115041	0.423832616
GCATACAGTGATTTGATGAAAGG	CCACACAGTGAAGGGAAGAACGG	chr9	-	97825961	97825983	6	HEK293	0	0	0	0.007012976	280	166.0856833	-13.74938101	0.041695	0.354947465
GCATACAGTGATTTGATGAAAGG	GGAAGCAATGCTTTGATTAAAGG	chr9	-	97873087	97873109	6	HEK293	0	1.94E-09	0.063602484	0.069843877	440	179.6448461	-25.13518389	0.297317	0.421955098
GCATACAGTGATTTGATGAAAGG	ACGTACTGGGTTTTGATGAAGGG	chr9	-	97897603	97897625	5	HEK293	0	2.92E-13	0.045833333	0.204186243	515	204.8989551	-16.40877011	0.210097	0.436740013
GCATACAGTGATTTGATGAAAGG	GCAGAAAGAGCTATGCTGAAAGG	chr9	+	98220235	98220257	6	HEK293	0	3.66E-11	0	0.008439607	342.5	177.1628055	-20.02738003	0.186657	0.422322208
GCATACAGTGATTTGATGAAAGG	TTCTACAGTGATTAGATTTATGG	chr9	+	98343293	98343315	6	HEK293	0	6.20E-22	0.086580087	0.005939445	375	148.2214821	-12.05696763	0.183988	0.440157288
GCATACAGTGATTTGATGAAAGG	GGATTCATTGATTTTTTGAAGGG	chr9	-	98462908	98462930	5	HEK293	0	0	0	0.043250568	447.5	181.8764156	-20.12477111	0.124109	0.422707851
GCATACAGTGATTTGATGAAAGG	TTATACATTCATCTGTTGAAGGG	chr9	+	98699293	98699315	6	HEK293	0	1.10E-09	0	0.038982712	440	181.6807002	-10.48198977	0.16686	0.42487291
GCATACAGTGATTTGATGAAAGG	GCAGTTAGAGTTTTTATGAAAGG	chr9	+	98691591	98691613	6	HEK293	0	1.53E-22	0.008613835	0.033664192	412.5	188.4552104	-21.21236537	0.073584	0.422104661
GCATACAGTGATTTGATGAAAGG	TCACATAATTATTTGAGGAAGGG	chr9	+	99098472	99098494	6	HEK293	0	1.94E-11	0.057433268	0.137738395	537.5	185.0627516	-13.76051821	0.210766	0.438440581
GCATACAGTGATTTGATGAAAGG	GGATATCGGGAATGGATGAAGGG	chr9	+	99252206	99252228	6	HEK293	0	3.64E-20	0	0.011438311	410	189.0757698	-23.93426823	0.141297	0.418413688
GCATACAGTGATTTGATGAAAGG	GCAAACATTGTAGTGATGTAGGG	chr9	-	99431699	99431721	6	HEK293	0	4.09E-12	0.010290713	0.021166674	280	158.6330784	-18.00263617	0.047909	0.364298213
GCATACAGTGATTTGATGAAAGG	GGATTCATTAATTTTTTGAAGGG	chr9	-	99562461	99562483	6	HEK293	0	3.00E-29	0	0.026738064	440	175.6846792	-22.64147306	0.084538	0.415366002
GCATACAGTGATTTGATGAAAGG	GCAGAGGGTGGTTTGATGGCTGG	chr9	+	99904132	99904154	6	HEK293	0	3.15E-20	0.012220087	0.019341714	372.5	137.6415516	-18.53625287	0.199774	0.43214256
GCATACAGTGATTTGATGAAAGG	GGATTCATTAATTTTTTGAAGGG	chr9	-	99970606	99970628	6	HEK293	0	3.15E-29	0	0.026738064	440	175.6846792	-22.64147306	0.084538	0.415366002
GCATACAGTGATTTGATGAAAGG	GGATGCATTGATTTTTTGAAAGG	chr9	+	100100400	100100422	5	HEK293	0	2.98E-26	0	0.043250568	447.5	181.8764156	-21.47090847	0.123016	0.422707851
GCATACAGTGATTTGATGAAAGG	GTAGAGAGTTGTTGGATGAATGG	chr9	+	100310197	100310219	6	HEK293	0	0	0	0.028476557	410	191.0394112	-28.57983378	0.243736	0.400555323
GCATACAGTGATTTGATGAAAGG	GGATTCATTAATTTTTTGAAGGG	chr9	+	100346240	100346262	6	HEK293	0	2.12E-34	0	0.026738064	440	175.6846792	-22.64147306	0.084538	0.415366002
GCATACAGTGATTTGATGAAAGG	GGATTCATTGATTTTTTGAAGGG	chr9	+	100710579	100710601	5	HEK293	0	0	0	0.043250568	447.5	181.8764156	-20.12477111	0.124109	0.422707851
GCATACAGTGATTTGATGAAAGG	CCAGACAGTAATGTGAGCAATGG	chr9	-	100768222	100768244	6	HEK293	0	3.34E-10	0.006089392	0.017438699	372.5	155.0258987	-19.58318689	0.117098	0.42585731
GCATACAGTGATTTGATGAAAGG	CCCTACAGGGGTCAGATGAAGGG	chr9	+	100987030	100987052	6	HEK293	0	0	0.060199698	0.01202788	312.5	184.9436308	-17.24374131	0.214974	0.44081696
GCATACAGTGATTTGATGAAAGG	GCAGTCAGTAATATTATAAATGG	chr9	+	101261838	101261860	6	HEK293	0	0	0.014523938	0.011791486	342.5	160.5166682	-15.53533939	0.20754	0.431851244
GCATACAGTGATTTGATGAAAGG	TCAGACAGTGAATTGCTTCAGGG	chr9	+	101724075	101724097	6	HEK293	0	6.57E-36	0	0.003421182	305	134.7505404	-22.5037191	0.123408	0.41709347
GCATACAGTGATTTGATGAAAGG	GCACACTGAGATATAATAAAAGG	chr9	-	101979662	101979684	6	HEK293	0	0	0.118578653	0.005342823	342.5	160.4537635	-6.802886493	0.278987	0.447314799
GCATACAGTGATTTGATGAAAGG	CCAGACTGTAATTAGATTAAGGG	chr9	-	102041032	102041054	6	HEK293	0	0	0.075231481	0.011911031	440	171.4889649	-17.68264157	0.177199	0.436511392
GCATACAGTGATTTGATGAAAGG	GGATTCATTGATTTTTTGAAGGG	chr9	-	102264070	102264092	5	HEK293	0	0	0	0.043250568	447.5	181.8764156	-20.12477111	0.124109	0.422707851
GCATACAGTGATTTGATGAAAGG	ATATACTGTTATTTAATTAAGGG	chr9	+	102486224	102486246	6	HEK293	0	0	0.182486631	0.021423869	440	169.5547279	-12.15751981	0.489202	0.455230724
GCATACAGTGATTTGATGAAAGG	GAATTCAGAGATTTCCTGATTGG	chr9	+	102430879	102430901	6	HEK293	0	2.20E-09	0	0.007690535	372.5	142.6788523	-19.30657864	0.107947	0.416059094
GCATACAGTGATTTGATGAAAGG	TCCTACAGGCATTTGAGGATTGG	chr9	+	102495616	102495638	6	HEK293	0	5.09E-18	0.007490996	0.058914575	470	149.1967722	-17.30857697	0.15657	0.430780262
GCATACAGTGATTTGATGAAAGG	TTACAGAGTAATTGGATGAAAGG	chr9	-	102475325	102475347	6	HEK293	0	4.87E-12	0	0.051794305	507.5	197.2694949	-10.15665418	0.273235	0.423943081
GCATACAGTGATTTGATGAAAGG	GAATACATTGAATAGATTAATGG	chr9	-	102699810	102699832	5	HEK293	0	9.15E-18	0.15007215	0.013822734	350	169.8815647	-14.86145485	0.267631	0.447174864
GCATACAGTGATTTGATGAAAGG	GGATTCATTGATTTTTTGAAGGG	chr9	+	103018654	103018676	5	HEK293	0	0	0	0.043250568	447.5	181.8764156	-20.12477111	0.124109	0.422707851
GCATACAGTGATTTGATGAAAGG	GCAGAGAGTGGTTTGAAGAAAGG	chr9	-	102955856	102955878	4	HEK293	0	6.16E-13	0.108333333	0.197655107	455	189.3242212	-16.21706235	0.588557	0.456630648
GCATACAGTGATTTGATGAAAGG	AGATTCATTGATTTTTTGAAGGG	chr9	+	103469705	103469727	6	HEK293	0	0	0	0.029311379	440	180.6764156	-15.04369201	0.090884	0.420122603
GCATACAGTGATTTGATGAAAGG	GGATTCATTAATTTTTTGAAGGG	chr9	-	103292552	103292574	6	HEK293	0	3.00E-29	0	0.026738064	440	175.6846792	-22.64147306	0.084538	0.415366002
GCATACAGTGATTTGATGAAAGG	GGATTCATTGATTTTTTGAAGGG	chr9	+	103508707	103508729	5	HEK293	0	0	0	0.043250568	447.5	181.8764156	-20.12477111	0.124109	0.422707851
GCATACAGTGATTTGATGAAAGG	GGATTCACTGCTTTTTTGAAGGG	chr9	-	103409215	103409237	6	HEK293	0	1.12E-22	0	0.016112514	342.5	174.4463319	-27.80542859	0.076697	0.390308525
GCATACAGTGATTTGATGAAAGG	GAGTTCATTGATTTTTTGAAGGG	chr9	+	103588988	103589010	6	HEK293	0	8.51E-25	0	0.028625115	440	180.1484156	-23.1549544	0.106455	0.420122603
GCATACAGTGATTTGATGAAAGG	GGATTCATTAATTTTTTGAAGGG	chr9	-	103456045	103456067	6	HEK293	0	3.15E-29	0	0.026738064	440	175.6846792	-22.64147306	0.084538	0.415366002
GCATACAGTGATTTGATGAAAGG	GAATGCAGGTATTTGGTAAAAGG	chr9	+	103647954	103647976	6	HEK293	0	5.20E-16	0.035064935	0.012180487	470	163.6084041	-24.00922297	0.340743	0.438130688
GCATACAGTGATTTGATGAAAGG	GGATTCATTGATTTTTTGAAGGG	chr9	+	103746527	103746549	5	HEK293	0	0	0	0.043250568	447.5	181.8764156	-20.12477111	0.124109	0.422707851
GCATACAGTGATTTGATGAAAGG	GGATTCACTGATTTTTTGAAGGG	chr9	-	103632269	103632291	5	HEK293	0	0	0	0.043250568	447.5	181.8764156	-21.26317363	0.15856	0.423747414
GCATACAGTGATTTGATGAAAGG	GGATTCATTGATTTTTTGAAGGG	chr9	+	103867387	103867409	5	HEK293	0	0	0	0.043250568	447.5	181.8764156	-20.12477111	0.124109	0.422707851
GCATACAGTGATTTGATGAAAGG	TCCCTCATTGATTAGATGAAGGG	chr9	-	103537383	103537405	6	HEK293	0	0	0.039015606	0.091652417	510	199.3710784	-13.08439222	0.106792	0.427340266
GCATACAGTGATTTGATGAAAGG	GGATTCATTAATTTTTTGAAGGG	chr9	-	104056270	104056292	6	HEK293	0	3.36E-27	0	0.026738064	440	175.6846792	-22.64147306	0.084538	0.415366002
GCATACAGTGATTTGATGAAAGG	GCAGACAGTGACATTTTAAATGG	chr9	+	104366899	104366921	6	HEK293	0	8.93E-12	0	0.001083434	177.5	141.7921983	-17.30409564	0.097764	0.393409409
GCATACAGTGATTTGATGAAAGG	ACATAGACAGATATGATTAATGG	chr9	-	104438615	104438637	6	HEK293	0	2.47E-24	0.118681319	0.018179851	440	173.0317649	-20.27551542	0.366892	0.449768939
GCATACAGTGATTTGATGAAAGG	GGAGACAGTGAACTGCTGAGGGG	chr9	+	104623615	104623637	6	HEK293	0	0	0	0.008942452	275	144.0449532	-21.70415824	0.138838	0.415853566
GCATACAGTGATTTGATGAAAGG	GCATTCATTGATTTTTTGAAGGG	chr9	+	104700647	104700669	4	HEK293	0	0	0	0.068139834	455	183.3164156	-9.054700304	0.174519	0.430176389
GCATACAGTGATTTGATGAAAGG	GCAAACAGTGATGTTCCTAAAGG	chr9	+	104846093	104846115	6	HEK293	0	6.97E-14	0	0.000847809	257.5	128.5221876	-18.05271046	0.047452	0.334016654
GCATACAGTGATTTGATGAAAGG	GGATTCATTAATTTTTTGAAGGG	chr9	-	104581306	104581328	6	HEK293	0	3.50E-34	0	0.026738064	440	175.6846792	-22.64147306	0.084538	0.415366002
GCATACAGTGATTTGATGAAAGG	GGATTCATTAATTTTTTGAAGGG	chr9	+	104912983	104913005	6	HEK293	0	3.15E-29	0	0.026738064	440	175.6846792	-22.64147306	0.084538	0.415366002
GCATACAGTGATTTGATGAAAGG	GCATTCAGAGGTTTTAACAAAGG	chr9	-	104646975	104646997	6	HEK293	0	0	0.007963012	0.004278254	275	144.70535	-28.21076605	0.147764	0.397681628
GCATACAGTGATTTGATGAAAGG	GCATTCATTGATTTTTTGAAGGG	chr9	+	104892058	104892080	4	HEK293	0	0	0	0.068139834	455	183.3164156	-9.054700304	0.174519	0.430176389
GCATACAGTGATTTGATGAAAGG	GGATAAAGTAATTTGAGCAGAGG	chr9	+	105279312	105279334	6	HEK293	0	4.17E-15	0.025828575	0.011481111	402.5	126.2352353	-21.35684675	0.206799	0.433849528
GCATACAGTGATTTGATGAAAGG	GCATACACTGCTCAGGTGATGGG	chr9	-	105019502	105019524	6	HEK293	0	0	0.013880856	0.001418561	177.5	131.9055683	-14.75327736	0.106255	0.391075726
GCATACAGTGATTTGATGAAAGG	GGATTCATTGATGTTTTGAAGGG	chr9	-	105102659	105102681	6	HEK293	0	0	0	0.011235212	342.5	171.177095	-24.84356716	0.040351	0.335474313
GCATACAGTGATTTGATGAAAGG	GGATTCATTAATTTTTTGAAGGG	chr9	-	105079913	105079935	6	HEK293	0	2.60E-32	0	0.026738064	440	175.6846792	-22.64147306	0.084538	0.415366002
GCATACAGTGATTTGATGAAAGG	GGATTCATTGATTTTTTAAAGGG	chr9	+	105360104	105360126	6	HEK293	0	0	0	0.005800943	372.5	155.2530823	-23.4724385	0.068162	0.411315866
GCATACAGTGATTTGATGAAAGG	GTGCAAAGTTTTTTGATGAATGG	chr9	+	105486550	105486572	6	HEK293	0	5.25E-38	0.083450047	0.183291146	510	202.1505959	-19.92326724	0.263991	0.440274731
GCATACAGTGATTTGATGAAAGG	TTATACACTCATTTGTTGATGGG	chr9	-	105810098	105810120	6	HEK293	0	7.19E-12	0	0.043689024	470	154.0424208	-13.08983718	0.182559	0.42850549
GCATACAGTGATTTGATGAAAGG	GGATTCAATGATTTTTTGAAGGG	chr9	+	106198828	106198850	5	HEK293	0	1.12E-23	0	0.043250568	447.5	181.8764156	-18.22096304	0.167473	0.423747414
GCATACAGTGATTTGATGAAAGG	ACAGACAGTGATCTATGGAATGG	chr9	-	106022228	106022250	6	HEK293	0	6.12E-33	0	0.004409753	300	153.9455209	-14.64853316	0.067635	0.413263917
GCATACAGTGATTTGATGAAAGG	GGATTCACTGATTTTTTGAAGGG	chr9	+	106216823	106216845	5	HEK293	0	0	0	0.043250568	447.5	181.8764156	-21.26317363	0.15856	0.423747414
GCATACAGTGATTTGATGAAAGG	CCATCAAGTGATATGATCTAAGG	chr9	-	106310867	106310889	6	HEK293	0	8.36E-16	0.058869702	0.009465619	372.5	148.0550422	-22.86698212	0.570813	0.442656647
GCATACAGTGATTTGATGAAAGG	GGATAAAGTGATTTGAAAATAGG	chr9	+	106708305	106708327	5	HEK293	0	1.38E-35	0.14310559	0.018790187	410	132.4269717	-15.64217228	0.512683	0.452217951
GCATACAGTGATTTGATGAAAGG	GTGTACACTGATTGGATGATGGG	chr9	+	106686101	106686123	5	HEK293	0	1.38E-10	0	0.060467513	447.5	165.3553985	-13.03546834	0.313559	0.437943366
GCATACAGTGATTTGATGAAAGG	GGATTCATTAATTTTTTGAAGGG	chr9	-	106515571	106515593	6	HEK293	0	3.00E-29	0	0.026738064	440	175.6846792	-22.64147306	0.084538	0.415366002
GCATACAGTGATTTGATGAAAGG	GGATTCATTGATTTTTTGAAGGG	chr9	-	106623860	106623882	5	HEK293	0	0	0	0.043250568	447.5	181.8764156	-20.12477111	0.124109	0.422707851
GCATACAGTGATTTGATGAAAGG	ACAAACTGAAATTTGATTAAAGG	chr9	-	106646646	106646668	6	HEK293	0	7.50E-26	0.108333333	0.048843223	537.5	179.1683691	-17.72104863	0.281884	0.436578874
GCATACAGTGATTTGATGAAAGG	GGATTCTTTGATTTTTTGAAGGG	chr9	+	106980415	106980437	6	HEK293	0	1.93E-31	0	0.019828553	440	178.2932348	-23.7392801	0.071272	0.415366002
GCATACAGTGATTTGATGAAAGG	GCATCCATTTAATGGATGAATGG	chr9	-	106977173	106977195	5	HEK293	0	7.66E-08	0	0.059665893	417.5	189.2648415	-13.42920757	0.169465	0.42682053
GCATACAGTGATTTGATGAAAGG	ACATCCAGTGATTGATTGAGAGG	chr9	+	107590531	107590553	6	HEK293	0	4.79E-21	0	0.001894235	310	135.239448	-17.31834455	0.035178	0.355894034
GCATACAGTGATTTGATGAAAGG	GAATTCATTGATTTTTTGAAGGG	chr9	-	107479359	107479381	5	HEK293	0	6.72E-27	0	0.043250568	447.5	181.8764156	-16.70160146	0.133371	0.422707851
GCATACAGTGATTTGATGAAAGG	GCATTCTGTGATGAGAAGAATGG	chr9	-	107485676	107485698	5	HEK293	0	2.88E-13	0.01370224	0.013883986	350	172.2038829	-12.57265519	0.136285	0.429567579
GCATACAGTGATTTGATGAAAGG	GAAATCAGTAGTTTAATGAAAGG	chr9	+	107936807	107936829	6	HEK293	0	2.59E-12	0.071906228	0.085461034	410	188.9692383	-20.35157384	0.831937	0.451549672
GCATACAGTGATTTGATGAAAGG	TTATACACTGATTTAAGAAATGG	chr9	+	107913682	107913704	6	HEK293	0	0	0.042884983	0.013112282	372.5	152.8437171	-11.22886465	0.521715	0.44666383
GCATACAGTGATTTGATGAAAGG	TTCTATAGTTATTAGATGAAGGG	chr9	-	107840942	107840964	6	HEK293	0	0	0.181967268	0.051069185	510	197.6150949	-10.06676416	0.184653	0.441897088
GCATACAGTGATTTGATGAAAGG	GGATTCATTAATTTTTTGAAGGG	chr9	+	108254736	108254758	6	HEK293	0	3.50E-34	0	0.026738064	440	175.6846792	-22.64147306	0.084538	0.415366002
GCATACAGTGATTTGATGAAAGG	GCCAACAGTGATGAAATGAGGGG	chr9	-	108120874	108120896	6	HEK293	0	8.35E-27	0.02372012	0.004119758	280	142.9152733	-11.42179605	0.060135	0.422193701
GCATACAGTGATTTGATGAAAGG	GGATTCATTGATTTTTTGAATGG	chr9	+	108341403	108341425	5	HEK293	0	1.51E-33	0	0.043250568	447.5	181.8764156	-20.12477111	0.123391	0.422707851
GCATACAGTGATTTGATGAAAGG	GGATTCATTGATTTTTTGAAGGG	chr9	+	108509814	108509836	5	HEK293	0	0	0	0.043250568	447.5	181.8764156	-20.12477111	0.124109	0.422707851
GCATACAGTGATTTGATGAAAGG	GAAAAATGAGATTTGATCAAGGG	chr9	+	108425517	108425539	6	HEK293	0	0	0.062211032	0.031772592	537.5	182.1341216	-21.43324684	0.366949	0.433077862
GCATACAGTGATTTGATGAAAGG	GGATTCATTGATTTTTTGAAGGG	chr9	+	108550310	108550332	5	HEK293	0	0	0	0.043250568	447.5	181.8764156	-20.12477111	0.124109	0.422707851
GCATACAGTGATTTGATGAAAGG	GGATTCATTAATTTTTTGAAGGG	chr9	+	108542292	108542314	6	HEK293	0	3.15E-29	0	0.026738064	440	175.6846792	-22.64147306	0.084538	0.415366002
GCATACAGTGATTTGATGAAAGG	GGATTCACTGATTTTTTTAAAGG	chr9	-	108281127	108281149	6	HEK293	0	0	0	0.005800943	372.5	155.2530823	-29.38534595	0.08902	0.386622767
GCATACAGTGATTTGATGAAAGG	GGATTCATTGATTTTTTGAAGGG	chr9	+	108493302	108493324	5	HEK293	0	0	0	0.043250568	447.5	181.8764156	-20.12477111	0.124109	0.422707851
GCATACAGTGATTTGATGAAAGG	GAATTCATTGATTTTTTGAAGGG	chr9	-	108328615	108328637	5	HEK293	0	0	0	0.043250568	447.5	181.8764156	-16.70160146	0.133371	0.422707851
GCATACAGTGATTTGATGAAAGG	GGATTCATTAATTTTTTGAAGGG	chr9	+	108946859	108946881	6	HEK293	0	3.15E-29	0	0.026738064	440	175.6846792	-22.64147306	0.084538	0.415366002
GCATACAGTGATTTGATGAAAGG	GGATTCATTGATTTTTTGAAGGG	chr9	+	108963665	108963687	5	HEK293	0	0	0	0.043250568	447.5	181.8764156	-20.12477111	0.124109	0.422707851
GCATACAGTGATTTGATGAAAGG	GCAACAAATGGTATGATGAATGG	chr9	-	108769939	108769961	6	HEK293	0	3.32E-11	0.099489796	0.078111667	412.5	194.0228748	-14.64439067	0.260017	0.445974766
GCATACAGTGATTTGATGAAAGG	CCAAATATTGTTCTGATGAAAGG	chr9	+	109119580	109119602	6	HEK293	0	1.70E-09	0.047951511	0.080306843	410	195.3111948	-15.51089521	0.117613	0.434615979
GCATACAGTGATTTGATGAAAGG	GCCTTCTGTGACTGGGTGAATGG	chr9	+	109160384	109160406	6	HEK293	0	0	0	0.005297344	342.5	175.9567882	-18.86803749	0.079515	0.412346778
GCATACAGTGATTTGATGAAAGG	GGATTCATTAATTTTTTGAAGGG	chr9	-	108931343	108931365	6	HEK293	0	3.00E-29	0	0.026738064	440	175.6846792	-22.64147306	0.084538	0.415366002
GCATACAGTGATTTGATGAAAGG	GGATTCGTTGATTTTTTGAAGGG	chr9	+	109303001	109303023	6	HEK293	0	7.11E-26	0	0.019828553	440	178.2932348	-25.53149946	0.088888	0.390591083
GCATACAGTGATTTGATGAAAGG	AAAAAAAGTGATTTCCTGAAAGG	chr9	+	109346367	109346389	6	HEK293	0	1.20E-31	0	0.017733384	440	182.4049685	-16.5497181	0.143457	0.420139339
GCATACAGTGATTTGATGAAAGG	GCATCCAGTGAGTAGAGGCCAGG	chr9	+	109492439	109492461	6	HEK293	0	4.97E-09	0.000856142	0.002357392	207.5	107.284684	-17.1333316	0.032036	0.335145195
GCATACAGTGATTTGATGAAAGG	GGATTCATTGATTTTTTGAAGGG	chr9	-	109370428	109370450	5	HEK293	0	0	0	0.043250568	447.5	181.8764156	-20.12477111	0.124109	0.422707851
GCATACAGTGATTTGATGAAAGG	GGTTGCAGTGAGTTGAGGTAGGG	chr9	+	110343693	110343715	6	HEK293	0	1.07E-19	0.011198574	0.038145209	372.5	155.2934685	-34.66913039	0.165718	0.403651797
GCATACAGTGATTTGATGAAAGG	GCCCCCAGTGAGTTGAGGAATGG	chr9	-	110927769	110927791	5	HEK293	0	1.07E-09	0.008156204	0.175239224	450	186.6078685	-14.09516534	0.092069	0.436106116
GCATACAGTGATTTGATGAAAGG	GAAGACAGTGAGTGGAGGAAAGG	chr9	-	110956500	110956522	5	HEK293	0	2.17E-09	0	0.026812401	350	176.5450038	-21.72190196	0.09643	0.421159796
GCATACAGTGATTTGATGAAAGG	GGGTACACTGCTTTGGTGATGGG	chr9	-	111131111	111131133	6	HEK293	0	1.97E-28	0.012074436	0.025701026	372.5	152.2760735	-22.15746563	0.212315	0.433734887
GCATACAGTGATTTGATGAAAGG	GCATTCAGTGAATAGAGGCCAGG	chr9	-	111074753	111074775	6	HEK293	0	1.82E-11	0.000996238	0.002357392	207.5	107.284684	-16.84932154	0.052013	0.335145195
GCATACAGTGATTTGATGAAAGG	GGATTCACTGATTTTTGGAAGGG	chr9	-	111263241	111263263	6	HEK293	0	1.25E-29	0	0.011284881	397.5	159.6903045	-26.48976248	0.034753	0.334526185
GCATACAGTGATTTGATGAAAGG	GGATTCATTGATTTTTTGAAGGG	chr9	-	111266422	111266444	5	HEK293	0	0	0	0.043250568	447.5	181.8764156	-20.12477111	0.124109	0.422707851
GCATACAGTGATTTGATGAAAGG	CAATTCAGTGATTTCTTTAATGG	chr9	-	111322158	111322180	6	HEK293	0	0	0	0.005857955	372.5	158.3528993	-23.79926563	0.136533	0.416059094
GCATACAGTGATTTGATGAAAGG	TAATACAGTGATTAAAATAAAGG	chr9	+	112122671	112122693	6	HEK293	0	0	0.150660668	0.00195373	275	144.3043494	-12.55067384	0.540919	0.449470503
GCATACAGTGATTTGATGAAAGG	ACATACATTGACTTTGTCAAAGG	chr9	-	112216888	112216910	6	HEK293	0	1.44E-36	0.006971412	0.002882114	275	149.0653018	-17.11277055	0.091468	0.421203226
GCATACAGTGATTTGATGAAAGG	GGATTCATTGATTTTTTGAAAGG	chr9	+	112425425	112425447	5	HEK293	0	0	0	0.043250568	447.5	181.8764156	-20.12477111	0.123233	0.422707851
GCATACAGTGATTTGATGAAAGG	GGATTCATTGATTTTTTGAAGGG	chr9	-	112600842	112600864	5	HEK293	0	0	0	0.043250568	447.5	181.8764156	-20.12477111	0.124109	0.422707851
GCATACAGTGATTTGATGAAAGG	CCAGCCCCTGGTTTGATGAACGG	chr9	-	112592680	112592702	6	HEK293	0	7.44E-18	0.0390625	0.229956418	507.5	202.9249985	-17.87814972	0.464216	0.440678248
GCATACAGTGATTTGATGAAAGG	GGATTCATTGATTTTTTGAAGGG	chr9	+	112765268	112765290	5	HEK293	0	0	0	0.043250568	447.5	181.8764156	-20.12477111	0.124109	0.422707851
GCATACAGTGATTTGATGAAAGG	GGCTTCAGTGGTTTTGTGAATGG	chr9	+	112903910	112903932	6	HEK293	0	3.73E-19	0.001935952	0.015886939	342.5	177.0181488	-28.65963513	0.184771	0.400113811
GCATACAGTGATTTGATGAAAGG	GGATTCATTGATTTTTTGAAGGG	chr9	+	112994654	112994676	5	HEK293	0	0	0	0.043250568	447.5	181.8764156	-20.12477111	0.124109	0.422707851
GCATACAGTGATTTGATGAAAGG	GCAGAGAGTGTGGTGAGGAAGGG	chr9	+	113422331	113422353	6	HEK293	0	9.25E-12	0.001475507	0.015355568	280	169.7088002	-25.37305221	0.023096	0.333390754
GCATACAGTGATTTGATGAAAGG	GGATTCATTGATTTTTTGAAGGG	chr9	-	113556427	113556449	5	HEK293	0	0	0	0.043250568	447.5	181.8764156	-20.12477111	0.124109	0.422707851
GCATACAGTGATTTGATGAAAGG	ACACACAGTCCCTTCATGAATGG	chr9	+	113639943	113639965	6	HEK293	0	0	0.024074303	0.042448231	347.5	182.7814578	-14.60658068	0.064674	0.428758531
GCATACAGTGATTTGATGAAAGG	CGAGACTGGGATTTCATGAAAGG	chr9	+	113737616	113737638	6	HEK293	0	0	0.022939018	0.070437477	507.5	195.1364173	-17.70307169	0.158167	0.424395404
GCATACAGTGATTTGATGAAAGG	GCATAAGGAGATTCCAAGAATGG	chr9	+	113804680	113804702	6	HEK293	0	4.44E-28	0.025294274	0.002376528	342.5	161.8387376	-15.60316859	0.121338	0.427349109
GCATACAGTGATTTGATGAAAGG	GCATAAAGAGATTTGGAGGGTGG	chr9	-	113616011	113616033	6	HEK293	0	0	0.025360144	0.002025067	335	104.8940988	-13.94979366	0.231681	0.414995821
GCATACAGTGATTTGATGAAAGG	TCATAGAATGAATTGGGGAAGGG	chr9	+	113947446	113947468	6	HEK293	0	5.99E-24	0.009049774	0.012655781	372.5	165.9235616	-20.55683858	0.175634	0.42776582
GCATACAGTGATTTGATGAAAGG	GCAGTGAGTGACTTGTTAAAGGG	chr9	-	113885347	113885369	6	HEK293	0	0	0	0.006319927	375	162.4242364	-17.71710338	0.106265	0.416059094
GCATACAGTGATTTGATGAAAGG	CAATACATTCATTTCATCAACGG	chr9	+	114145460	114145482	6	HEK293	0	0	0.016866251	0.031367304	440	168.8380918	-17.00666583	0.135253	0.428040725
GCATACAGTGATTTGATGAAAGG	GGATTTATTGATTTTTTGAAGGG	chr9	-	114101556	114101578	6	HEK293	0	0	0	0.017564092	440	178.8904316	-24.59675217	0.084518	0.389594207
GCATACAGTGATTTGATGAAAGG	GCATTCTGTGAGTCCATGGATGG	chr9	+	115137019	115137041	6	HEK293	0	1.17E-37	0.00232438	0.002662101	245	148.8181926	-20.36050569	0.033204	0.353751165
GCATACAGTGATTTGATGAAAGG	GACAACAGTGATGTGAGGAAGGG	chr9	-	115191051	115191073	5	HEK293	0	8.28E-10	0.004555182	0.139563617	450	185.8729684	-17.21497216	0.102499	0.435175882
GCATACAGTGATTTGATGAAAGG	GGATTCAAAGATTTTCTGAATGG	chr9	-	115310567	115310589	6	HEK293	0	9.08E-12	0	0.017738281	440	176.7166352	-23.15396864	0.18575	0.424337777
GCATACAGTGATTTGATGAAAGG	GGATTCATTGATTTTTTGAAGGG	chr9	+	115563368	115563390	5	HEK293	0	0	0	0.043250568	447.5	181.8764156	-20.12477111	0.124109	0.422707851
GCATACAGTGATTTGATGAAAGG	TCATTCTGAAATTTGAAGAAGGG	chr9	-	115520388	115520410	6	HEK293	0	2.93E-12	0.073535354	0.095008302	537.5	183.1908714	-15.69101383	0.371762	0.439746146
GCATACAGTGATTTGATGAAAGG	GCAGACAGCGTTTTTACGAGTGG	chr9	-	115596014	115596036	6	HEK293	0	1.80E-14	0.013688733	0.009367961	275	133.4058034	-17.12871091	0.061741	0.41679445
GCATACAGTGATTTGATGAAAGG	ATACACACTGATTTCATGGATGG	chr9	-	115630398	115630420	6	HEK293	0	0	0.033319622	0.055279156	440	167.6315615	-13.29492093	0.154486	0.438927869
GCATACAGTGATTTGATGAAAGG	TCATTTAGTGATTATATCAAAGG	chr9	-	115677646	115677668	6	HEK293	0	1.41E-14	0.014219664	0.003070147	342.5	162.4561565	-18.49478533	0.139599	0.424527008
GCATACAGTGATTTGATGAAAGG	GCATAAGGGGATGTTGTGAATGG	chr9	-	115779804	115779826	6	HEK293	0	1.36E-09	0.002907995	0.002732268	342.5	167.6762868	-20.74713369	0.108581	0.418624991
GCATACAGTGATTTGATGAAAGG	GGATTCATTGATTTTTTGAAGGG	chr9	-	115741222	115741244	5	HEK293	0	0	0	0.043250568	447.5	181.8764156	-20.12477111	0.124109	0.422707851
GCATACAGTGATTTGATGAAAGG	GCTGACAGTGAGTGAATGAAGGG	chr9	-	115719941	115719963	5	HEK293	0	0	0	0.017737752	320	183.0360933	-14.98798555	0.280053	0.426963885
GCATACAGTGATTTGATGAAAGG	GCTTTCAGTGACTGAGTGAACGG	chr9	-	115986180	115986202	6	HEK293	0	0	0	0.002078606	280	164.1329474	-20.50014829	0.111765	0.414468637
GCATACAGTGATTTGATGAAAGG	GGATTCATTGATTTTTTGAAGGG	chr9	+	116202803	116202825	5	HEK293	0	0	0	0.043250568	447.5	181.8764156	-20.12477111	0.124109	0.422707851
GCATACAGTGATTTGATGAAAGG	GCAGAAAGTGACTTGGTTAGGGG	chr9	-	116461637	116461659	6	HEK293	0	0	0.05390314	0.002686707	305	126.5749565	-18.77082453	0.206653	0.435255072
GCATACAGTGATTTGATGAAAGG	GCATCCACTGATTTCCTGCTGGG	chr9	-	116792047	116792069	6	HEK293	0	8.26E-30	0	0.003850196	305	113.0308157	-15.38482588	0.051667	0.337557279
GCATACAGTGATTTGATGAAAGG	GGATACAAAGGTTAGAGGAAGGG	chr9	+	117241064	117241086	6	HEK293	0	3.18E-20	0.030579188	0.012369559	342.5	170.6450233	-25.99174087	0.202994	0.410595507
GCATACAGTGATTTGATGAAAGG	GAATACAGACATTTGATCTTGGG	chr9	+	117661780	117661802	6	HEK293	0	5.51E-21	0.041558442	0.009486796	427.5	114.2995501	-13.31462873	0.196984	0.416069506
GCATACAGTGATTTGATGAAAGG	GGATTCAGTGATGCTATGACAGG	chr9	+	117648817	117648839	6	HEK293	0	7.64E-14	0.000612159	0.004219725	280	142.7885533	-20.60105081	0.025119	0.354081643
GCATACAGTGATTTGATGAAAGG	GTATACAATGATTAGCACAAAGG	chr9	+	117713356	117713378	6	HEK293	0	7.13E-10	0	0.001241683	330	138.1231282	-18.26173599	0.070605	0.411996605
GCATACAGTGATTTGATGAAAGG	GGATTCATTGATTTTTTGAAGGG	chr9	-	117635655	117635677	5	HEK293	0	0	0	0.043250568	447.5	181.8764156	-20.12477111	0.124109	0.422707851
GCATACAGTGATTTGATGAAAGG	CCAGACAGAATTTTGATGCAGGG	chr9	-	117638236	117638258	6	HEK293	0	0	0.024630542	0.064419958	442.5	169.9967996	-20.98156895	0.121003	0.434223938
GCATACAGTGATTTGATGAAAGG	GCAAACATAGATGTGTTAAATGG	chr9	-	117833178	117833200	6	HEK293	0	7.71E-14	0	0.005020463	372.5	156.655723	-16.43536822	0.063154	0.411315866
GCATACAGTGATTTGATGAAAGG	GCCTAAATTGATTTGATTAAAGG	chr9	-	117912385	117912407	4	HEK293	0	0	0.165816327	0.185123143	552.5	188.3628658	-8.035976567	0.710583	0.452141485
GCATACAGTGATTTGATGAAAGG	GTATTCAGTAAGTTAATGCATGG	chr9	+	118393884	118393906	6	HEK293	0	0	0.0300404	0.024802575	342.5	157.6088216	-18.21737908	0.227346	0.438667287
GCATACAGTGATTTGATGAAAGG	GGCTACAGAAATTTGAATAATGG	chr9	-	118187717	118187739	6	HEK293	0	3.17E-30	0.091870255	0.026882759	470	160.6710389	-20.42597265	0.543324	0.446863962
GCATACAGTGATTTGATGAAAGG	GGATTCATTAATTTTTTGAAGGG	chr9	+	118564270	118564292	6	HEK293	0	1.09E-32	0	0.026738064	440	175.6846792	-22.64147306	0.084538	0.415366002
GCATACAGTGATTTGATGAAAGG	GAATGCAGGGAGTTTATGATGGG	chr9	-	118342871	118342893	6	HEK293	0	1.41E-13	0.013892393	0.021998508	342.5	152.2511777	-22.74219935	0.086648	0.423143176
GCATACAGTGATTTGATGAAAGG	GGATTCATTGATTTTTTGAAGGG	chr9	+	118722068	118722090	5	HEK293	0	0	0	0.043250568	447.5	181.8764156	-20.12477111	0.124109	0.422707851
GCATACAGTGATTTGATGAAAGG	CCATTCATTGATATGATTAATGG	chr9	-	118572381	118572403	5	HEK293	0	1.15E-12	0.074925075	0.073907077	447.5	178.6892092	-12.27413271	0.433135	0.454724219
GCATACAGTGATTTGATGAAAGG	GGATTCATTGATTTTTTGGAGGG	chr9	-	118489290	118489312	6	HEK293	0	0	0	0.00941457	372.5	149.9284156	-28.89093456	0.05779	0.386622767
GCATACAGTGATTTGATGAAAGG	ACTTACATTGATTTTTTTAATGG	chr9	-	118324189	118324211	6	HEK293	0	0	0	0.005775943	372.5	156.2534023	-23.2041773	0.054201	0.355249989
GCATACAGTGATTTGATGAAAGG	GCATACAATGATTATTACAATGG	chr9	-	118598558	118598580	6	HEK293	0	2.98E-10	0	0.000314411	292.5	124.1561066	-10.19090514	0.046601	0.335966101
GCATACAGTGATTTGATGAAAGG	AGAAACATTTATTAGATGAAAGG	chr9	+	118776519	118776541	6	HEK293	0	2.66E-12	0.093722271	0.085610422	507.5	195.955662	-13.32536579	0.184653	0.437847025
GCATACAGTGATTTGATGAAAGG	GCTCACTGAGATATGGTGAATGG	chr9	-	118588485	118588507	6	HEK293	0	0	0.024703886	0.017086731	440	182.2676924	-16.07486959	0.225637	0.43516656
GCATACAGTGATTTGATGAAAGG	GGATTCACTGATTTTTTGAAGGG	chr9	-	118621957	118621979	5	HEK293	0	0	0	0.043250568	447.5	181.8764156	-21.26317363	0.15856	0.423747414
GCATACAGTGATTTGATGAAAGG	GGATTCATTGATTTTTTGAAGGG	chr9	-	118883787	118883809	5	HEK293	0	0	0	0.043250568	447.5	181.8764156	-20.12477111	0.124109	0.422707851
GCATACAGTGATTTGATGAAAGG	GGATTCATTGATTTTTTGAAGGG	chr9	+	119274239	119274261	5	HEK293	0	0	0	0.043250568	447.5	181.8764156	-20.12477111	0.124109	0.422707851
GCATACAGTGATTTGATGAAAGG	GGATTCATTGATTTTTCGAATGG	chr9	+	119296597	119296619	6	HEK293	0	3.58E-25	0	0.011284881	397.5	159.6903045	-23.00082894	0.035438	0.357833053
GCATACAGTGATTTGATGAAAGG	ATATATATATATTTGATGAAAGG	chr9	-	119189018	119189040	6	HEK293	0	6.21E-10	0.358248058	0.204650495	607.5	202.7226823	-5.629671242	0.341542	0.452352781
GCATACAGTGATTTGATGAAAGG	GCCTACAAGCTTTTGCTGAATGG	chr9	+	119382307	119382329	6	HEK293	0	5.86E-14	0	0.033043034	445	180.7021567	-16.28666223	0.120757	0.420472962
GCATACAGTGATTTGATGAAAGG	TCATACAGTGATTAGATGTGGGG	chr9	+	119610190	119610212	4	HEK293	0	9.76E-12	0.25490196	0.033361185	387.5	139.6752155	0.794003616	0.632681	0.467712975
GCATACAGTGATTTGATGAAAGG	GGATTCATTGATTTTTTGAAGGG	chr9	-	119375186	119375208	5	HEK293	0	0	0	0.043250568	447.5	181.8764156	-20.12477111	0.124109	0.422707851
GCATACAGTGATTTGATGAAAGG	GGATTCATTAATTTTTTGAAGGG	chr9	-	119442337	119442359	6	HEK293	0	3.15E-29	0	0.026738064	440	175.6846792	-22.64147306	0.084538	0.415366002
GCATACAGTGATTTGATGAAAGG	GGATTCATTGATTTTTTGAAGGG	chr9	+	119831244	119831266	5	HEK293	0	0	0	0.043250568	447.5	181.8764156	-20.12477111	0.124109	0.422707851
GCATACAGTGATTTGATGAAAGG	ACATGCAGGGATTACAGGAAGGG	chr9	+	120087925	120087947	6	HEK293	0	3.00E-15	0.007967696	0.00603118	342.5	164.7195824	-27.25399721	0.061889	0.394224661
GCATACAGTGATTTGATGAAAGG	GAATTGAGTGAATGGATGGATGG	chr9	+	120470665	120470687	6	HEK293	0	1.49E-21	0	0.009058244	342.5	163.382411	-28.80494176	0.158399	0.393300368
GCATACAGTGATTTGATGAAAGG	GAGAAAAATGAATTGATGAAAGG	chr9	-	120205360	120205382	6	HEK293	0	1.14E-13	0.157218443	0.178044778	510	202.5564986	-16.10386878	0.300622	0.445510699
GCATACAGTGATTTGATGAAAGG	GCTCACAGTTATTAAATGCATGG	chr9	-	120461273	120461295	6	HEK293	0	0	0.04473504	0.00733411	342.5	153.8124574	-19.3372666	0.23716	0.436275167
GCATACAGTGATTTGATGAAAGG	TCTGACTGTGATGTGAAGAATGG	chr9	+	120796618	120796640	6	HEK293	0	8.35E-14	0.02685422	0.064424135	440	182.5297876	-17.4638848	0.145447	0.436338947
GCATACAGTGATTTGATGAAAGG	TTATACATTGCTTTGCTGGAGGG	chr9	-	120694661	120694683	6	HEK293	0	4.68E-19	0	0.019690105	372.5	159.1936735	-15.84889011	0.151827	0.421160446
GCATACAGTGATTTGATGAAAGG	TCACACAGTGATTTACAGCATGG	chr9	+	120988987	120989009	6	HEK293	0	3.81E-29	0	0.003660586	330	132.6968415	-15.90401923	0.085886	0.412346778
GCATACAGTGATTTGATGAAAGG	ACATACTGAGTTTTTATCAAGGG	chr9	-	120892130	120892152	6	HEK293	0	7.22E-21	0.007653061	0.007888101	342.5	164.5966003	-22.53619838	0.061154	0.419071565
GCATACAGTGATTTGATGAAAGG	GCAGAGGGTGATTTGAGATATGG	chr9	+	121288469	121288491	6	HEK293	0	0	0.009674249	0.006245633	427.5	134.5997909	-24.35454097	0.118612	0.397884292
GCATACAGTGATTTGATGAAAGG	GGATTCATTGATTTTTTGAAGGG	chr9	+	121260715	121260737	5	HEK293	0	0	0	0.043250568	447.5	181.8764156	-20.12477111	0.124109	0.422707851
GCATACAGTGATTTGATGAAAGG	GGATTCATTGATTTTTTGAAGGG	chr9	-	121269993	121270015	5	HEK293	0	0	0	0.043250568	447.5	181.8764156	-20.12477111	0.124109	0.422707851
GCATACAGTGATTTGATGAAAGG	GTTTGCAGTGATGTAAGGAAGGG	chr9	-	121371255	121371277	6	HEK293	0	0	0.013345894	0.025035508	342.5	170.0512268	-23.01105809	0.201526	0.433187259
GCATACAGTGATTTGATGAAAGG	CCATAAACTTGTATGATGAAAGG	chr9	+	121813134	121813156	6	HEK293	0	2.40E-11	0.149234694	0.073962602	410	191.1930584	-17.05173411	0.651073	0.455549176
GCATACAGTGATTTGATGAAAGG	GGATTTATTGATTTTTTGAAGGG	chr9	+	121828652	121828674	6	HEK293	0	2.91E-33	0	0.017564092	440	178.8904316	-24.59675217	0.084518	0.389594207
GCATACAGTGATTTGATGAAAGG	TCCTAAAGTGCTTTGATTAGAGG	chr9	+	122125636	122125658	6	HEK293	0	9.28E-26	0.081152461	0.017896397	372.5	145.6949991	-16.75151888	0.220812	0.441844254
GCATACAGTGATTTGATGAAAGG	GCATTCAGTGGGCTGATCAATGG	chr9	+	122182675	122182697	5	HEK293	0	1.19E-08	0.044429255	0.019196624	287.5	167.842842	-14.93155571	0.16942	0.432257255
GCATACAGTGATTTGATGAAAGG	TTATACATTTATTTGTTGATAGG	chr9	-	121955129	121955151	6	HEK293	0	5.16E-09	0	0.043689024	470	154.0424208	-11.81233973	0.179148	0.428906144
GCATACAGTGATTTGATGAAAGG	GCTGACAGTGATCTAATTGATGG	chr9	+	122310892	122310914	6	HEK293	0	1.93E-12	0.081952286	0.004053858	275	135.5207247	-16.60537307	0.449082	0.443166071
GCATACAGTGATTTGATGAAAGG	GCAAACAGTGCTGTAAATAAGGG	chr9	-	122589196	122589218	6	HEK293	0	4.03E-13	0.016628101	0.002735663	177.5	139.5805298	-18.88451061	0.118774	0.391302117
GCATACAGTGATTTGATGAAAGG	GCCTGCAGTAAGTTCATGATGGG	chr9	-	122560247	122560269	6	HEK293	0	1.56E-13	0.023563636	0.032374211	342.5	150.9312216	-16.73773132	0.066999	0.42559007
GCATACAGTGATTTGATGAAAGG	GCATCCAGAAAATTGATGACTGG	chr9	-	122738257	122738279	5	HEK293	0	1.19E-22	0.078787879	0.109679536	447.5	162.9064629	-7.727147472	0.465958	0.457433693
GCATACAGTGATTTGATGAAAGG	GGATTCATTGATTTTTTGAAGGG	chr9	-	122820564	122820586	5	HEK293	0	0	0	0.043250568	447.5	181.8764156	-20.12477111	0.124109	0.422707851
GCATACAGTGATTTGATGAAAGG	GCATAAATTGTTTGGATGGATGG	chr9	-	122807059	122807081	5	HEK293	0	0	0	0.014606458	350	164.4969308	-19.15391264	0.112525	0.4198334
GCATACAGTGATTTGATGAAAGG	GGATTCTATAATTTGATGAATGG	chr9	-	122887933	122887955	5	HEK293	0	2.01E-17	0.103293808	0.549508828	612.5	205.9969458	-11.80630874	0.703042	0.446225715
GCATACAGTGATTTGATGAAAGG	GCATATACATGTTTGACGAATGG	chr9	+	123143710	123143732	6	HEK293	0	0	0.197809124	0.044540364	445	175.7464875	-11.08611366	0.489748	0.45810789
GCATACAGTGATTTGATGAAAGG	GCATTAATTGGTGTGAAGAAGGG	chr9	+	123291086	123291108	6	HEK293	0	6.22E-19	0.019085263	0.030918134	342.5	173.9103637	-19.35610526	0.165059	0.43012656
GCATACAGTGATTTGATGAAAGG	GGATTCATTAATTTTTTGAAGGG	chr9	-	123190569	123190591	6	HEK293	0	3.00E-29	0	0.026738064	440	175.6846792	-22.64147306	0.084538	0.415366002
GCATACAGTGATTTGATGAAAGG	TAATGAAGTGGTTGGATGAAGGG	chr9	-	123267034	123267056	6	HEK293	0	0	0	0.031211552	410	195.6164276	-17.42860577	0.521982	0.430191
GCATACAGTGATTTGATGAAAGG	GTATAAAGACATTTGATATATGG	chr9	-	123402245	123402267	6	HEK293	0	0	0.116883117	0.013628546	470	149.651166	-22.71832217	0.790178	0.449057808
GCATACAGTGATTTGATGAAAGG	GCATTCAGTGCCTGGGTTAAGGG	chr9	+	124035314	124035336	6	HEK293	0	0	0	0.000855677	177.5	147.214552	-26.6256647	0.109923	0.339673829
GCATACAGTGATTTGATGAAAGG	GCATAAATTGTTTTGTAAAAGGG	chr9	-	123942386	123942408	6	HEK293	0	0	0	0.002693313	330	141.9862451	-19.8193412	0.0386	0.355894034
GCATACAGTGATTTGATGAAAGG	GGATTCATTAATTTTTTGAAGGG	chr9	+	124180326	124180348	6	HEK293	0	3.00E-29	0	0.026738064	440	175.6846792	-22.64147306	0.084538	0.415366002
GCATACAGTGATTTGATGAAAGG	ACAAACAGTGTTCTGATCACAGG	chr9	+	124291567	124291589	6	HEK293	0	6.24E-06	0.011266929	0.011610322	275	137.6360625	-16.24423366	0.065476	0.419533828
GCATACAGTGATTTGATGAAAGG	TTTTGCAGTGATGTGATCAAAGG	chr9	+	124332118	124332140	6	HEK293	0	3.09E-27	0.05739529	0.048492061	442.5	179.8210262	-12.72276601	0.138725	0.442765118
GCATACAGTGATTTGATGAAAGG	GCTTCCAGTGATGAGTTGCATGG	chr9	-	124196462	124196484	6	HEK293	0	1.03E-23	0	0.001977846	275	145.808749	-26.61318549	0.036458	0.330573302
GCATACAGTGATTTGATGAAAGG	CAATGCAGTGAGTAGATAAATGG	chr9	-	124347395	124347417	6	HEK293	0	6.28E-19	0.080148423	0.0093161	342.5	170.4930616	-13.49395847	0.205208	0.440803034
GCATACAGTGATTTGATGAAAGG	GCACTCGGTGAATGAATGAATGG	chr9	-	124403871	124403893	6	HEK293	0	0	0	0.008215816	312.5	178.6925925	-17.97246157	0.220564	0.423905362
GCATACAGTGATTTGATGAAAGG	GCATGCAAGGATTCCATGACTGG	chr9	-	124484205	124484227	6	HEK293	0	2.40E-25	0.007893405	0.006469509	342.5	145.4682765	-14.59825227	0.072604	0.419992972
GCATACAGTGATTTGATGAAAGG	GCATATAGTGTTTTTAAATATGG	chr9	+	124848691	124848713	6	HEK293	0	1.15E-20	0.008114962	0.001334416	232.5	117.4194664	-26.39546225	0.035976	0.324377615
GCATACAGTGATTTGATGAAAGG	GGATTCAATGAATTAATGCATGG	chr9	+	124921127	124921149	6	HEK293	0	0	0.039407035	0.026930049	342.5	159.5007411	-20.40163321	0.278146	0.438667287
GCATACAGTGATTTGATGAAAGG	ACACACTTTGAGTTAATGAAGGG	chr9	+	125102906	125102928	6	HEK293	0	0	0.074935121	0.056718885	410	188.5202802	-7.937915258	0.149616	0.443161933
GCATACAGTGATTTGATGAAAGG	GGATTCATTGATTTTTTGAAGGG	chr9	+	125173864	125173886	5	HEK293	0	0	0	0.043250568	447.5	181.8764156	-20.12477111	0.124109	0.422707851
GCATACAGTGATTTGATGAAAGG	GGATTCATTAATTTTTTGAAGGG	chr9	+	125388629	125388651	6	HEK293	0	3.00E-29	0	0.026738064	440	175.6846792	-22.64147306	0.084538	0.415366002
GCATACAGTGATTTGATGAAAGG	GGATTCATTAATTTTTTGAAGGG	chr9	+	125355381	125355403	6	HEK293	0	3.15E-29	0	0.026738064	440	175.6846792	-22.64147306	0.084538	0.415366002
GCATACAGTGATTTGATGAAAGG	ACATGCAGTGTTGTGGGGAAGGG	chr9	-	125478409	125478431	6	HEK293	0	8.63E-20	0.001176773	0.009132137	275	161.5077388	-27.12395601	0.050456	0.330893214
GCATACAGTGATTTGATGAAAGG	GGATTCATTGATTTTTTGAAGGG	chr9	-	125475262	125475284	5	HEK293	0	0	0	0.043250568	447.5	181.8764156	-20.12477111	0.124109	0.422707851
GCATACAGTGATTTGATGAAAGG	TCATCCAGTCTATTGCTGAAGGG	chr9	-	125536840	125536862	6	HEK293	0	0	0	0.027505476	377.5	179.2853335	-16.74406797	0.070641	0.415366002
GCATACAGTGATTTGATGAAAGG	TTATATAGTGATATGCTGACAGG	chr9	+	125866725	125866747	6	HEK293	0	1.51E-08	0	0.011106547	372.5	150.8486696	-8.938121584	0.180929	0.427003038
GCATACAGTGATTTGATGAAAGG	GCTTACAGTATCTTTGTGAAAGG	chr9	-	126478402	126478424	6	HEK293	0	0	0.005275981	0.007130806	280	165.838632	-19.91154266	0.077187	0.41679445
GCATACAGTGATTTGATGAAAGG	GAATACTGAGTTTTAAAGAATGG	chr9	-	126533732	126533754	6	HEK293	0	0	0.045632799	0.015195795	342.5	168.7938225	-20.20413981	0.196318	0.437449432
GCATACAGTGATTTGATGAAAGG	GGATTCATTAATTTTTTGAAGGG	chr9	-	126668671	126668693	6	HEK293	0	3.15E-29	0	0.026738064	440	175.6846792	-22.64147306	0.084538	0.415366002
GCATACAGTGATTTGATGAAAGG	GCTTCCTGTCAAGTGATGAATGG	chr9	+	127057645	127057667	6	HEK293	0	8.64E-05	0.012890026	0.071641581	410	190.3933418	-20.49077721	0.132159	0.430112478
GCATACAGTGATTTGATGAAAGG	GCAGCCAGGACTTTAATGAATGG	chr9	+	127189789	127189811	6	HEK293	0	2.37E-35	0.067973856	0.051247473	412.5	185.2494579	-15.59030796	0.290236	0.445673069
GCATACAGTGATTTGATGAAAGG	GCAAACTGTCTTTTATTGAATGG	chr9	+	127516951	127516973	6	HEK293	0	0	0	0.009945572	342.5	170.8259516	-24.77466848	0.088818	0.390308525
GCATACAGTGATTTGATGAAAGG	GCATAGACTGAATCAGTGAAGGG	chr9	-	127526507	127526529	6	HEK293	0	0	0.012729352	0.001240229	280	161.0634665	-19.29562243	0.095431	0.421203226
GCATACAGTGATTTGATGAAAGG	GCATCCAGCCATTGGATTACAGG	chr9	+	127894681	127894703	6	HEK293	0	7.35E-13	0	0.004357649	372.5	132.3600454	-16.49543151	0.108323	0.416059094
GCATACAGTGATTTGATGAAAGG	GGATTCATTAATTTTTTGAAGGG	chr9	-	127775493	127775515	6	HEK293	0	3.15E-29	0	0.026738064	440	175.6846792	-22.64147306	0.084538	0.415366002
GCATACAGTGATTTGATGAAAGG	GACTTAATTGATTTGCTGAAGGG	chr9	-	127987227	127987249	6	HEK293	0	7.76E-14	0	0.064620129	537.5	192.5694532	-19.66673002	0.288497	0.417619133
GCATACAGTGATTTGATGAAAGG	GTATATAATTATTGGATGAATGG	chr9	+	128123846	128123868	5	HEK293	0	8.58E-25	0	0.076021559	515	196.243278	-12.96242176	0.326477	0.427052021
GCATACAGTGATTTGATGAAAGG	GCATAATGGGTTGTAATGAAAGG	chr9	-	127991907	127991929	6	HEK293	0	5.77E-33	0.018998904	0.008736	312.5	178.734629	-17.630896	0.151275	0.426037381
GCATACAGTGATTTGATGAAAGG	GCGTAAAGTCATTTAAGGAATGG	chr9	+	128234808	128234830	5	HEK293	0	0	0.025133191	0.053188289	447.5	175.5011469	-16.44270332	0.443728	0.448205352
GCATACAGTGATTTGATGAAAGG	GATTACCTTGATTTATTGAAGGG	chr9	-	128256777	128256799	6	HEK293	0	0	0	0.019550953	440	179.0535548	-17.56230889	0.301296	0.428518885
GCATACAGTGATTTGATGAAAGG	ACATAAACAAATTGGATGAAGGG	chr9	+	128851581	128851603	6	HEK293	0	0	0	0.03164632	510	191.3234976	-13.87386593	0.166936	0.412590106
GCATACAGTGATTTGATGAAAGG	GATTTAACTTATTTGATGAAGGG	chr9	+	128915379	128915401	6	HEK293	0	1.65E-34	0.086672686	0.327272337	605	204.8661426	-20.81747294	0.900218	0.445629107
GCATACAGTGATTTGATGAAAGG	GCATCCTGCGATTGGAGGACAGG	chr9	-	129613853	129613875	6	HEK293	0	3.24E-12	0	0.006347723	372.5	139.4058232	-15.74859407	0.048738	0.355249989
GCATACAGTGATTTGATGAAAGG	GTAAACAGTTATTTTTTAAAAGG	chr9	+	129747218	129747240	6	HEK293	0	7.00E-19	0	0.005342668	372.5	153.7758828	-23.04898066	0.084349	0.411315866
GCATACAGTGATTTGATGAAAGG	TAATACTGTTATTTGATAAAAGG	chr9	+	129808172	129808194	5	HEK293	0	0	0.178977273	0.120131084	545	184.9617495	-4.388148575	0.752921	0.453792995
GCATACAGTGATTTGATGAAAGG	GCAGACGGTGAGTTAAGGATTGG	chr9	+	129748462	129748484	6	HEK293	0	0	0.014654997	0.009283178	275	133.4963862	-18.05759844	0.093967	0.421555613
GCATACAGTGATTTGATGAAAGG	GGATTTAGAGGTTTGAAGAAGGG	chr9	-	129658542	129658564	6	HEK293	0	6.26E-20	0.075613993	0.050225389	440	182.3097209	-26.23549368	0.371063	0.425998508
GCATACAGTGATTTGATGAAAGG	GCATTCAGGGATTAGGTCAGAGG	chr9	-	129743759	129743781	6	HEK293	0	2.21E-21	0.009758593	0.000813806	305	120.0633559	-21.83110393	0.070956	0.396056426
GCATACAGTGATTTGATGAAAGG	GGATTCATTAATTTTTTGAAGGG	chr9	-	129713131	129713153	6	HEK293	0	3.15E-29	0	0.026738064	440	175.6846792	-22.64147306	0.084538	0.415366002
GCATACAGTGATTTGATGAAAGG	GGATTCATTAATTTTTTGAAGGG	chr9	-	129758495	129758517	6	HEK293	0	3.00E-29	0	0.026738064	440	175.6846792	-22.64147306	0.084538	0.415366002
GCATACAGTGATTTGATGAAAGG	GCACACAGGTATTTTTTGAATGG	chr9	-	130239727	130239749	5	HEK293	0	2.01E-14	0	0.023751967	447.5	176.6794358	-12.59809304	0.149975	0.424477765
GCATACAGTGATTTGATGAAAGG	CCAGTCAAGGAATTGATGAATGG	chr9	-	130510623	130510645	6	HEK293	0	5.30E-11	0.080395795	0.184056071	507.5	199.8623822	-16.66064435	0.553496	0.445944106
GCATACAGTGATTTGATGAAAGG	GCTTTCAGAGACTTAGTGAAAGG	chr9	-	131342058	131342080	6	HEK293	0	0	0.040869711	0.008523681	342.5	171.8123517	-19.39253875	0.49468	0.441933704
GCATACAGTGATTTGATGAAAGG	GCATGCAGTCATGTGACCCAAGG	chr9	+	131968899	131968921	6	HEK293	0	7.34E-13	0.005224951	0.005335867	330	123.8631788	-22.02894884	0.045139	0.361813227
GCATACAGTGATTTGATGAAAGG	TCTTAGAATGTTTTCATGAATGG	chr9	+	132057006	132057028	6	HEK293	0	0	0.029617441	0.055881383	410	190.9490938	-24.93614852	0.103323	0.408751533
GCATACAGTGATTTGATGAAAGG	GAGTGCAGTGGTTTGATCATGGG	chr9	+	132057230	132057252	6	HEK293	0	2.15E-11	0.059428571	0.029287215	372.5	145.9526631	-24.95289424	0.342489	0.419382642
GCATACAGTGATTTGATGAAAGG	ACAGACAGGCAGTTGATGGATGG	chr9	+	132216234	132216256	6	HEK293	0	1.56E-10	0.026116071	0.057107422	440	168.5107828	-23.64903901	0.132886	0.435291828
GCATACAGTGATTTGATGAAAGG	CCCTACAGGGTTGTGAAGAAAGG	chr9	+	132378398	132378420	6	HEK293	0	1.62E-09	0.008112562	0.031986159	342.5	175.5967043	-21.84038684	0.067963	0.423143176
GCATACAGTGATTTGATGAAAGG	GCATTAAGAGAGGAGATGAAAGG	chr9	+	132516017	132516039	6	HEK293	0	6.26E-15	0.025317185	0.00630399	347.5	180.91131	-14.81584057	0.094298	0.428629221
GCATACAGTGATTTGATGAAAGG	GCATACATTGCTTTGTGTATTGG	chr9	+	132669516	132669538	6	HEK293	0	3.02E-09	0	0.001856383	262.5	106.6346292	-15.15391337	0.030271	0.335145195
GCATACAGTGATTTGATGAAAGG	GAATACTGTCCTATGAAGAAGGG	chr9	-	132618889	132618911	6	HEK293	0	1.32E-21	0.018797203	0.033076384	342.5	172.4695675	-20.32580368	0.186986	0.434350044
GCATACAGTGATTTGATGAAAGG	GCTGAGAGTTTTTTCATGAATGG	chr9	+	133011885	133011907	6	HEK293	0	0	0.015040107	0.050502506	410	188.1835743	-25.96638316	0.122575	0.407487697
GCATACAGTGATTTGATGAAAGG	GCACACAGAGCTCTCATGTACGG	chr9	+	133298589	133298611	6	HEK293	0	8.27E-32	0.027863777	0.007044716	245	151.2821939	-14.61042883	0.109728	0.426338286
GCATACAGTGATTTGATGAAAGG	GCATGCAGAGAATTTCTGCATGG	chr9	-	133718744	133718766	6	HEK293	0	0	0	0.002749079	275	141.5923518	-22.16329541	0.068835	0.409730819
GCATACAGTGATTTGATGAAAGG	GCAGAGGGTGCTGTGAGGAAGGG	chr9	+	133932885	133932907	6	HEK293	0	1.55E-19	0.002707989	0.021316775	342.5	175.0417199	-24.20667182	0.082392	0.418282312
GCATACAGTGATTTGATGAAAGG	GGATTCACTTATTTGAGGACAGG	chr9	+	134134851	134134873	6	HEK293	0	7.75E-23	0.003381877	0.096821649	470	149.0564156	-25.47670999	0.144057	0.400924153
GCATACAGTGATTTGATGAAAGG	GTGTACACTGCTTGGATGATGGG	chr9	-	134029705	134029727	6	HEK293	0	2.75E-21	0	0.022264261	342.5	157.9253148	-19.5777233	0.151672	0.422198336
GCATACAGTGATTTGATGAAAGG	CCAGAAAGTGCTGTTATGAAGGG	chr9	+	134297813	134297835	6	HEK293	0	0	0.00617949	0.02193316	312.5	184.2039902	-21.87681471	0.099401	0.42792365
GCATACAGTGATTTGATGAAAGG	GGAAAAAGTGATTTGCCGTATGG	chr9	+	135075772	135075794	6	HEK293	0	0	0	0.008182421	402.5	144.8778791	-30.67902171	0.229152	0.397948576
GCATACAGTGATTTGATGAAAGG	CCAGTCAGTGTTTGAATGAATGG	chr9	-	135212095	135212117	6	HEK293	0	1.36E-36	0	0.013957934	312.5	182.5617901	-22.9281925	0.218497	0.426657286
GCATACAGTGATTTGATGAAAGG	GGATACAGTATTTTTATGAAAGG	chr9	-	135238301	135238323	4	HEK293	0	8.44E-16	0.028539576	0.209452891	425	193.5311583	-14.2988586	0.419963	0.449814569
GCATACAGTGATTTGATGAAAGG	GGTTACAGTGGCTGGATGAGCGG	chr9	+	135913439	135913461	6	HEK293	0	0	0	0.010954016	245	153.3090313	-25.57886015	0.192946	0.397869156
GCATACAGTGATTTGATGAAAGG	GCAGACATTGAGTCCAGGAATGG	chr9	-	135919069	135919091	6	HEK293	0	1.97E-18	0.001790489	0.004718757	245	158.2781653	-20.37944196	0.023308	0.354081643
GCATACAGTGATTTGATGAAAGG	GCAGACAGTGACTTCCTGGTGGG	chr9	-	136452544	136452566	6	HEK293	0	3.46E-15	0	0.001912732	207.5	108.8292522	-13.63551342	0.084595	0.390857643
GCATACAGTGATTTGATGAAAGG	GCATCCACTGGCTTGTAGAAGGG	chr9	+	136913272	136913294	6	HEK293	0	8.06E-33	0	0.011174819	275	160.1911419	-23.40123651	0.173736	0.419758818
GCATACAGTGATTTGATGAAAGG	GTAAAAAGTGATTTGAGGCCAGG	chr9	-	136903521	136903543	6	HEK293	0	0	0.002223745	0.020034512	402.5	125.0287051	-20.06024802	0.129248	0.419293456
GCATACAGTGATTTGATGAAAGG	GCAGAGTGTGTGTTGAGGAACGG	chr9	-	136924393	136924415	6	HEK293	0	4.07E-13	0.002474548	0.027100396	342.5	176.82494	-25.24732921	0.073554	0.39345051
GCATACAGTGATTTGATGAAAGG	GGATCCAGTGCCCTGAGGAAGGG	chr9	-	136891484	136891506	6	HEK293	0	1.08E-17	0.012242209	0.025870379	280	170.8400642	-24.24664236	0.126029	0.425633676
GCATACAGTGATTTGATGAAAGG	GGACACAGTAATATGATGTGGGG	chr9	-	137776225	137776247	6	HEK293	0	2.45E-14	0.11976253	0.030657255	372.5	133.3097432	-10.27100476	0.346783	0.452778882
GCATACAGTGATTTGATGAAAGG	TCATAGGGTGATTGGGTGCAGGG	chr9	+	139613141	139613163	6	HEK293	0	0	0	0.002184326	372.5	152.9552247	-23.30584285	0.086699	0.410965957
GCATACAGTGATTTGATGAAAGG	GCAGCCAGTGGTCAAATGAAAGG	chr9	+	140037959	140037981	6	HEK293	0	5.21E-13	0.09343211	0.005251324	250	173.0624695	-16.28588857	0.201806	0.435908613
GCATACAGTGATTTGATGAAAGG	GCATACACTGCTTGGGTGATAGG	chr9	+	140837313	140837335	5	HEK293	0	2.09E-11	0	0.005430993	282.5	142.6048889	-13.75604889	0.108174	0.415738177
GCATACAGTGATTTGATGAAAGG	GCCTTCTGTGTTTTGGTGTAGGG	chr9	+	140837958	140837980	6	HEK293	0	8.15E-20	0.002172384	0.013001962	372.5	158.3339897	-27.30103853	0.096125	0.393955444
GCATACAGTGATTTGATGAAAGG	GGATGCAGGTATTTGAAAAAGGG	chr9	+	140974772	140974794	6	HEK293	0	0	0.093018633	0.027264461	470	159.9107189	-28.01081759	0.371656	0.421565019
GCATACAGTGATTTGATGAAAGG	GAATACTGTGCTTTTCTGACGGG	chr10	+	81689	81711	6	HEK293	0	2.02E-17	0	0.004771216	275	139.3136881	-18.68709552	0.050305	0.354081643
GCATACAGTGATTTGATGAAAGG	GGATTCATTAATTTTTTGAAGGG	chr10	-	84449	84471	6	HEK293	0	3.15E-29	0	0.026738064	440	175.6846792	-22.64147306	0.084538	0.415366002
GCATACAGTGATTTGATGAAAGG	GGATTCATTGATTTTTTGAAGGG	chr10	+	167806	167828	5	HEK293	0	0	0	0.043250568	447.5	181.8764156	-20.12477111	0.124109	0.422707851
GCATACAGTGATTTGATGAAAGG	GCACACAAATATTTAATTAACGG	chr10	+	538560	538582	6	HEK293	0	1.20E-10	0.30631076	0.018616532	442.5	164.2447114	-10.07258326	0.304242	0.454221674
GCATACAGTGATTTGATGAAAGG	ACCTTCAGTTATGTGAGGAAAGG	chr10	+	665027	665049	6	HEK293	0	5.31E-10	0.003497526	0.086873541	440	179.506512	-21.16788629	0.088753	0.421749963
GCATACAGTGATTTGATGAAAGG	GTTTGCCGTGTTTTGATGATGGG	chr10	-	498309	498331	6	HEK293	0	3.51E-20	0.037317976	0.102056981	440	168.9928156	-22.5476904	0.21509	0.442763164
GCATACAGTGATTTGATGAAAGG	ACAGCCGGTGATGTGATGACAGG	chr10	+	855879	855901	6	HEK293	0	2.72E-07	0.011770518	0.072898054	440	165.6179787	-14.37450641	0.106921	0.432340299
GCATACAGTGATTTGATGAAAGG	GGATTCATTAATTTTTTGAAGGG	chr10	-	793074	793096	6	HEK293	0	3.15E-29	0	0.026738064	440	175.6846792	-22.64147306	0.084538	0.415366002
GCATACAGTGATTTGATGAAAGG	GCGGACAGTGCACTGATGAGTGG	chr10	+	1140179	1140201	6	HEK293	0	1.25E-16	0.07378741	0.028171419	280	154.8152954	-14.58867225	0.133068	0.433905139
GCATACAGTGATTTGATGAAAGG	TGACACATTGCTTTGATGAACGG	chr10	+	1208079	1208101	5	HEK293	0	7.05E-15	0.112531969	0.496235294	515	207.5564993	-3.551540823	0.53035	0.460860086
GCATACAGTGATTTGATGAAAGG	GGATTCATTAATTTTTTGAAGGG	chr10	+	1270322	1270344	6	HEK293	0	3.50E-34	0	0.026738064	440	175.6846792	-22.64147306	0.084538	0.415366002
GCATACAGTGATTTGATGAAAGG	CCATGCGCTGATTTGCAGAAAGG	chr10	-	1196006	1196028	6	HEK293	0	2.06E-14	0	0.029039502	470	171.7541453	-20.88987473	0.224606	0.425276461
GCATACAGTGATTTGATGAAAGG	GGATTCATTAATTTTTTGAAGGG	chr10	-	1347281	1347303	6	HEK293	0	3.15E-29	0	0.026738064	440	175.6846792	-22.64147306	0.084538	0.415366002
GCATACAGTGATTTGATGAAAGG	GGATTCATTAATTTTTTGAAGGG	chr10	-	1319486	1319508	6	HEK293	0	3.00E-29	0	0.026738064	440	175.6846792	-22.64147306	0.084538	0.415366002
GCATACAGTGATTTGATGAAAGG	AAGGACAGTGATTTCAGGAAGGG	chr10	-	1465455	1465477	6	HEK293	0	0	0.00802139	0.065320834	445	179.9652674	-11.54669395	0.157026	0.435796193
GCATACAGTGATTTGATGAAAGG	TAATACAGTGCTTGGTAGAATGG	chr10	+	1635999	1636021	6	HEK293	0	6.10E-22	0	0.003515991	275	160.4161947	-18.52651061	0.090951	0.414819428
GCATACAGTGATTTGATGAAAGG	GCATGGACTGATTGGAGGATTGG	chr10	-	1571465	1571487	6	HEK293	0	0	0	0.009202619	372.5	140.8629834	-20.9913936	0.081223	0.411315866
GCATACAGTGATTTGATGAAAGG	GGATTCATTAATTTTTTGAAGGG	chr10	+	1810590	1810612	6	HEK293	0	3.15E-29	0	0.026738064	440	175.6846792	-22.64147306	0.084538	0.415366002
GCATACAGTGATTTGATGAAAGG	TAATACTGTCTTTTGATAAATGG	chr10	+	1976757	1976779	6	HEK293	0	0	0.02711135	0.044366593	440	177.5316658	-14.00236423	0.281343	0.440808866
GCATACAGTGATTTGATGAAAGG	CCAGACAGTTGTTGAATGAATGG	chr10	+	2006079	2006101	6	HEK293	0	2.80E-32	0	0.012855257	312.5	178.8583737	-21.67827417	0.35059	0.430172226
GCATACAGTGATTTGATGAAAGG	GCAGACAGTCATATTTTTAAAGG	chr10	+	2365794	2365816	6	HEK293	0	0	0	0.002028136	275	144.5165623	-25.21686859	0.0593	0.385070632
GCATACAGTGATTTGATGAAAGG	AGATACACAGAGTAGATGAAAGG	chr10	+	2437012	2437034	6	HEK293	0	3.34E-18	0.110736468	0.027943019	410	190.1451176	-12.39576476	0.232435	0.445577969
GCATACAGTGATTTGATGAAAGG	GGTTTCTGTGTTTTGATGAATGG	chr10	-	2517290	2517312	5	HEK293	0	6.98E-19	0.024037344	0.330297847	515	207.3304155	-24.41367265	0.363235	0.412163179
GCATACAGTGATTTGATGAAAGG	CTATCTGCTGATTTGATGAAAGG	chr10	-	2562779	2562801	6	HEK293	0	5.22E-12	0.130961475	0.24394373	610	208.0026982	-7.408348242	0.850513	0.444872094
GCATACAGTGATTTGATGAAAGG	CCAAACAGTTATTGTAAGAAGGG	chr10	-	2661174	2661196	6	HEK293	0	3.02E-38	0	0.009091189	342.5	164.1023463	-23.0975683	0.063823	0.412346778
GCATACAGTGATTTGATGAAAGG	GATTACAGAGTTTTGATGGTAGG	chr10	+	3233570	3233592	6	HEK293	0	7.28E-28	0.033002292	0.028759	372.5	137.9565361	-16.868923	0.306556	0.439199902
GCATACAGTGATTTGATGAAAGG	ACACACAGTGGTGGGATGCAAGG	chr10	+	3822494	3822516	6	HEK293	0	1.49E-22	0	0.006601108	245	157.8098112	-19.46243751	0.051455	0.354081643
GCATACAGTGATTTGATGAAAGG	GGCTATAGTAATTGGAGGAAAGG	chr10	-	4075069	4075091	6	HEK293	0	5.66E-07	0	0.020040656	440	176.6289839	-22.78312889	0.105238	0.420122603
GCATACAGTGATTTGATGAAAGG	GAATGCATTGATTTAATAAAAGG	chr10	+	4300182	4300204	5	HEK293	0	0	0.213245578	0.050533266	447.5	173.7415082	-11.00504115	0.594962	0.460618295
GCATACAGTGATTTGATGAAAGG	GTGTACAGGGACATGAGGAAGGG	chr10	+	4951777	4951799	6	HEK293	0	1.49E-10	0.026536931	0.028081993	342.5	173.8706876	-21.7960618	0.402452	0.444332394
GCATACAGTGATTTGATGAAAGG	GACTCCAGTGATTTGATAAGAGG	chr10	+	4925560	4925582	5	HEK293	0	6.58E-15	0.08250573	0.079541158	477.5	153.3827468	-9.652669052	0.411785	0.454450737
GCATACAGTGATTTGATGAAAGG	GGATTCATTGATTTTTTGAAGGG	chr10	-	4905837	4905859	5	HEK293	0	0	0	0.043250568	447.5	181.8764156	-20.12477111	0.124109	0.422707851
GCATACAGTGATTTGATGAAAGG	GCATACGGTCAGGTGCTGAAGGG	chr10	-	5089592	5089614	5	HEK293	0	1.87E-08	0	0.01820539	350	176.1212359	-15.15927864	0.084476	0.416399884
GCATACAGTGATTTGATGAAAGG	GAATACAGAGAAGTGCTTAAAGG	chr10	+	5265923	5265945	6	HEK293	0	1.18E-37	0	0.002518147	275	152.6730395	-21.01509342	0.146266	0.415502521
GCATACAGTGATTTGATGAAAGG	GGATTCATTAATTTTTTGAAGGG	chr10	-	5153311	5153333	6	HEK293	0	3.00E-29	0	0.026738064	440	175.6846792	-22.64147306	0.084538	0.415366002
GCATACAGTGATTTGATGAAAGG	GGATTCATTAATTTTTTGAAGGG	chr10	+	5219899	5219921	6	HEK293	0	1.09E-32	0	0.026738064	440	175.6846792	-22.64147306	0.084538	0.415366002
GCATACAGTGATTTGATGAAAGG	GGATTCATTGATTTTTTGAAGGG	chr10	-	5267823	5267845	5	HEK293	0	0	0	0.043250568	447.5	181.8764156	-20.12477111	0.124109	0.422707851
GCATACAGTGATTTGATGAAAGG	GGATTCATTGAGTTTTTGAAGGG	chr10	-	5290366	5290388	6	HEK293	0	0	0	0.014283526	342.5	172.9603151	-25.94502523	0.044562	0.335474313
GCATACAGTGATTTGATGAAAGG	GCCTACACTGTTGTTATGCATGG	chr10	-	5511219	5511241	6	HEK293	0	6.65E-12	0.000625699	0.011479038	245	152.4877573	-24.41941381	0.025688	0.333390754
GCATACAGTGATTTGATGAAAGG	AAATTGAGTGATTTGTTCAAAGG	chr10	-	5496716	5496738	6	HEK293	0	4.60E-23	0	0.013224114	470	170.7739368	-23.43233732	0.198319	0.4223634
GCATACAGTGATTTGATGAAAGG	GCTTATTGTGGCTTGAGGAACGG	chr10	+	5774839	5774861	6	HEK293	0	0	0.020774904	0.026976083	342.5	177.17054	-23.87569975	0.207486	0.435648371
GCATACAGTGATTTGATGAAAGG	GCAATCTGTATTTTGATTAATGG	chr10	-	5755785	5755807	6	HEK293	0	8.05E-38	0.014504015	0.043095951	440	175.6097458	-21.21467684	0.208994	0.435987235
GCATACAGTGATTTGATGAAAGG	ACATATATTGGTTGAATGAAAGG	chr10	-	6063773	6063795	6	HEK293	0	0	0	0.00844455	312.5	179.8379091	-17.76415767	0.160033	0.418129227
GCATACAGTGATTTGATGAAAGG	GGATTCATTGATTTTTTGAAGGG	chr10	+	6414558	6414580	5	HEK293	0	0	0	0.043250568	447.5	181.8764156	-20.12477111	0.124109	0.422707851
GCATACAGTGATTTGATGAAAGG	CCACACACTGACTTGCTGAGGGG	chr10	+	6557289	6557311	6	HEK293	0	0	0	0.023338762	372.5	150.6844568	-8.033828164	0.124042	0.423421285
GCATACAGTGATTTGATGAAAGG	GCATAGAATTATTAGAGGTATGG	chr10	+	6715908	6715930	6	HEK293	0	4.23E-20	0.015931373	0.006281354	372.5	143.549167	-23.97102158	0.123534	0.423956623
GCATACAGTGATTTGATGAAAGG	GGATTCATTAATTTTTTGAAGGG	chr10	-	6493073	6493095	6	HEK293	0	3.00E-29	0	0.026738064	440	175.6846792	-22.64147306	0.084538	0.415366002
GCATACAGTGATTTGATGAAAGG	GCTTTTAGAAATTTGATGTAGGG	chr10	-	6720172	6720194	6	HEK293	0	0	0.111229947	0.067892682	537.5	173.4981793	-21.85730097	0.596168	0.442844641
GCATACAGTGATTTGATGAAAGG	GCAGACAGATAGCAGATGAATGG	chr10	-	6669355	6669377	6	HEK293	0	0	0.115225983	0.009684897	347.5	178.1202776	-16.80006193	0.119045	0.43902983
GCATACAGTGATTTGATGAAAGG	GGATTCATTGATTTTTTGAAGGG	chr10	+	7102952	7102974	5	HEK293	0	0	0	0.043250568	447.5	181.8764156	-20.12477111	0.124109	0.422707851
GCATACAGTGATTTGATGAAAGG	GGATTCATTAATTTTTTGAAGGG	chr10	-	6901186	6901208	6	HEK293	0	2.35E-30	0	0.026738064	440	175.6846792	-22.64147306	0.084538	0.415366002
GCATACAGTGATTTGATGAAAGG	GCAGACAGTTATTTGGCAAGGGG	chr10	+	7302671	7302693	6	HEK293	0	0	0.036494377	0.003200518	360	110.0991934	-19.86740744	0.081389	0.401576473
GCATACAGTGATTTGATGAAAGG	GGATTCATTAATTTTTTGAAGGG	chr10	-	7181936	7181958	6	HEK293	0	3.15E-29	0	0.026738064	440	175.6846792	-22.64147306	0.084538	0.415366002
GCATACAGTGATTTGATGAAAGG	GCATATTGTGATTTAAAAATTGG	chr10	+	7327568	7327590	6	HEK293	0	1.57E-14	0.084705882	0.002194678	305	114.8767694	-11.36188845	0.202385	0.420644802
GCATACAGTGATTTGATGAAAGG	GGATTCAGTAGGTTGATGACTGG	chr10	-	7268296	7268318	6	HEK293	0	1.03E-10	0.017439214	0.06867044	377.5	159.1961595	-19.44479619	0.118747	0.432573608
GCATACAGTGATTTGATGAAAGG	GCATGCAGGGCCCTGATGCAGGG	chr10	-	7593633	7593655	6	HEK293	0	4.09E-10	0.02758839	0.012809374	280	157.358395	-20.33277317	0.108881	0.428167606
GCATACAGTGATTTGATGAAAGG	GCAGACAGTAATGGGATGGCTGG	chr10	+	8416070	8416092	6	HEK293	0	5.59E-35	0	0.004479017	275	121.9105585	-13.64315032	0.060668	0.409445201
GCATACAGTGATTTGATGAAAGG	GCAGAGGGTGATGTGAGGAGCGG	chr10	+	8636713	8636735	6	HEK293	0	6.48E-23	0.005177037	0.016484019	372.5	144.1342037	-20.14194583	0.067914	0.421082929
GCATACAGTGATTTGATGAAAGG	GGATAGAGGGAACTGAGGAATGG	chr10	+	8831539	8831561	6	HEK293	0	0	0.015999077	0.017230838	342.5	172.6127036	-28.27711851	0.216567	0.409790619
GCATACAGTGATTTGATGAAAGG	TCATACAGTAGTAGCATGAATGG	chr10	+	9577490	9577512	6	HEK293	0	0	0	0.004974984	250	170.2326531	-17.03132111	0.08583	0.410080409
GCATACAGTGATTTGATGAAAGG	TCATGCAGTGATATGACTGATGG	chr10	+	9698493	9698515	6	HEK293	0	8.63E-12	0.087963801	0.006023576	330	128.8549152	-19.08942584	0.175339	0.435157883
GCATACAGTGATTTGATGAAAGG	GGATTCATTAATTTTTTGAAGGG	chr10	+	9768050	9768072	6	HEK293	0	3.00E-29	0	0.026738064	440	175.6846792	-22.64147306	0.084538	0.415366002
GCATACAGTGATTTGATGAAAGG	GGATTCATTAATTTTTTGAAGGG	chr10	-	9565016	9565038	6	HEK293	0	3.00E-29	0	0.026738064	440	175.6846792	-22.64147306	0.084538	0.415366002
GCATACAGTGATTTGATGAAAGG	GAATTCACTGATTGGGGGAAGGG	chr10	+	10207906	10207928	6	HEK293	0	5.26E-25	0	0.006274057	372.5	162.2581414	-27.28178817	0.091088	0.391270502
GCATACAGTGATTTGATGAAAGG	GGATTCATTGATTTTTTGAAGGG	chr10	+	10114297	10114319	5	HEK293	0	0	0	0.043250568	447.5	181.8764156	-20.12477111	0.124109	0.422707851
GCATACAGTGATTTGATGAAAGG	GGATTCATTAATTTTTTGAAGGG	chr10	-	10002726	10002748	6	HEK293	0	3.00E-29	0	0.026738064	440	175.6846792	-22.64147306	0.084538	0.415366002
GCATACAGTGATTTGATGAAAGG	GCCTTTAGTAATGTGCTGAAAGG	chr10	-	10264138	10264160	6	HEK293	0	1.78E-11	0	0.022814559	440	181.4182132	-15.78469173	0.097419	0.420122603
GCATACAGTGATTTGATGAAAGG	TCAGACAGTGAGTCGCAGAAAGG	chr10	+	10631746	10631768	6	HEK293	0	8.58E-25	0	0.003116878	275	158.2965779	-18.27385732	0.05989	0.409730819
GCATACAGTGATTTGATGAAAGG	GGATTCATTAATTTTTTGAAGGG	chr10	+	10735931	10735953	6	HEK293	0	3.15E-29	0	0.026738064	440	175.6846792	-22.64147306	0.084538	0.415366002
GCATACAGTGATTTGATGAAAGG	TCGGTCACTGAATTGATGAAGGG	chr10	+	10793982	10794004	6	HEK293	0	0	0.068376068	0.297020108	510	203.2941626	-15.8516456	0.270504	0.438702498
GCATACAGTGATTTGATGAAAGG	GGATTCATTGATGTTTTGAAGGG	chr10	-	10695865	10695887	6	HEK293	0	0	0	0.011235212	342.5	171.177095	-24.84356716	0.040351	0.335474313
GCATACAGTGATTTGATGAAAGG	GTGAACTGTGAATAGATGAAGGG	chr10	-	10666449	10666471	6	HEK293	0	0	0.057319224	0.030510001	412.5	193.4199341	-18.56744455	0.107485	0.431840356
GCATACAGTGATTTGATGAAAGG	GCAATCAGGCATTTAATGAGGGG	chr10	+	10847875	10847897	6	HEK293	0	0	0.030860116	0.040378574	440	154.3419417	-15.90994682	0.293766	0.438371643
GCATACAGTGATTTGATGAAAGG	GGTTCAGGTGATATGATGAATGG	chr10	-	10805795	10805817	6	HEK293	0	1.71E-13	0.111414387	0.096540111	510	201.0751947	-22.23730088	0.391146	0.443653593
GCATACAGTGATTTGATGAAAGG	GAACTATGTGATTTGTTGAAAGG	chr10	+	11023213	11023235	6	HEK293	0	2.24E-19	0	0.044762219	542.5	192.9404893	-16.09851428	0.258272	0.415352693
GCATACAGTGATTTGATGAAAGG	GGATCCATGAATTTGATTAAAGG	chr10	+	11266495	11266517	6	HEK293	0	4.63E-08	0.08373591	0.070816783	540	177.797013	-21.81432545	0.203529	0.434261693
GCATACAGTGATTTGATGAAAGG	GCAATCTGTGATTTTCTGACCGG	chr10	-	11088278	11088300	6	HEK293	0	1.11E-11	0	0.008429451	372.5	143.6218518	-17.5588863	0.054532	0.355249989
GCATACAGTGATTTGATGAAAGG	GATGACAGTGATATCATTAAAGG	chr10	-	11196624	11196646	6	HEK293	0	3.10E-10	0.04038742	0.012869392	345	166.0287246	-22.1770009	0.118273	0.43217352
GCATACAGTGATTTGATGAAAGG	GCATACTGGGTGTTGTAGAAGGG	chr10	-	11531568	11531590	6	HEK293	0	1.48E-10	0	0.004577634	275	158.2363177	-22.58172122	0.0396	0.354081643
GCATACAGTGATTTGATGAAAGG	GGATTCATTGATTTTTTGAAGGG	chr10	+	11776395	11776417	5	HEK293	0	0	0	0.043250568	447.5	181.8764156	-20.12477111	0.124109	0.422707851
GCATACAGTGATTTGATGAAAGG	ACATAAAGCGACATGATTAATGG	chr10	+	12124719	12124741	6	HEK293	0	2.19E-20	0.337304801	0.008944487	342.5	168.4154814	-12.4088681	0.681209	0.455078216
GCATACAGTGATTTGATGAAAGG	CCATACAATGATGTGATATTTGG	chr10	+	12427389	12427411	6	HEK293	0	4.76E-18	0.041677386	0.006589643	330	110.8919294	-3.028413103	0.08752	0.413121709
GCATACAGTGATTTGATGAAAGG	TGATACACTGATTTCCAGAAAGG	chr10	-	12574601	12574623	6	HEK293	0	2.10E-26	0	0.011394709	397.5	160.9786245	-15.49074281	0.07495	0.414044801
GCATACAGTGATTTGATGAAAGG	TTATACATTTATTTGATTTAAGG	chr10	+	12721343	12721365	6	HEK293	0	8.76E-13	0.165719697	0.037234225	470	152.2971134	-14.09538095	0.50719	0.452219078
GCATACAGTGATTTGATGAAAGG	GAATACAGTTCTTTGGATAAAGG	chr10	+	13235198	13235220	6	HEK293	0	0	0.016161616	0.004259682	330	141.6403096	-21.44231212	0.155357	0.426037381
GCATACAGTGATTTGATGAAAGG	AGATCCAGTGGTTTTATAAATGG	chr10	+	13586839	13586861	6	HEK293	0	8.58E-36	0.020124224	0.018902121	342.5	169.4112414	-16.39192649	0.19679	0.435648371
GCATACAGTGATTTGATGAAAGG	GCATACAGAAGTATGATGGTTGG	chr10	+	13619043	13619065	6	HEK293	0	3.51E-34	0.08775	0.009720648	277.5	124.2334791	-9.648224085	0.265115	0.442434481
GCATACAGTGATTTGATGAAAGG	GCATAGAGTGACATCAATAACGG	chr10	+	14125822	14125844	6	HEK293	0	0	0.031799779	0.001439714	177.5	137.1821291	-21.22793079	0.165596	0.394958264
GCATACAGTGATTTGATGAAAGG	GGATCTGGTCATTTTATGAAAGG	chr10	-	14212384	14212406	6	HEK293	0	1.26E-07	0.01302782	0.063628435	510	191.9037572	-24.47698173	0.092134	0.396193754
GCATACAGTGATTTGATGAAAGG	GCTTCCAGAGCCTTGAAGAAAGG	chr10	+	14449415	14449437	6	HEK293	0	4.70E-22	0.066236179	0.039888162	342.5	176.0916044	-22.32006227	0.276906	0.442912852
GCATACAGTGATTTGATGAAAGG	AGGTACAGTGAGCTGTTGAATGG	chr10	-	14268312	14268334	6	HEK293	0	6.05E-13	0	0.020533096	345	181.5281531	-13.73945053	0.077922	0.417319637
GCATACAGTGATTTGATGAAAGG	TCATATAGAAATTTGGAGAAAGG	chr10	-	14304191	14304213	6	HEK293	0	2.00E-11	0.082539682	0.014475203	470	167.7879623	-16.46105234	0.417068	0.445518921
GCATACAGTGATTTGATGAAAGG	GCTCACAGTCATCTGCTGCAGGG	chr10	-	14610035	14610057	6	HEK293	0	1.88E-09	0	0.012225476	372.5	152.8709172	-16.55762063	0.090455	0.41879711
GCATACAGTGATTTGATGAAAGG	ACATACTGTGCTTTTATATACGG	chr10	+	14944045	14944067	6	HEK293	0	0	0.008387574	0.004107061	275	137.8083807	-19.93289958	0.096427	0.421555613
GCATACAGTGATTTGATGAAAGG	GCCTACTGTGATGGATTGAAAGG	chr10	+	14991553	14991575	6	HEK293	0	0	0	0.001116706	315	161.2548666	-16.0382215	0.045736	0.365407312
GCATACAGTGATTTGATGAAAGG	GCATACACTGATCCGATTCATGG	chr10	+	15200871	15200893	5	HEK293	0	7.13E-28	0.019146008	0.003221055	282.5	137.5903446	-9.86112067	0.223795	0.43252748
GCATACAGTGATTTGATGAAAGG	GTGTGCAGTGATGTGATCACAGG	chr10	-	15011393	15011415	6	HEK293	0	3.44E-06	0.011293055	0.020421896	372.5	142.6834263	-22.2568775	0.143503	0.427924303
GCATACAGTGATTTGATGAAAGG	GGATTCATTGATTTTTTGAAGGG	chr10	-	15315075	15315097	5	HEK293	0	0	0	0.043250568	447.5	181.8764156	-20.12477111	0.124109	0.422707851
GCATACAGTGATTTGATGAAAGG	GCATACAGGTAGTAAGTGAAGGG	chr10	+	15551270	15551292	6	HEK293	0	2.01E-22	0.028177938	0.00112261	280	156.9977507	-19.95770448	0.101604	0.435172927
GCATACAGTGATTTGATGAAAGG	GGATTCAATGATTTTTTGAAGGG	chr10	+	15917472	15917494	5	HEK293	0	1.83E-25	0	0.043250568	447.5	181.8764156	-18.22096304	0.167473	0.423747414
GCATACAGTGATTTGATGAAAGG	GGATTCATTGATTTTTTGAAGGG	chr10	+	15960691	15960713	5	HEK293	0	0	0	0.043250568	447.5	181.8764156	-20.12477111	0.124109	0.422707851
GCATACAGTGATTTGATGAAAGG	GTGTACACTGCTTGGATGACAGG	chr10	+	16133604	16133626	6	HEK293	0	1.79E-11	0	0.022264261	342.5	157.9253148	-20.1377233	0.117539	0.421159796
GCATACAGTGATTTGATGAAAGG	GGATTCATTAATTTTTTGAAGGG	chr10	-	16172821	16172843	6	HEK293	0	2.59E-29	0	0.026738064	440	175.6846792	-22.64147306	0.084538	0.415366002
GCATACAGTGATTTGATGAAAGG	GGATTCATTGATTTTTTGAAGGG	chr10	-	16261095	16261117	5	HEK293	0	0	0	0.043250568	447.5	181.8764156	-20.12477111	0.124109	0.422707851
GCATACAGTGATTTGATGAAAGG	TGGTACTGTGATTTCATCAACGG	chr10	+	16523884	16523906	6	HEK293	0	4.94E-17	0.024154589	0.022935868	442.5	174.0184643	-14.30836248	0.087967	0.425826144
GCATACAGTGATTTGATGAAAGG	GCACACAATAATGTGATTATTGG	chr10	-	16471052	16471074	6	HEK293	0	8.72E-07	0.063017903	0.018704323	372.5	135.7745929	-6.347172613	0.131213	0.438380846
GCATACAGTGATTTGATGAAAGG	GATCAGAGTGATTTGAGGAAAGG	chr10	-	16439262	16439284	5	HEK293	0	4.45E-10	0.019539996	0.218180848	547.5	193.5863049	-17.97485008	0.243993	0.428923775
GCATACAGTGATTTGATGAAAGG	TATTACAGTGCTATGATAAATGG	chr10	+	16707814	16707836	6	HEK293	0	5.62E-18	0.098421036	0.026913094	345	174.8792625	-5.855226626	0.25116	0.448917909
GCATACAGTGATTTGATGAAAGG	GAACACAATTATTTCATGAGAGG	chr10	+	17024664	17024686	6	HEK293	0	4.03E-08	0.079742057	0.067397927	440	156.2502251	-13.71870381	0.117971	0.441476758
GCATACAGTGATTTGATGAAAGG	GGATTCATTGATTTTTTGAAGGG	chr10	-	17205555	17205577	5	HEK293	0	0	0	0.043250568	447.5	181.8764156	-20.12477111	0.124109	0.422707851
GCATACAGTGATTTGATGAAAGG	ACATTCAGAGATTTGTTTAAGGG	chr10	+	17488061	17488083	5	HEK293	0	0	0	0.020069877	477.5	170.0401405	-17.58562084	0.241128	0.425276461
GCATACAGTGATTTGATGAAAGG	TCGTTCAGTGTTTTGACCAATGG	chr10	-	17363426	17363448	6	HEK293	0	8.39E-23	0.022983552	0.026774008	372.5	162.3441519	-23.2520778	0.205949	0.434602288
GCATACAGTGATTTGATGAAAGG	GAATACTGTGGTGAGCTGAAAGG	chr10	+	17914045	17914067	6	HEK293	0	3.87E-12	0	0.002367808	245	169.5198044	-21.56257641	0.072095	0.409730819
GCATACAGTGATTTGATGAAAGG	GAATACTGTGGTGAGCTGAAAGG	chr10	+	18160962	18160984	6	HEK293	0	3.87E-12	0	0.002367808	245	169.5198044	-21.56257641	0.072095	0.409730819
GCATACAGTGATTTGATGAAAGG	GCATACATTATTTTGATAAAGGG	chr10	+	18268533	18268555	4	HEK293	0	5.37E-35	0.124260355	0.145679175	455	179.4550296	-2.60858114	0.511538	0.471093599
GCATACAGTGATTTGATGAAAGG	GAAAAAAGAGATTGGAGGAATGG	chr10	-	18360936	18360958	6	HEK293	0	1.20E-29	0	0.013483933	440	177.3153399	-25.1664724	0.12939	0.393955444
GCATACAGTGATTTGATGAAAGG	GAAAAAAGTATTTTGAGGAATGG	chr10	+	18657484	18657506	6	HEK293	0	1.18E-15	0.010864952	0.075707992	440	181.6924848	-24.67962933	0.214372	0.413105922
GCATACAGTGATTTGATGAAAGG	TCATACACTGCTTTTCAGAAAGG	chr10	+	18659963	18659985	6	HEK293	0	4.15E-20	0	0.006324064	300	154.9885408	-18.51044429	0.045929	0.356225411
GCATACAGTGATTTGATGAAAGG	GGATAAAGTGATTTAACATAGGG	chr10	+	18723229	18723251	6	HEK293	0	1.46E-32	0.159979632	0.002498873	330	123.4095501	-22.36110665	0.312042	0.445806123
GCATACAGTGATTTGATGAAAGG	GTATACAGTGTTCAGCTTAAGGG	chr10	+	18960519	18960541	6	HEK293	0	1.05E-34	0	0.000692714	177.5	146.4796519	-24.28708443	0.091193	0.363143632
GCATACAGTGATTTGATGAAAGG	GAATAGAATGAAATGAAGAATGG	chr10	-	18859239	18859261	6	HEK293	0	2.36E-09	0.107412587	0.028201044	342.5	173.472667	-21.05862489	0.32872	0.448238671
GCATACAGTGATTTGATGAAAGG	GCAAACTGTGCTTAGGTAAATGG	chr10	-	18965994	18966016	6	HEK293	0	0	0.006868132	0.0011992	275	152.9621917	-20.32524244	0.064837	0.418852177
GCATACAGTGATTTGATGAAAGG	GGATTCATTGATTTTTTGAAGGG	chr10	+	19380475	19380497	5	HEK293	0	0	0	0.043250568	447.5	181.8764156	-20.12477111	0.124109	0.422707851
GCATACAGTGATTTGATGAAAGG	GGATTCATTGATTTTTTGAAGGG	chr10	+	19449848	19449870	5	HEK293	0	0	0	0.043250568	447.5	181.8764156	-20.12477111	0.124109	0.422707851
GCATACAGTGATTTGATGAAAGG	GGATTCATTAATTTTTTGAAGGG	chr10	-	19261355	19261377	6	HEK293	0	3.00E-29	0	0.026738064	440	175.6846792	-22.64147306	0.084538	0.415366002
GCATACAGTGATTTGATGAAAGG	GGATTCATTGATTTTTTGAAGGG	chr10	-	19284548	19284570	5	HEK293	0	0	0	0.043250568	447.5	181.8764156	-20.12477111	0.124109	0.422707851
GCATACAGTGATTTGATGAAAGG	GGATTCATTGATTTTTTGAAGGG	chr10	+	19732205	19732227	5	HEK293	0	0	0	0.043250568	447.5	181.8764156	-20.12477111	0.124109	0.422707851
GCATACAGTGATTTGATGAAAGG	GGATTCATTGATTTTTTGAAGGG	chr10	+	19873110	19873132	5	HEK293	0	0	0	0.043250568	447.5	181.8764156	-20.12477111	0.124109	0.422707851
GCATACAGTGATTTGATGAAAGG	TCATATAATGATGTGTGGAAAGG	chr10	+	20228656	20228678	6	HEK293	0	2.11E-06	0	0.009954852	372.5	164.1403415	-15.7943519	0.069964	0.414044801
GCATACAGTGATTTGATGAAAGG	AAATACAGTTGTTTCCTGAATGG	chr10	+	20403977	20403999	6	HEK293	0	1.74E-29	0	0.014982658	342.5	173.8427324	-16.98839071	0.182552	0.425071438
GCATACAGTGATTTGATGAAAGG	GAATATTGTCATTTGATTATTGG	chr10	+	20457136	20457158	6	HEK293	0	2.08E-11	0.047272727	0.020367789	470	144.8381656	-18.37697606	0.205431	0.436060243
GCATACAGTGATTTGATGAAAGG	GGATTCATTGATTTTTTGAAGGG	chr10	+	20625727	20625749	5	HEK293	0	0	0	0.043250568	447.5	181.8764156	-20.12477111	0.124109	0.422707851
GCATACAGTGATTTGATGAAAGG	GGATTCATTAATTTTTTGAAGGG	chr10	+	20583295	20583317	6	HEK293	0	3.15E-29	0	0.026738064	440	175.6846792	-22.64147306	0.084538	0.415366002
GCATACAGTGATTTGATGAAAGG	GGATTCATTGATTTTTTGAAGGG	chr10	+	20728077	20728099	5	HEK293	0	0	0	0.043250568	447.5	181.8764156	-20.12477111	0.124109	0.422707851
GCATACAGTGATTTGATGAAAGG	GGATTCACTGATTTTTTGAAGGG	chr10	+	20944154	20944176	5	HEK293	0	0	0	0.043250568	447.5	181.8764156	-21.26317363	0.15856	0.423747414
GCATACAGTGATTTGATGAAAGG	GGATTCATTAATTTTTTGAAGGG	chr10	-	20858844	20858866	6	HEK293	0	3.15E-29	0	0.026738064	440	175.6846792	-22.64147306	0.084538	0.415366002
GCATACAGTGATTTGATGAAAGG	GCAGACAGAGCCTTCAGGAATGG	chr10	-	20986252	20986274	6	HEK293	0	0	0.007056411	0.01073929	245	162.8273029	-24.61530477	0.098023	0.399359661
GCATACAGTGATTTGATGAAAGG	AGATATACTGATTTGAGGACAGG	chr10	+	21270154	21270176	6	HEK293	0	1.55E-17	0.009565882	0.064239236	470	153.550488	-12.46073228	0.146822	0.433763307
GCATACAGTGATTTGATGAAAGG	GAAAAGAGAGAGCTGATGAATGG	chr10	-	21252891	21252913	6	HEK293	0	1.03E-31	0.063470364	0.043093968	410	192.7252147	-23.06029653	0.249264	0.440969892
GCATACAGTGATTTGATGAAAGG	GCATACAGGGAAGAGAAAAATGG	chr10	-	21349573	21349595	6	HEK293	0	6.39E-06	0.029529725	0.000786279	212.5	137.5761697	-17.22539393	0.056625	0.343759055
GCATACAGTGATTTGATGAAAGG	GTTGGCAGGGATTTCATGAAAGG	chr10	-	21370991	21371013	6	HEK293	0	2.74E-22	0.048753386	0.10072416	512.5	195.7032781	-20.34303509	0.272163	0.433911067
GCATACAGTGATTTGATGAAAGG	GGGAACAGTGACTGGATAAATGG	chr10	-	21868149	21868171	6	HEK293	0	0	0	0.009096276	345	170.3797816	-18.04276209	0.095365	0.41709347
GCATACAGTGATTTGATGAAAGG	GCAAAGCGTGCATTGGTGAAAGG	chr10	+	22311460	22311482	6	HEK293	0	3.11E-28	0.006410256	0.011993773	342.5	180.5226252	-21.8008268	0.186315	0.431851244
GCATACAGTGATTTGATGAAAGG	GGATTCATTGATTTTTTGAAGGG	chr10	+	22366208	22366230	5	HEK293	0	0	0	0.043250568	447.5	181.8764156	-20.12477111	0.124109	0.422707851
GCATACAGTGATTTGATGAAAGG	GGATTCATTGATTTTTTGAAGGG	chr10	+	22415797	22415819	5	HEK293	0	0	0	0.043250568	447.5	181.8764156	-20.12477111	0.124109	0.422707851
GCATACAGTGATTTGATGAAAGG	GGATTCATTGATTTTTTTAAGGG	chr10	-	22352814	22352836	6	HEK293	0	0	0	0.005800943	372.5	155.2530823	-28.24694343	0.070174	0.386622767
GCATACAGTGATTTGATGAAAGG	GGATTCATTGATTTTTTGAAGGG	chr10	-	22381417	22381439	5	HEK293	0	0	0	0.043250568	447.5	181.8764156	-20.12477111	0.124109	0.422707851
GCATACAGTGATTTGATGAAAGG	TGACACAATGATTTGATATAGGG	chr10	-	22499686	22499708	6	HEK293	0	2.76E-13	0.167799149	0.04042804	470	156.4152498	-7.200125148	0.586553	0.45490255
GCATACAGTGATTTGATGAAAGG	CCCTACCCTAGTTTGATGAATGG	chr10	-	22836374	22836396	6	HEK293	0	2.07E-08	0.05	0.208824803	507.5	199.5671821	-14.52877424	0.500219	0.443333402
GCATACAGTGATTTGATGAAAGG	GGATTCATTGATTTTTTGAAGGG	chr10	-	23035010	23035032	5	HEK293	0	0	0	0.043250568	447.5	181.8764156	-20.12477111	0.124109	0.422707851
GCATACAGTGATTTGATGAAAGG	GTGTACAGTGCTTGGGTGATGGG	chr10	+	23187556	23187578	6	HEK293	0	2.38E-17	0	0.003829453	275	143.7367058	-23.07662086	0.113824	0.414819428
GCATACAGTGATTTGATGAAAGG	GCATGCAGTGATGTGATCTCTGG	chr10	+	23419282	23419304	5	HEK293	0	6.15E-15	0.010945576	0.009465362	337.5	113.9034263	-6.290348125	0.091294	0.40792132
GCATACAGTGATTTGATGAAAGG	GGATTCATTGATTTTTTGAAGGG	chr10	-	23515553	23515575	5	HEK293	0	0	0	0.043250568	447.5	181.8764156	-20.12477111	0.124109	0.422707851
GCATACAGTGATTTGATGAAAGG	GCAGGCAGTGAATTCAGGTAGGG	chr10	+	23693565	23693587	6	HEK293	0	0	0.006219663	0.010168203	275	140.980847	-28.62968074	0.094226	0.399359661
GCATACAGTGATTTGATGAAAGG	GGATTCATTGATTTTTTGAAGGG	chr10	+	23881670	23881692	5	HEK293	0	0	0	0.043250568	447.5	181.8764156	-20.12477111	0.124109	0.422707851
GCATACAGTGATTTGATGAAAGG	GCAAACATCGCCTTGTTGAATGG	chr10	+	23908656	23908678	6	HEK293	0	4.04E-11	0	0.017734583	342.5	177.6321926	-21.52176215	0.144854	0.421176543
GCATACAGTGATTTGATGAAAGG	GGATTCATTGATTTTTTGAAGGG	chr10	+	23958303	23958325	5	HEK293	0	0	0	0.043250568	447.5	181.8764156	-20.12477111	0.124109	0.422707851
GCATACAGTGATTTGATGAAAGG	GCATTCATTGATTTTTTGAACGG	chr10	+	24136602	24136624	4	HEK293	0	0	0	0.068139834	455	183.3164156	-9.054700304	0.173666	0.430176389
GCATACAGTGATTTGATGAAAGG	GCACATAAATATTTGTTGAATGG	chr10	-	23756364	23756386	6	HEK293	0	5.01E-10	0	0.036189109	540	184.8006564	-13.63531976	0.104642	0.410371502
GCATACAGTGATTTGATGAAAGG	TCCTACGGTGACTTGAGGCATGG	chr10	-	24030241	24030263	6	HEK293	0	0	0.006976037	0.02631177	372.5	154.4386077	-18.09868543	0.11893	0.426882084
GCATACAGTGATTTGATGAAAGG	TCAGACAGTGATTCGAGCAATGG	chr10	+	24719708	24719730	5	HEK293	0	6.71E-37	0.010004002	0.010955244	380	159.077771	-13.54090243	0.179053	0.433388654
GCATACAGTGATTTGATGAAAGG	AGATACAGTGAATAACTGAATGG	chr10	-	24839112	24839134	6	HEK293	0	0	0	0.002148759	280	165.7092674	-12.12489146	0.128257	0.417421559
GCATACAGTGATTTGATGAAAGG	GGATTCATTGATATTTTGAAGGG	chr10	-	25121959	25121981	6	HEK293	0	5.09E-24	0	0.011235212	342.5	171.177095	-24.26545088	0.073265	0.415077729
GCATACAGTGATTTGATGAAAGG	GGATTCATTGATTTTTTGAAGGG	chr10	+	25539198	25539220	5	HEK293	0	0	0	0.043250568	447.5	181.8764156	-20.12477111	0.124109	0.422707851
GCATACAGTGATTTGATGAAAGG	AAATCCAGTGATCTGATTATGGG	chr10	-	25555390	25555412	6	HEK293	0	1.23E-06	0.103349282	0.0209195	372.5	143.2114263	-7.029223404	0.309949	0.449398251
GCATACAGTGATTTGATGAAAGG	GGATTCACTGATTTTTTGAAGGG	chr10	-	25475336	25475358	5	HEK293	0	0	0	0.043250568	447.5	181.8764156	-21.26317363	0.15856	0.423747414
GCATACAGTGATTTGATGAAAGG	GGATTCATTGATTTTTTGAAGGG	chr10	+	25807258	25807280	5	HEK293	0	0	0	0.043250568	447.5	181.8764156	-20.12477111	0.124109	0.422707851
GCATACAGTGATTTGATGAAAGG	TCAAAAAGTCTGTTGATGAAGGG	chr10	-	25942206	25942228	6	HEK293	0	1.90E-18	0.027210884	0.093157307	445	195.2024954	-17.41251529	0.091231	0.433254208
GCATACAGTGATTTGATGAAAGG	GATGGTGGTGATTTGATGAAGGG	chr10	+	26205863	26205885	6	HEK293	0	7.20E-25	0.15142228	0.236299445	615	209.7009152	-9.35264883	0.651136	0.444071453
GCATACAGTGATTTGATGAAAGG	GGATTCATTGACTTTTTGAAGGG	chr10	+	26282398	26282420	6	HEK293	0	0	0	0.014283526	342.5	172.9603151	-21.98320908	0.084299	0.415077729
GCATACAGTGATTTGATGAAAGG	ACAAACATTGATTTCTTTAATGG	chr10	-	26175517	26175539	6	HEK293	0	5.18E-16	0	0.005857955	372.5	155.9078023	-26.19319332	0.041686	0.332024376
GCATACAGTGATTTGATGAAAGG	CGATTCATTCATTTGATGAAGGG	chr10	-	26567804	26567826	5	HEK293	0	0	0.045172219	0.813906977	612.5	208.3801266	-9.06809406	0.593355	0.445879351
GCATACAGTGATTTGATGAAAGG	GCATAACGTGGTTTAAACAAAGG	chr10	+	26728714	26728736	6	HEK293	0	0	0.063118581	0.002866249	275	145.7842856	-22.90677405	0.516016	0.441041309
GCATACAGTGATTTGATGAAAGG	TCACACAGTGAGTTCAGGCATGG	chr10	-	26741298	26741320	6	HEK293	0	1.67E-22	0.002147715	0.010470978	275	142.269167	-21.15070927	0.033108	0.356660912
GCATACAGTGATTTGATGAAAGG	GAGTACAGGGAGTGAATGAAGGG	chr10	-	27352599	27352621	6	HEK293	0	0	0	0.007383887	312.5	178.509913	-22.85783302	0.205706	0.422322208
GCATACAGTGATTTGATGAAAGG	ACATTCTATGGTTTGATGCATGG	chr10	-	27576570	27576592	6	HEK293	0	5.26E-20	0.019255486	0.078188035	440	173.0505986	-17.87600185	0.193455	0.437850638
GCATACAGTGATTTGATGAAAGG	GGATTCATTGATTTTTTGAAGGG	chr10	-	27710354	27710376	5	HEK293	0	0	0	0.043250568	447.5	181.8764156	-20.12477111	0.124109	0.422707851
GCATACAGTGATTTGATGAAAGG	GCATCCCTTGATTAACTGAAAGG	chr10	-	27689222	27689244	6	HEK293	0	3.05E-15	0	0.002872196	377.5	166.8940501	-14.7041243	0.082245	0.411882178
GCATACAGTGATTTGATGAAAGG	GGATTCATTAATTTTTTGAAGGG	chr10	-	27720474	27720496	6	HEK293	0	3.15E-29	0	0.026738064	440	175.6846792	-22.64147306	0.084538	0.415366002
GCATACAGTGATTTGATGAAAGG	GGATTCATTGATTTTTTGAAGGG	chr10	-	27879418	27879440	5	HEK293	0	0	0	0.043250568	447.5	181.8764156	-20.12477111	0.124109	0.422707851
GCATACAGTGATTTGATGAAAGG	GAATGAATTGAATTGAGGAAAGG	chr10	+	28094876	28094898	6	HEK293	0	1.93E-33	0.028601986	0.072870914	440	181.6836675	-22.49406237	0.291255	0.442175476
GCATACAGTGATTTGATGAAAGG	GGATTCATTGATTTTTTGAAGGG	chr10	+	28162241	28162263	5	HEK293	0	0	0	0.043250568	447.5	181.8764156	-20.12477111	0.124109	0.422707851
GCATACAGTGATTTGATGAAAGG	GGATTCATTGATTTTTTGAAGGG	chr10	-	28135537	28135559	5	HEK293	0	0	0	0.043250568	447.5	181.8764156	-20.12477111	0.124109	0.422707851
GCATACAGTGATTTGATGAAAGG	AAATACAGTGACTTAAATAAGGG	chr10	-	28041550	28041572	6	HEK293	0	0	0.207509147	0.006451243	275	148.2274336	-7.645980281	0.563951	0.450681762
GCATACAGTGATTTGATGAAAGG	ACATTCTATGGTTTGATGCATGG	chr10	+	28251575	28251597	6	HEK293	0	1.22E-20	0.019255486	0.078188035	440	173.0505986	-17.87600185	0.193455	0.437850638
GCATACAGTGATTTGATGAAAGG	TCAAAAAAAGATTAGATGAAGGG	chr10	-	28164177	28164199	6	HEK293	0	6.63E-26	0.254176501	0.034360826	507.5	195.441634	-15.12036246	0.390084	0.442584832
GCATACAGTGATTTGATGAAAGG	AAATACAGATTTTTGAAGAATGG	chr10	-	28443800	28443822	6	HEK293	0	8.32E-19	0.081038961	0.077202939	442.5	180.3922885	-13.34666808	0.161192	0.444544464
GCATACAGTGATTTGATGAAAGG	GGCTACAGTAATGTGATGAGAGG	chr10	-	28509511	28509533	5	HEK293	0	4.04E-08	0.055509841	0.144646001	447.5	165.6033431	-9.199057263	0.251464	0.452472647
GCATACAGTGATTTGATGAAAGG	GAATTCAGTGATTTAATTTTTGG	chr10	-	29515409	29515431	6	HEK293	0	8.42E-16	0.053610561	0.004518076	330	107.7557253	-10.10718218	0.209358	0.420830514
GCATACAGTGATTTGATGAAAGG	GAAGAAACAGATTTGATGGAAGG	chr10	-	29851072	29851094	6	HEK293	0	1.92E-34	0.090445269	0.07549772	537.5	176.0928188	-25.11855488	0.548978	0.416289196
GCATACAGTGATTTGATGAAAGG	TCACAAAGTGCTTTGATTACAGG	chr10	-	30243058	30243080	6	HEK293	0	0	0.036414566	0.018150504	372.5	145.3493991	-13.9857545	0.218338	0.438550977
GCATACAGTGATTTGATGAAAGG	ACAGACAGTAATTCAATGAATGG	chr10	-	30186590	30186612	5	HEK293	0	0	0.141176471	0.034507164	417.5	186.2884574	-7.629813787	0.437781	0.455839792
GCATACAGTGATTTGATGAAAGG	AAATACAGGGATTTGGGGGAAGG	chr10	-	30347047	30347069	6	HEK293	0	3.35E-14	0.003437739	0.008345589	402.5	143.5776828	-21.65625737	0.159477	0.418977433
GCATACAGTGATTTGATGAAAGG	GAAGAAACAGATTTGATGGAAGG	chr10	+	30953299	30953321	6	HEK293	0	1.92E-34	0.090445269	0.07549772	537.5	176.0928188	-25.11855488	0.548978	0.416289196
GCATACAGTGATTTGATGAAAGG	GGTTACAGGGATTCAATGCATGG	chr10	+	31318010	31318032	6	HEK293	0	0	0.016912383	0.004913336	342.5	155.4780135	-26.19946844	0.211757	0.406767791
GCATACAGTGATTTGATGAAAGG	GGATTCATTAATTTTTTGAAGGG	chr10	+	31398267	31398289	6	HEK293	0	3.00E-29	0	0.026738064	440	175.6846792	-22.64147306	0.084538	0.415366002
GCATACAGTGATTTGATGAAAGG	TACTATAGTGCTTTGATTAAAGG	chr10	-	31210917	31210939	6	HEK293	0	6.17E-11	0.077179963	0.042073442	442.5	182.592599	-12.66385347	0.209158	0.448500177
GCATACAGTGATTTGATGAAAGG	GAATTAAGAGTTTGGATGAAAGG	chr10	-	31291619	31291641	6	HEK293	0	4.69E-14	0	0.018891614	410	191.6566473	-23.86050276	0.208178	0.423936206
GCATACAGTGATTTGATGAAAGG	GGATTCATTAATTTTTTGAAGGG	chr10	-	31239362	31239384	6	HEK293	0	3.15E-29	0	0.026738064	440	175.6846792	-22.64147306	0.084538	0.415366002
GCATACAGTGATTTGATGAAAGG	GCACACATGGATTTGACCACTGG	chr10	+	31641969	31641991	6	HEK293	0	3.57E-13	0.019125297	0.012344496	402.5	125.3197584	-10.18764937	0.136163	0.428850705
GCATACAGTGATTTGATGAAAGG	GGATTCATTGATTTTTTGAAGGG	chr10	+	31735298	31735320	5	HEK293	0	0	0	0.043250568	447.5	181.8764156	-20.12477111	0.124109	0.422707851
GCATACAGTGATTTGATGAAAGG	GAAGACAGAGATTGTCTGAATGG	chr10	+	31858174	31858196	6	HEK293	0	0	0	0.002643004	377.5	168.5919875	-21.08647766	0.036748	0.354919019
GCATACAGTGATTTGATGAAAGG	GGATTCATTGATTTTTTGAAGGG	chr10	+	31854675	31854697	5	HEK293	0	0	0	0.043250568	447.5	181.8764156	-20.12477111	0.124109	0.422707851
GCATACAGTGATTTGATGAAAGG	GGATTCATTGATTTTTTGAAGGG	chr10	+	31929694	31929716	5	HEK293	0	0	0	0.043250568	447.5	181.8764156	-20.12477111	0.124109	0.422707851
GCATACAGTGATTTGATGAAAGG	GGATTCATTGATTTTTTGAAGGG	chr10	+	32005574	32005596	5	HEK293	0	0	0	0.043250568	447.5	181.8764156	-20.12477111	0.124109	0.422707851
GCATACAGTGATTTGATGAAAGG	GCATCTATTGATATGATCATGGG	chr10	-	31860448	31860470	6	HEK293	0	1.92E-14	0.057397959	0.012168344	372.5	138.5656253	-13.31288108	0.172818	0.437704357
GCATACAGTGATTTGATGAAAGG	ACACAAAGTTATTTGTTGTAAGG	chr10	+	32151532	32151554	6	HEK293	0	0	0	0.019768334	470	161.1122538	-21.37535499	0.172569	0.420663562
GCATACAGTGATTTGATGAAAGG	GAGAACAGTGGTTTGAGAAAGGG	chr10	-	31974092	31974114	6	HEK293	0	0	0.011204482	0.026513434	375	162.5188719	-24.86066655	0.16334	0.402916562
GCATACAGTGATTTGATGAAAGG	AAATCTAGTGATTAAATGAAGGG	chr10	-	32328566	32328588	6	HEK293	0	9.03E-26	0.177059915	0.015215405	410	187.6394898	-11.54032965	0.550222	0.453881163
GCATACAGTGATTTGATGAAAGG	GGATTCATTGAATTTTTGAAGGG	chr10	+	32774379	32774401	6	HEK293	0	0	0	0.014283526	342.5	172.9603151	-25.15004587	0.068283	0.390308525
GCATACAGTGATTTGATGAAAGG	GGATTCATTGATTTTTTGAAGGG	chr10	+	32786276	32786298	5	HEK293	0	0	0	0.043250568	447.5	181.8764156	-20.12477111	0.124109	0.422707851
GCATACAGTGATTTGATGAAAGG	CAATACAGTGAAGTGCTTAAAGG	chr10	+	32848885	32848907	6	HEK293	0	0	0	0.004161858	275	156.6328198	-15.12462897	0.189026	0.420040201
GCATACAGTGATTTGATGAAAGG	GCAGACATTTCTTTGACAAACGG	chr10	+	32914965	32914987	6	HEK293	0	0	0.062040441	0.02429274	372.5	155.1953186	-17.33204259	0.222259	0.441109628
GCATACAGTGATTTGATGAAAGG	GGATTCACTAATTTTTTGAAGGG	chr10	-	32850763	32850785	6	HEK293	0	1.42E-38	0	0.026738064	440	175.6846792	-23.77987557	0.108005	0.420122603
GCATACAGTGATTTGATGAAAGG	GCATACTATGTAATGATAAAGGG	chr10	-	32918158	32918180	6	HEK293	0	4.37E-11	0.05161584	0.008661431	280	162.4481643	-8.544516282	0.117874	0.431859983
GCATACAGTGATTTGATGAAAGG	GGATTCATTGATTTTTTGAAGGG	chr10	+	33160485	33160507	5	HEK293	0	0	0	0.043250568	447.5	181.8764156	-20.12477111	0.124109	0.422707851
GCATACAGTGATTTGATGAAAGG	GGATTCATTGATTTTTTGAAGGG	chr10	-	33046715	33046737	5	HEK293	0	0	0	0.043250568	447.5	181.8764156	-20.12477111	0.124109	0.422707851
GCATACAGTGATTTGATGAAAGG	GGATTCACTGATTTTTTGAAGGG	chr10	-	33148527	33148549	5	HEK293	0	0	0	0.043250568	447.5	181.8764156	-21.26317363	0.15856	0.423747414
GCATACAGTGATTTGATGAAAGG	GGATTCATTGATTTTTTGAAGGG	chr10	-	33204278	33204300	5	HEK293	0	0	0	0.043250568	447.5	181.8764156	-20.12477111	0.124109	0.422707851
GCATACAGTGATTTGATGAAAGG	CAATGCAGTGATATGACCAAGGG	chr10	+	33425788	33425810	6	HEK293	0	1.49E-29	0.087039011	0.018934527	372.5	159.3629151	-14.21410227	0.505005	0.44948993
GCATACAGTGATTTGATGAAAGG	GCATTGAGTGCTTTGAAATATGG	chr10	-	33196347	33196369	6	HEK293	0	2.32E-21	0.014459387	0.005026698	330	130.338168	-26.27546041	0.132547	0.39890435
GCATACAGTGATTTGATGAAAGG	GGATATATTAATTTCAGGAATGG	chr10	+	33560920	33560942	6	HEK293	0	2.61E-23	0.012090212	0.036558093	440	171.48933	-23.95365094	0.077648	0.422850114
GCATACAGTGATTTGATGAAAGG	GCTAACAGTGGTTTGTGGCAGGG	chr10	+	33691995	33692017	6	HEK293	0	4.55E-16	0	0.007329071	305	140.1457794	-30.51170976	0.071315	0.387632541
GCATACAGTGATTTGATGAAAGG	GCAGGTGGTGATTTCTTGAATGG	chr10	+	33710203	33710225	6	HEK293	0	2.24E-09	0	0.01177152	445	178.9734677	-21.62503966	0.100896	0.419147163
GCATACAGTGATTTGATGAAAGG	GGATTCATTGATTTTTTGAAGGG	chr10	+	33802734	33802756	5	HEK293	0	0	0	0.043250568	447.5	181.8764156	-20.12477111	0.124109	0.422707851
GCATACAGTGATTTGATGAAAGG	AAGAACAGTGATGAGATGAAAGG	chr10	+	33903099	33903121	6	HEK293	0	1.42E-32	0.03076013	0.035469485	415	194.0198948	-3.99958225	0.223023	0.443620739
GCATACAGTGATTTGATGAAAGG	GGATTCATTGATTTTTTGAAGGG	chr10	+	33982197	33982219	5	HEK293	0	0	0	0.043250568	447.5	181.8764156	-20.12477111	0.124109	0.422707851
GCATACAGTGATTTGATGAAAGG	GGATTCATTGATTTTTTGAAGGG	chr10	+	34139720	34139742	5	HEK293	0	0	0	0.043250568	447.5	181.8764156	-20.12477111	0.124109	0.422707851
GCATACAGTGATTTGATGAAAGG	GCTTACTGAGATTTAGAGAAGGG	chr10	+	34233387	34233409	6	HEK293	0	0	0.027681661	0.004599069	397.5	157.4474803	-18.90349426	0.142456	0.427703492
GCATACAGTGATTTGATGAAAGG	GCAGGATGTGATTTGATAGAAGG	chr10	+	34379061	34379083	6	HEK293	0	0	0.047460938	0.016222423	475	154.297582	-16.15083817	0.481109	0.441975345
GCATACAGTGATTTGATGAAAGG	GGATACATAGATTGGATAGATGG	chr10	-	34280153	34280175	6	HEK293	0	0	0	0.003644356	372.5	141.6898848	-23.49527811	0.175956	0.418260566
GCATACAGTGATTTGATGAAAGG	GTGTACACTGCTTTGAAGAGGGG	chr10	+	34766367	34766389	6	HEK293	0	5.72E-10	0.05577342	0.057528459	372.5	148.5783883	-19.82071331	0.204598	0.444071285
GCATACAGTGATTTGATGAAAGG	ATATACAGTGATTACATCACAGG	chr10	-	34697951	34697973	6	HEK293	0	1.37E-15	0.014949631	0.002158546	275	128.1528606	-15.21464371	0.090918	0.422357812
GCATACAGTGATTTGATGAAAGG	TCAAATAAATATTTGATGAATGG	chr10	+	35147997	35148019	6	HEK293	0	1.11E-08	0.333606657	0.204650495	607.5	202.0890823	-12.79089995	0.261015	0.445011744
GCATACAGTGATTTGATGAAAGG	GCATCCAGTCATTGGACCATAGG	chr10	-	35623255	35623277	6	HEK293	0	2.62E-16	0	0.002745818	305	115.3337147	-17.42868844	0.080855	0.398543676
GCATACAGTGATTTGATGAAAGG	GCTTCTAGTGGTTTGATGAAAGG	chr10	+	35689143	35689165	4	HEK293	0	4.11E-15	0.21302521	0.466186427	522.5	209.3676123	-12.61688863	1.011249	0.461466525
GCATACAGTGATTTGATGAAAGG	GTACCCAGTGATTTGATCTCAGG	chr10	+	36110123	36110145	6	HEK293	0	0.000667421	0.017139723	0.016858493	427.5	121.0891469	-11.64724594	0.146686	0.433682178
GCATACAGTGATTTGATGAAAGG	AGACACAGTGGTTGGAGGAATGG	chr10	-	36000138	36000160	6	HEK293	0	5.12E-33	0	0.020441806	342.5	176.8310206	-16.618414	0.10759	0.421159796
GCATACAGTGATTTGATGAAAGG	GGATTCATTAATTTTTTGAAGGG	chr10	-	36150643	36150665	6	HEK293	0	3.15E-29	0	0.026738064	440	175.6846792	-22.64147306	0.084538	0.415366002
GCATACAGTGATTTGATGAAAGG	GGATTCATTAATTTTTTGAAGGG	chr10	+	36299998	36300020	6	HEK293	0	3.00E-29	0	0.026738064	440	175.6846792	-22.64147306	0.084538	0.415366002
GCATACAGTGATTTGATGAAAGG	GAACACTAAGAATTGATGAACGG	chr10	+	36751496	36751518	6	HEK293	0	0	0.152941177	0.12455434	510	198.5275214	-11.55758303	0.205992	0.445325569
GCATACAGTGATTTGATGAAAGG	GGAGTCAGTGTTTTGAAGCAGGG	chr10	+	37045260	37045282	6	HEK293	0	4.85E-26	0.005367945	0.043640625	372.5	156.4338853	-32.25175333	0.136891	0.404097455
GCATACAGTGATTTGATGAAAGG	AGATAAAGTGATTTGAGTCATGG	chr10	-	36929925	36929947	6	HEK293	0	4.23E-34	0.009433939	0.009416701	427.5	137.6165717	-15.95574082	0.150675	0.423840489
GCATACAGTGATTTGATGAAAGG	GGATTCATTGATTTCTTGAAGGG	chr10	+	37184842	37184864	5	HEK293	0	6.94E-30	0	0.043250568	447.5	181.8764156	-24.60353295	0.11711	0.397792981
GCATACAGTGATTTGATGAAAGG	GGATTCATTGATTTTTTGAAGGG	chr10	+	37546283	37546305	5	HEK293	0	0	0	0.043250568	447.5	181.8764156	-20.12477111	0.124109	0.422707851
GCATACAGTGATTTGATGAAAGG	GGATTCATTGATTTTTTGAAGGG	chr10	-	37830050	37830072	5	HEK293	0	0	0	0.043250568	447.5	181.8764156	-20.12477111	0.124109	0.422707851
GCATACAGTGATTTGATGAAAGG	GGATTCATTGATTTTTTGAAGGG	chr10	+	37920009	37920031	5	HEK293	0	0	0	0.043250568	447.5	181.8764156	-20.12477111	0.124109	0.422707851
GCATACAGTGATTTGATGAAAGG	GGAAACAGGGATTTGAAGCAAGG	chr10	+	37976575	37976597	5	HEK293	0	1.42E-09	0.022628142	0.07219905	477.5	161.1925086	-23.9676063	0.199307	0.437468733
GCATACAGTGATTTGATGAAAGG	GCATACAGCAATTTGTAGGTGGG	chr10	-	38238971	38238993	6	HEK293	0	2.90E-14	0	0.002996957	335	101.6883464	-12.37015189	0.206651	0.404933167
GCATACAGTGATTTGATGAAAGG	GCATGGACTGAGTTGATGCAGGG	chr10	-	38360913	38360935	5	HEK293	0	1.47E-12	0.022917772	0.087975067	447.5	173.3617787	-16.83428425	0.233494	0.441103889
GCATACAGTGATTTGATGAAAGG	GGATTCATTAATTTTTTGAAGGG	chr10	-	38287413	38287435	6	HEK293	0	3.15E-29	0	0.026738064	440	175.6846792	-22.64147306	0.084538	0.415366002
GCATACAGTGATTTGATGAAAGG	GGATTCATTGATTTTTTGAAGGG	chr10	-	38397453	38397475	5	HEK293	0	0	0	0.043250568	447.5	181.8764156	-20.12477111	0.124109	0.422707851
GCATACAGTGATTTGATGAAAGG	GGATTCATTGATTTTTTGAAGGG	chr10	+	38664512	38664534	5	HEK293	0	0	0	0.043250568	447.5	181.8764156	-20.12477111	0.124109	0.422707851
GCATACAGTGATTTGATGAAAGG	GGATTCATTGATTTTTTGAGGGG	chr10	-	38478940	38478962	6	HEK293	0	0	0	0.012586801	372.5	143.5388157	-22.60230008	0.049567	0.357833053
GCATACAGTGATTTGATGAAAGG	GGATTCACTGATTTTTTGAAGGG	chr10	-	38508367	38508389	5	HEK293	0	0	0	0.043250568	447.5	181.8764156	-21.26317363	0.15856	0.423747414
GCATACAGTGATTTGATGAAAGG	GTGTACAGTGCTCAGATGATGGG	chr10	-	38519182	38519204	6	HEK293	0	1.27E-11	0.065162907	0.008616269	245	151.5258112	-15.72118871	0.250891	0.435740605
GCATACAGTGATTTGATGAAAGG	GCACTCAGATATTTGATCAGAGG	chr10	-	38660039	38660061	6	HEK293	0	4.14E-12	0.064643505	0.029530599	470	143.12563	-14.67004187	0.299306	0.441940112
GCATACAGTGATTTGATGAAAGG	GGAGACAGGGATATGAGGAGTGG	chr10	-	38685404	38685426	6	HEK293	0	8.58E-18	0.016763739	0.024857933	372.5	144.1035881	-25.41216629	0.119917	0.403030973
GCATACAGTGATTTGATGAAAGG	GGATTCATTAATTTTTTGAAGGG	chr10	+	38999475	38999497	6	HEK293	0	3.00E-29	0	0.026738064	440	175.6846792	-22.64147306	0.084538	0.415366002
GCATACAGTGATTTGATGAAAGG	GGATTAAATGAATTGATAAATGG	chr10	-	38935626	38935648	6	HEK293	0	0	0.130095991	0.03745897	440	177.2464453	-17.41973568	0.528542	0.4529749
GCATACAGTGATTTGATGAAAGG	GGATTCATTAATTTTTTGAAGGG	chr10	-	39017586	39017608	6	HEK293	0	3.15E-29	0	0.026738064	440	175.6846792	-22.64147306	0.084538	0.415366002
GCATACAGTGATTTGATGAAAGG	GCATACATTGGTCTGCTTGATGG	chr10	-	38947654	38947676	6	HEK293	0	9.25E-21	0	0.001396506	207.5	124.5110197	-19.4614925	0.114845	0.413642689
GCATACAGTGATTTGATGAAAGG	GGATTCATTGATTTTTTCAAGGG	chr10	+	42523985	42524007	6	HEK293	0	0	0	0.005800943	372.5	155.2530823	-28.18143558	0.05862	0.386622767
GCATACAGTGATTTGATGAAAGG	GGATTCATTGCTTTTTTGAAGGG	chr10	-	38955492	38955514	6	HEK293	0	0	0	0.016112514	342.5	174.4463319	-26.66702608	0.060033	0.390308525
GCATACAGTGATTTGATGAAAGG	GAATTAAATGAATTGATAAATGG	chr10	+	42770729	42770751	6	HEK293	0	2.24E-14	0.136009445	0.03745897	440	177.2464453	-13.99656603	0.567989	0.453912605
GCATACAGTGATTTGATGAAAGG	GGATTCATTAATTTTTTGAAGGG	chr10	-	42439349	42439371	6	HEK293	0	3.00E-29	0	0.026738064	440	175.6846792	-22.64147306	0.084538	0.415366002
GCATACAGTGATTTGATGAAAGG	GCATACATTGGTCTGCTTGATGG	chr10	+	42764033	42764055	6	HEK293	0	1.69E-30	0	0.001396506	207.5	124.5110197	-19.4614925	0.114845	0.413642689
GCATACAGTGATTTGATGAAAGG	GGATTCATTGCTTTTTTGAAGGG	chr10	+	42756183	42756205	6	HEK293	0	9.92E-21	0	0.016112514	342.5	174.4463319	-26.66702608	0.060033	0.390308525
GCATACAGTGATTTGATGAAAGG	GGATTCATTGATTTTTTGAAGGG	chr10	+	43032125	43032147	5	HEK293	0	0	0	0.043250568	447.5	181.8764156	-20.12477111	0.124109	0.422707851
GCATACAGTGATTTGATGAAAGG	GGATTCATTAATTTTTTGAAGGG	chr10	+	43024613	43024635	6	HEK293	0	3.15E-29	0	0.026738064	440	175.6846792	-22.64147306	0.084538	0.415366002
GCATACAGTGATTTGATGAAAGG	GGATTCATTAATTTTTTGAAGGG	chr10	-	42933879	42933901	6	HEK293	0	3.00E-29	0	0.026738064	440	175.6846792	-22.64147306	0.084538	0.415366002
GCATACAGTGATTTGATGAAAGG	GGATTCATTAATTTTTTGAAGGG	chr10	-	42943085	42943107	6	HEK293	0	3.15E-29	0	0.026738064	440	175.6846792	-22.64147306	0.084538	0.415366002
GCATACAGTGATTTGATGAAAGG	GGATTCATTAATTTTTTGAAGGG	chr10	-	43163768	43163790	6	HEK293	0	3.15E-29	0	0.026738064	440	175.6846792	-22.64147306	0.084538	0.415366002
GCATACAGTGATTTGATGAAAGG	GCATACAGTGCTCGCCTGCATGG	chr10	+	43373187	43373209	6	HEK293	0	0	0	0.00027681	150	127.1879637	-16.55504031	0.02261	0.305292931
GCATACAGTGATTTGATGAAAGG	GGAAACTGGGATTTGAAGCAAGG	chr10	+	43438565	43438587	6	HEK293	0	1.78E-22	0.009899812	0.032814054	470	157.6093278	-28.45361071	0.092527	0.400250766
GCATACAGTGATTTGATGAAAGG	GTGTCCACTGGTTAGATGAATGG	chr10	-	43925129	43925151	6	HEK293	0	5.19E-20	0.068783069	0.050390585	410	193.7745947	-23.68693038	0.332086	0.446815279
GCATACAGTGATTTGATGAAAGG	GAATTCATTGATTTTTTGAAGGG	chr10	-	44215313	44215335	5	HEK293	0	6.72E-27	0	0.043250568	447.5	181.8764156	-16.70160146	0.133371	0.422707851
GCATACAGTGATTTGATGAAAGG	GGAGACAGTGATTTTAAACAGGG	chr10	-	44238346	44238368	6	HEK293	0	3.28E-38	0.00474488	0.004130369	330	124.3219341	-30.04457122	0.052715	0.338383722
GCATACAGTGATTTGATGAAAGG	GCATTCATTGATTTTTTGAAGGG	chr10	+	44413164	44413186	4	HEK293	0	0	0	0.068139834	455	183.3164156	-9.054700304	0.174519	0.430176389
GCATACAGTGATTTGATGAAAGG	GGATTCATTAATTTTTTGAAGGG	chr10	+	44485438	44485460	6	HEK293	0	3.15E-29	0	0.026738064	440	175.6846792	-22.64147306	0.084538	0.415366002
GCATACAGTGATTTGATGAAAGG	GTAGAAAGTGATTTGAAAGAAGG	chr10	+	44521390	44521412	6	HEK293	0	0	0.073051948	0.009324154	427.5	136.7429717	-25.4849344	0.191237	0.410269684
GCATACAGTGATTTGATGAAAGG	CCATACAGCAATTAGCTGCAAGG	chr10	+	44511289	44511311	6	HEK293	0	1.18E-28	0	0.002974693	372.5	148.1728728	-16.04783512	0.134282	0.415707999
GCATACAGTGATTTGATGAAAGG	GGATTCATTGATTTTTTGAAGGG	chr10	+	44573163	44573185	5	HEK293	0	0	0	0.043250568	447.5	181.8764156	-20.12477111	0.124109	0.422707851
GCATACAGTGATTTGATGAAAGG	GGATTCATTAATTTTTTGAAGGG	chr10	+	44605136	44605158	6	HEK293	0	3.00E-29	0	0.026738064	440	175.6846792	-22.64147306	0.084538	0.415366002
GCATACAGTGATTTGATGAAAGG	GGATTCATTGATTTTTTGAAGGG	chr10	+	44644811	44644833	5	HEK293	0	0	0	0.043250568	447.5	181.8764156	-20.12477111	0.124109	0.422707851
GCATACAGTGATTTGATGAAAGG	GTTTACAGTTTTTTGATTGAAGG	chr10	-	44503559	44503581	6	HEK293	0	2.29E-30	0.040106952	0.020175432	372.5	148.6388467	-25.74922488	0.341365	0.417633671
GCATACAGTGATTTGATGAAAGG	GAATTCATTGATTTTTTGAAGGG	chr10	-	44589541	44589563	5	HEK293	0	6.72E-27	0	0.043250568	447.5	181.8764156	-16.70160146	0.133371	0.422707851
GCATACAGTGATTTGATGAAAGG	GCATTCATTGATTTTTTGAAGGG	chr10	-	44635305	44635327	4	HEK293	0	0	0	0.068139834	455	183.3164156	-9.054700304	0.174519	0.430176389
GCATACAGTGATTTGATGAAAGG	GGATTCATTGATTTTTTGAAGGG	chr10	+	44904110	44904132	5	HEK293	0	0	0	0.043250568	447.5	181.8764156	-20.12477111	0.124109	0.422707851
GCATACAGTGATTTGATGAAAGG	GGATTCACTGATTTTTTGAAGGG	chr10	+	44946634	44946656	5	HEK293	0	0	0	0.043250568	447.5	181.8764156	-21.26317363	0.15856	0.423747414
GCATACAGTGATTTGATGAAAGG	GGATTCATTGATTTTTTGAAGGG	chr10	+	44981221	44981243	5	HEK293	0	0	0	0.043250568	447.5	181.8764156	-20.12477111	0.124109	0.422707851
GCATACAGTGATTTGATGAAAGG	GGATTCATTAATTTTTTGAAGGG	chr10	-	44766937	44766959	6	HEK293	0	3.15E-29	0	0.026738064	440	175.6846792	-22.64147306	0.084538	0.415366002
GCATACAGTGATTTGATGAAAGG	ACATGCAAGGTTTAGATGAAGGG	chr10	+	45156567	45156589	6	HEK293	0	0	0.076408163	0.031521088	410	190.5828143	-20.93634081	0.146392	0.433842653
GCATACAGTGATTTGATGAAAGG	GGATTCATTAATTTTTTGAAGGG	chr10	+	45507577	45507599	6	HEK293	0	3.15E-29	0	0.026738064	440	175.6846792	-22.64147306	0.084538	0.415366002
GCATACAGTGATTTGATGAAAGG	GTATTTGTTGATTGGATGAATGG	chr10	+	45569525	45569547	6	HEK293	0	1.87E-09	0	0.03805008	512.5	196.3635136	-14.61216565	0.206178	0.416562568
GCATACAGTGATTTGATGAAAGG	TCATGCAGTGATGTGAGGTGTGG	chr10	-	45799934	45799956	6	HEK293	0	5.63E-26	0.009098842	0.012943941	305	117.1406485	-15.33399238	0.118513	0.41299688
GCATACAGTGATTTGATGAAAGG	GGATTCATTGATTTTCTGAAGGG	chr10	-	45840093	45840115	5	HEK293	0	1.25E-30	0	0.043250568	447.5	181.8764156	-18.92899918	0.162025	0.423747414
GCATACAGTGATTTGATGAAAGG	GACTACAGTGCTTTGAGGACAGG	chr10	-	45878183	45878205	5	HEK293	0	2.35E-12	0.003333565	0.086714066	380	152.8782053	-15.84045716	0.202966	0.431785729
GCATACAGTGATTTGATGAAAGG	GGACTCATTGATTTTTTGAAGGG	chr10	-	45886324	45886346	6	HEK293	0	0	0	0.029031557	440	179.8028156	-24.044409	0.085843	0.415366002
GCATACAGTGATTTGATGAAAGG	GCATTCTGTGAGTCCATGAATGG	chr10	-	45836822	45836844	5	HEK293	0	2.24E-14	0.006198347	0.011997798	320	180.7661925	-11.59434224	0.071308	0.424782377
GCATACAGTGATTTGATGAAAGG	GCATAAAATGAATAGGGGAAAGG	chr10	+	46170107	46170129	6	HEK293	0	1.33E-23	0.010404162	0.001798207	275	154.284377	-18.93225989	0.126253	0.421203226
GCATACAGTGATTTGATGAAAGG	AGATTCATTGATTTTTTGAAGGG	chr10	-	46164531	46164553	6	HEK293	0	0	0	0.029311379	440	180.6764156	-15.04369201	0.090884	0.420122603
GCATACAGTGATTTGATGAAAGG	GCATAAAATGAATAGGGGAAAGG	chr10	-	46289011	46289033	6	HEK293	0	1.60E-15	0.010404162	0.001798207	275	154.284377	-18.93225989	0.126253	0.421203226
GCATACAGTGATTTGATGAAAGG	ATATATTGTGATTTTATGATGGG	chr10	-	46393107	46393129	6	HEK293	0	7.60E-19	0.02849026	0.030541836	440	161.0462137	-9.03118823	0.162302	0.43478134
GCATACAGTGATTTGATGAAAGG	TTACACAGTGATTTGAAGTTAGG	chr10	-	46398124	46398146	6	HEK293	0	9.45E-16	0.101357466	0.033446875	402.5	126.8146891	-3.314248639	0.375578	0.456416545
GCATACAGTGATTTGATGAAAGG	GCTTGCATAGATGTGAAGAAAGG	chr10	-	46534268	46534290	6	HEK293	0	3.55E-13	0.041037632	0.056532332	440	177.4386511	-19.93565708	0.148604	0.438056871
GCATACAGTGATTTGATGAAAGG	CCCTTCAATGATTCGTTGAATGG	chr10	+	46939535	46939557	6	HEK293	0	2.57E-12	0	0.016068104	440	182.9562525	-14.77759094	0.077548	0.41496305
GCATACAGTGATTTGATGAAAGG	GAATTCAGGCAGGTGATGAATGG	chr10	-	46790519	46790541	6	HEK293	0	0.008041867	0.008541656	0.065602553	410	189.1047422	-22.70109632	0.170352	0.436506564
GCATACAGTGATTTGATGAAAGG	GCAGAGAGTGATTTTATACAGGG	chr10	-	46954680	46954702	5	HEK293	0	7.16E-13	0.006394468	0.009509997	380	144.9620612	-22.72180986	0.184208	0.428048611
GCATACAGTGATTTGATGAAAGG	GAATTCAGGCAGGTGATGAATGG	chr10	-	47271338	47271360	6	HEK293	0	0.001925781	0.008541656	0.065602553	410	189.1047422	-22.70109632	0.170352	0.435246662
GCATACAGTGATTTGATGAAAGG	CCCTTCAATGATTCGTTGAATGG	chr10	+	47421628	47421650	6	HEK293	0	2.57E-12	0	0.016068104	440	182.9562525	-14.77759094	0.077548	0.41496305
GCATACAGTGATTTGATGAAAGG	GAATTCGTTGATTTTTTGAAGGG	chr10	+	47995972	47995994	6	HEK293	0	1.30E-13	0	0.019828553	440	178.2932348	-22.1083298	0.095522	0.420122603
GCATACAGTGATTTGATGAAAGG	GCATAAAATGAATAGGGGAAAGG	chr10	-	47950018	47950040	6	HEK293	0	1.60E-15	0.010404162	0.001798207	275	154.284377	-18.93225989	0.126253	0.421203226
GCATACAGTGATTTGATGAAAGG	GAATTCAGGCAGGTGATGAATGG	chr10	+	48158013	48158035	6	HEK293	0	0.001925781	0.008541656	0.065602553	410	189.1047422	-22.70109632	0.170352	0.435246662
GCATACAGTGATTTGATGAAAGG	GGATTCATTGATTTTTTGAAGGG	chr10	-	48308559	48308581	5	HEK293	0	0	0	0.043250568	447.5	181.8764156	-20.12477111	0.124109	0.422707851
GCATACAGTGATTTGATGAAAGG	CCACACAGTGGTTGGGTGGAAGG	chr10	+	48398718	48398740	6	HEK293	0	0	0	0.002933826	275	150.0207058	-24.10553777	0.085763	0.409730819
GCATACAGTGATTTGATGAAAGG	GCTTGCATAGATGTGAAGAAAGG	chr10	-	48721191	48721213	6	HEK293	0	3.55E-13	0.041037632	0.056532332	440	177.4386511	-19.93565708	0.148604	0.438056871
GCATACAGTGATTTGATGAAAGG	GAATTCAGGCAGGTGATGAATGG	chr10	-	48980277	48980299	6	HEK293	0	0.008041867	0.008541656	0.065602553	410	189.1047422	-22.70109632	0.170352	0.436506564
GCATACAGTGATTTGATGAAAGG	GGATTCACTGATTTTTTGAGGGG	chr10	-	49557848	49557870	6	HEK293	0	0	0	0.012586801	372.5	143.5388157	-23.7407026	0.063326	0.414044801
GCATACAGTGATTTGATGAAAGG	ACATTATTTAATTTGATGAAAGG	chr10	-	49709739	49709761	6	HEK293	0	6.45E-13	0.077556818	0.228766429	610	203.2509618	-5.510096735	0.419603	0.442208613
GCATACAGTGATTTGATGAAAGG	GCAGCCCGGGCTCTGATGAAAGG	chr10	+	49919592	49919614	6	HEK293	0	7.09E-09	0.026726974	0.053879362	410	192.5657146	-15.57813077	0.221325	0.439776438
GCATACAGTGATTTGATGAAAGG	GGACACAGTGCTCAGAGGAAAGG	chr10	+	50158726	50158748	6	HEK293	0	2.78E-20	0.010352344	0.007834729	245	167.3317	-21.66626283	0.112838	0.421555613
GCATACAGTGATTTGATGAAAGG	GGATTCATTAATTTTTTGAAAGG	chr10	-	50456703	50456725	6	HEK293	0	9.67E-21	0	0.026738064	440	175.6846792	-22.64147306	0.083941	0.415366002
GCATACAGTGATTTGATGAAAGG	GGATTCATTGATTTTTTGAAGGG	chr10	+	50630624	50630646	5	HEK293	0	0	0	0.043250568	447.5	181.8764156	-20.12477111	0.124109	0.422707851
GCATACAGTGATTTGATGAAAGG	GCTGACAATGTTCTCATGAAGGG	chr10	-	50541097	50541119	6	HEK293	0	0	0.029227738	0.035075905	312.5	182.3621572	-16.80107527	0.103502	0.431795978
GCATACAGTGATTTGATGAAAGG	TCAAACATTTTTATGATGAAAGG	chr10	+	50659516	50659538	6	HEK293	0	3.31E-15	0.051510989	0.122252235	410	192.1054424	-16.10250143	0.166886	0.441020108
GCATACAGTGATTTGATGAAAGG	GCACAAAGTGATCTCAGGAGAGG	chr10	-	50740290	50740312	6	HEK293	0	0	0.011638602	0.006468107	275	132.3103629	-12.61006177	0.06203	0.419752064
GCATACAGTGATTTGATGAAAGG	GGATTCACTGATTTTTTGAAGGG	chr10	-	50926139	50926161	5	HEK293	0	0	0	0.043250568	447.5	181.8764156	-21.26317363	0.15856	0.423747414
GCATACAGTGATTTGATGAAAGG	TTACACAGTGATTTGAAGTTAGG	chr10	-	51079853	51079875	6	HEK293	0	9.45E-16	0.101357466	0.033446875	402.5	126.8146891	-3.314248639	0.375578	0.456416545
GCATACAGTGATTTGATGAAAGG	ATATATTGTGATTTTATGATGGG	chr10	-	51074838	51074860	6	HEK293	0	2.45E-21	0.02849026	0.030541836	440	161.0462137	-9.03118823	0.162302	0.43478134
GCATACAGTGATTTGATGAAAGG	ATATATTGTGATTTTATGATGGG	chr10	-	51296561	51296583	6	HEK293	0	7.60E-19	0.02849026	0.030541836	440	161.0462137	-9.03118823	0.162302	0.43478134
GCATACAGTGATTTGATGAAAGG	TTACACAGTGATTTGAAGTTAGG	chr10	-	51301577	51301599	6	HEK293	0	9.45E-16	0.101357466	0.033446875	402.5	126.8146891	-3.314248639	0.375578	0.456416545
GCATACAGTGATTTGATGAAAGG	GCATAAAATGAATAGGGGAAAGG	chr10	-	51192631	51192653	6	HEK293	0	1.60E-15	0.010404162	0.001798207	275	154.284377	-18.93225989	0.126253	0.421203226
GCATACAGTGATTTGATGAAAGG	TTACACAGTGATTTGAAGTTAGG	chr10	+	51693128	51693150	6	HEK293	0	9.45E-16	0.101357466	0.033446875	402.5	126.8146891	-3.314248639	0.375578	0.456416545
GCATACAGTGATTTGATGAAAGG	ATATATTGTGATTTTATGATGGG	chr10	+	51698145	51698167	6	HEK293	0	7.60E-19	0.02849026	0.030541836	440	161.0462137	-9.03118823	0.162302	0.43478134
GCATACAGTGATTTGATGAAAGG	ACATTCTGTAATGTGAAGAAAGG	chr10	-	51555713	51555735	6	HEK293	0	2.24E-09	0.018592885	0.060177108	440	177.6513312	-14.32530718	0.105218	0.433502549
GCATACAGTGATTTGATGAAAGG	GCATAAAATGAATAGGGGAAAGG	chr10	-	51893871	51893893	6	HEK293	0	1.60E-15	0.010404162	0.001798207	275	154.284377	-18.93225989	0.126253	0.421203226
GCATACAGTGATTTGATGAAAGG	GCATACAATAATTTAAACAAAGG	chr10	+	52198778	52198800	5	HEK293	0	2.51E-28	0.223093682	0.016653514	380	149.2919807	-9.050041666	0.605955	0.454631964
GCATACAGTGATTTGATGAAAGG	GGATTCATTGATTTTTTGAAGGG	chr10	-	52027795	52027817	5	HEK293	0	0	0	0.043250568	447.5	181.8764156	-20.12477111	0.124109	0.422707851
GCATACAGTGATTTGATGAAAGG	TCAAACAGAGATTTCCTGCAAGG	chr10	-	52553995	52554017	6	HEK293	0	2.13E-21	0	0.005809397	372.5	149.7231722	-21.52546783	0.062745	0.411315866
GCATACAGTGATTTGATGAAAGG	GGATTCATTGATTTTTTGAAGGG	chr10	-	52520255	52520277	5	HEK293	0	0	0	0.043250568	447.5	181.8764156	-20.12477111	0.124109	0.422707851
GCATACAGTGATTTGATGAAAGG	GAATTCAGGCAGGTGATGAATGG	chr10	-	52467665	52467687	6	HEK293	0	0.001925781	0.008541656	0.065602553	410	189.1047422	-22.70109632	0.170352	0.435246662
GCATACAGTGATTTGATGAAAGG	GGATTCATTGATTTTTTGAAGGG	chr10	-	52970260	52970282	5	HEK293	0	0	0	0.043250568	447.5	181.8764156	-20.12477111	0.124109	0.422707851
GCATACAGTGATTTGATGAAAGG	GGATTCACTGATATTTTGAAGGG	chr10	+	53265687	53265709	6	HEK293	0	2.28E-23	0	0.011235212	342.5	171.177095	-25.40385339	0.093603	0.394972037
GCATACAGTGATTTGATGAAAGG	GTATACAATCATATCATCAATGG	chr10	-	53213575	53213597	6	HEK293	0	8.76E-08	0.032694578	0.012021004	342.5	159.3387712	-20.77023366	0.128782	0.430460995
GCATACAGTGATTTGATGAAAGG	GGATTCATTGATTTTTTGAAGGG	chr10	-	53273791	53273813	5	HEK293	0	0	0	0.043250568	447.5	181.8764156	-20.12477111	0.124109	0.422707851
GCATACAGTGATTTGATGAAAGG	GGATATAATGATTCTAGGAAAGG	chr10	-	53410125	53410147	6	HEK293	0	1.82E-19	0.003101862	0.005914393	342.5	164.8418818	-22.47878591	0.070383	0.414223888
GCATACAGTGATTTGATGAAAGG	GGATTCATTAATTTTTTGAAGGG	chr10	+	53704171	53704193	6	HEK293	0	3.00E-29	0	0.026738064	440	175.6846792	-22.64147306	0.084538	0.415366002
GCATACAGTGATTTGATGAAAGG	AGACACAGTAAATGGATGAATGG	chr10	+	53873109	53873131	6	HEK293	0	5.68E-26	0	0.042120327	410	191.3393785	-7.530796718	0.184429	0.429752867
GCATACAGTGATTTGATGAAAGG	GGATGGATTGATTTTTTGAAGGG	chr10	+	54131948	54131970	6	HEK293	0	1.12E-30	0	0.017564092	440	178.8904316	-26.90516931	0.092017	0.394254703
GCATACAGTGATTTGATGAAAGG	GGATTCATTAATTTTTTGAAGGG	chr10	+	54122911	54122933	6	HEK293	0	3.15E-29	0	0.026738064	440	175.6846792	-22.64147306	0.084538	0.415366002
GCATACAGTGATTTGATGAAAGG	TCAGACACTGATTTGGATAAGGG	chr10	+	54375290	54375312	6	HEK293	0	0	0.026298488	0.008415345	427.5	149.1287128	-19.32363586	0.135953	0.42666141
GCATACAGTGATTTGATGAAAGG	GCAGACACTGTCTTAATCAAGGG	chr10	-	54240397	54240419	6	HEK293	0	0	0.050247443	0.0090335	245	159.250044	-19.7091796	0.250877	0.433974405
GCATACAGTGATTTGATGAAAGG	GCACACAGTAATATTAATAATGG	chr10	-	54091216	54091238	6	HEK293	0	6.95E-24	0.021236802	0.004539722	275	140.8188771	-14.15046763	0.131218	0.424924392
GCATACAGTGATTTGATGAAAGG	GGATTCATTAATTTTTTGAAGGG	chr10	+	54493096	54493118	6	HEK293	0	3.15E-29	0	0.026738064	440	175.6846792	-22.64147306	0.084538	0.415366002
GCATACAGTGATTTGATGAAAGG	GGATTCATTGATTTTTTGAAGGG	chr10	-	53996111	53996133	5	HEK293	0	0	0	0.043250568	447.5	181.8764156	-20.12477111	0.124109	0.422707851
GCATACAGTGATTTGATGAAAGG	GCTTACAATTATTTTGGGAATGG	chr10	+	55038194	55038216	6	HEK293	0	0	0.001853683	0.010150036	397.5	155.6988881	-21.68351257	0.04773	0.357833053
GCATACAGTGATTTGATGAAAGG	GGATTCGTTGATTTTTTGAAGGG	chr10	-	54874223	54874245	6	HEK293	0	7.11E-26	0	0.019828553	440	178.2932348	-25.53149946	0.088888	0.390591083
GCATACAGTGATTTGATGAAAGG	GCTAAAAGAGATTTTAAGAAAGG	chr10	+	55196247	55196269	6	HEK293	0	0	0.022082302	0.023685148	440	174.459503	-24.12985216	0.182111	0.434602288
GCATACAGTGATTTGATGAAAGG	GGATTCATTAATTTTTTGAAGGG	chr10	+	55256719	55256741	6	HEK293	0	3.15E-29	0	0.026738064	440	175.6846792	-22.64147306	0.084538	0.415366002
GCATACAGTGATTTGATGAAAGG	GAATTCATTGATTTATTGAAGGG	chr10	-	55133044	55133066	5	HEK293	0	0	0	0.043250568	447.5	181.8764156	-15.06042445	0.365767	0.433064626
GCATACAGTGATTTGATGAAAGG	GCACACAGAGCTTTAATAAGAGG	chr10	+	55268556	55268578	6	HEK293	0	0	0.119752261	0.004769144	275	128.9685812	-6.68529349	0.197636	0.443400474
GCATACAGTGATTTGATGAAAGG	GCGGTCAGTAATTTTATGAATGG	chr10	+	55368186	55368208	5	HEK293	0	3.36E-26	0.018518519	0.222847024	517.5	196.111322	-12.25073264	0.222998	0.435290958
GCATACAGTGATTTGATGAAAGG	GGATTCATTGATTTTTTGAAGGG	chr10	+	55466528	55466550	5	HEK293	0	0	0	0.043250568	447.5	181.8764156	-20.12477111	0.124109	0.422707851
GCATACAGTGATTTGATGAAAGG	GGATTCATTAATTTTTTGAAGGG	chr10	+	55555063	55555085	6	HEK293	0	3.15E-29	0	0.026738064	440	175.6846792	-22.64147306	0.084538	0.415366002
GCATACAGTGATTTGATGAAAGG	GTACACAATACTTTGATTAATGG	chr10	+	55700651	55700673	6	HEK293	0	5.35E-09	0.146405229	0.06432621	440	175.9414296	-15.72269101	0.419003	0.456802383
GCATACAGTGATTTGATGAAAGG	GCATACTTTTATTTCATTAAAGG	chr10	+	55845593	55845615	5	HEK293	0	3.25E-21	0.040394176	0.029895478	447.5	167.894911	-14.68859603	0.168631	0.434793185
GCATACAGTGATTTGATGAAAGG	TAATACAGTAATTTGATACCAGG	chr10	-	55738855	55738877	6	HEK293	0	4.43E-19	0.022097025	0.015682327	427.5	118.2593304	-0.941946557	0.193705	0.43469144
GCATACAGTGATTTGATGAAAGG	GCACACAATGACTTGAAATATGG	chr10	+	56010433	56010455	6	HEK293	0	1.15E-35	0.121875172	0.007436447	330	127.9530383	-10.5126018	0.136774	0.439250532
GCATACAGTGATTTGATGAAAGG	GGATCCATTAATTTTTTGAAGGG	chr10	-	56832042	56832064	6	HEK293	0	6.97E-15	0	0.026738064	440	175.6846792	-22.13050375	0.079786	0.415366002
GCATACAGTGATTTGATGAAAGG	GTAGACAGAGAATACATGAATGG	chr10	-	56772927	56772949	6	HEK293	0	8.19E-15	0.071259909	0.007488729	312.5	178.164313	-24.41987406	0.158272	0.40713913
GCATACAGTGATTTGATGAAAGG	GCACACAGAGATTTCATGTGTGG	chr10	+	57369552	57369574	5	HEK293	0	2.01E-13	0.067474049	0.020692317	380	131.0739982	-4.317176351	0.231076	0.448771641
GCATACAGTGATTTGATGAAAGG	GTTTTGAGTGATTTCATGATTGG	chr10	-	57169142	57169164	6	HEK293	0	4.99E-12	0.019092235	0.043653513	440	161.6130745	-23.66675549	0.223993	0.437151739
GCATACAGTGATTTGATGAAAGG	GCGTACAAGGATGTGAAGAAGGG	chr10	+	57433144	57433166	5	HEK293	0	1.17E-11	0.052634	0.084220612	447.5	179.9269711	-13.19912059	0.252995	0.448629001
GCATACAGTGATTTGATGAAAGG	GGATTCATTAATTTTTTGAAGGG	chr10	+	57445792	57445814	6	HEK293	0	1.87E-36	0	0.026738064	440	175.6846792	-22.64147306	0.084538	0.415366002
GCATACAGTGATTTGATGAAAGG	GGATTCATTAATTTTTTGAAGGG	chr10	-	57364690	57364712	6	HEK293	0	3.15E-29	0	0.026738064	440	175.6846792	-22.64147306	0.084538	0.415366002
GCATACAGTGATTTGATGAAAGG	GGATTCATTAATTTTTTGAAAGG	chr10	-	57662447	57662469	6	HEK293	0	9.67E-21	0	0.026738064	440	175.6846792	-22.64147306	0.083941	0.415366002
GCATACAGTGATTTGATGAAAGG	TCTTATAGGGTTTTGATGATTGG	chr10	+	57967560	57967582	6	HEK293	0	1.74E-13	0.074909964	0.055789279	440	167.158552	-20.54876015	0.155096	0.439826775
GCATACAGTGATTTGATGAAAGG	GGATTCATTAATTTTTTGAAGGG	chr10	+	58204797	58204819	6	HEK293	0	3.15E-29	0	0.026738064	440	175.6846792	-22.64147306	0.084538	0.415366002
GCATACAGTGATTTGATGAAAGG	GAATCCATTGATTTATTAAAAGG	chr10	+	58012181	58012203	6	HEK293	0	1.75E-10	0	0.005800943	372.5	155.2530823	-17.89712254	0.188251	0.421284236
GCATACAGTGATTTGATGAAAGG	GGATTCATTAATTTTTTGAAGGG	chr10	-	57949044	57949066	6	HEK293	0	3.15E-29	0	0.026738064	440	175.6846792	-22.64147306	0.084538	0.415366002
GCATACAGTGATTTGATGAAAGG	GCCTACAGTTATTCTTTTAAAGG	chr10	+	58393256	58393278	6	HEK293	0	0	0	0.000777347	310	142.7222982	-22.1930123	0.021508	0.336102153
GCATACAGTGATTTGATGAAAGG	GGATTCATTGATTTTTTGAAGGG	chr10	+	58399266	58399288	5	HEK293	0	0	0	0.043250568	447.5	181.8764156	-20.12477111	0.124109	0.422707851
GCATACAGTGATTTGATGAAAGG	GGATTCATTAATTTTTTGAAGGG	chr10	-	58288075	58288097	6	HEK293	0	3.00E-29	0	0.026738064	440	175.6846792	-22.64147306	0.084538	0.415366002
GCATACAGTGATTTGATGAAAGG	GGATTCATTAATTTTTTGAAGGG	chr10	+	58469338	58469360	6	HEK293	0	3.16E-23	0	0.026738064	440	175.6846792	-22.64147306	0.084538	0.415366002
GCATACAGTGATTTGATGAAAGG	GGATTCATTAATTTTTTGAAGGG	chr10	+	58630127	58630149	6	HEK293	0	3.15E-29	0	0.026738064	440	175.6846792	-22.64147306	0.084538	0.415366002
GCATACAGTGATTTGATGAAAGG	GGATTCATTGATTTTTTGAAGGG	chr10	-	58446742	58446764	5	HEK293	0	0	0	0.043250568	447.5	181.8764156	-20.12477111	0.124109	0.422707851
GCATACAGTGATTTGATGAAAGG	CCAGGCAGAAATTTGATGCAGGG	chr10	-	58493741	58493763	6	HEK293	0	1.32E-18	0.057635468	0.116071996	537.5	174.9385633	-20.02606135	0.458669	0.440333154
GCATACAGTGATTTGATGAAAGG	AAATAGATTGATTTGTTGAGGGG	chr10	-	58690612	58690634	6	HEK293	0	2.40E-33	0	0.028699087	470	157.2481732	-14.78293346	0.097823	0.419379572
GCATACAGTGATTTGATGAAAGG	GGTTTCATTGATTTTTTGAAAGG	chr10	-	58819357	58819379	6	HEK293	0	0	0	0.028625115	440	180.1484156	-28.06727849	0.093699	0.395255782
GCATACAGTGATTTGATGAAAGG	ACATACACTGTTTTCATGTGGGG	chr10	-	59039921	59039943	6	HEK293	0	2.46E-23	0.019137424	0.012921788	275	125.3774779	-15.66501071	0.076587	0.41985771
GCATACAGTGATTTGATGAAAGG	GGATTCATTGATCTTTTGAAGGG	chr10	+	59206182	59206204	6	HEK293	0	0	0	0.011235212	342.5	171.177095	-20.73285519	0.070065	0.415077729
GCATACAGTGATTTGATGAAAGG	GGATTCATTGATTTTTTGAAGGG	chr10	+	59308991	59309013	5	HEK293	0	0	0	0.043250568	447.5	181.8764156	-20.12477111	0.124109	0.422707851
GCATACAGTGATTTGATGAAAGG	GGATTCATTCATTTTTTGAAGGG	chr10	-	59541775	59541797	6	HEK293	0	0	0	0.026738064	440	175.6846792	-26.76440452	0.064295	0.390591083
GCATACAGTGATTTGATGAAAGG	GTAAACTCTCATTTGAAGAAAGG	chr10	+	59937080	59937102	6	HEK293	0	4.02E-07	0.024864025	0.153997642	537.5	184.2255548	-23.62995151	0.203315	0.432432962
GCATACAGTGATTTGATGAAAGG	TCATTAAGTGCTGTGATGCATGG	chr10	+	59892156	59892178	6	HEK293	0	7.09E-20	0.007289862	0.026803156	342.5	167.2482918	-18.89379342	0.170002	0.428966508
GCATACAGTGATTTGATGAAAGG	CCATAATGTGCTATGATGTATGG	chr10	+	59909521	59909543	6	HEK293	0	2.27E-22	0.043269231	0.018306556	342.5	166.153431	-17.6023157	0.36564	0.443927687
GCATACAGTGATTTGATGAAAGG	GGATTCATTGATTTTTTGAAGGG	chr10	+	60180490	60180512	5	HEK293	0	0	0	0.043250568	447.5	181.8764156	-20.12477111	0.124109	0.422707851
GCATACAGTGATTTGATGAAAGG	GCATGCAGTGATTTGGTCAAGGG	chr10	+	60150163	60150185	3	HEK293	0	0	0.065934066	0.103144605	492.5	176.3999208	-9.589570838	0.837623	0.453458094
GCATACAGTGATTTGATGAAAGG	GGATTCATTGATTATTTGAAGGG	chr10	-	59992624	59992646	6	HEK293	0	1.99E-38	0	0.004325702	377.5	169.0372309	-25.59321315	0.027741	0.332024376
GCATACAGTGATTTGATGAAAGG	GCATGTTCTGATTTAATGGATGG	chr10	-	60119777	60119799	6	HEK293	0	3.63E-19	0.063529412	0.021969922	445	163.2876767	-13.89729539	0.327992	0.445941067
GCATACAGTGATTTGATGAAAGG	CTATACACTGTTTTGCTGCATGG	chr10	+	60383192	60383214	6	HEK293	0	0	0	0.019690105	372.5	159.1936735	-18.58561633	0.115682	0.420122603
GCATACAGTGATTTGATGAAAGG	GGATTCACTGATTTTTTGAAGGG	chr10	-	60282498	60282520	5	HEK293	0	0	0	0.043250568	447.5	181.8764156	-21.26317363	0.15856	0.423747414
GCATACAGTGATTTGATGAAAGG	GATTACAGAGATTTGAAGGTAGG	chr10	+	60470201	60470223	6	HEK293	0	0	0.057203972	0.019949937	402.5	123.2005087	-14.49582605	0.373999	0.446874913
GCATACAGTGATTTGATGAAAGG	GAATTCATTGACTTTTTGAAGGG	chr10	+	60444588	60444610	6	HEK293	0	0	0	0.014283526	342.5	172.9603151	-18.56003943	0.090591	0.4198334
GCATACAGTGATTTGATGAAAGG	GGATTCACTGATTTTTTTAAGGG	chr10	-	60438980	60439002	6	HEK293	0	0	0	0.005800943	372.5	155.2530823	-29.38534595	0.089653	0.386622767
GCATACAGTGATTTGATGAAAGG	GCAAACACTGATTCAAAGAAAGG	chr10	-	60412644	60412666	5	HEK293	0	3.23E-35	0.042027067	0.014248906	350	167.1942658	-12.11365177	0.247441	0.442042028
GCATACAGTGATTTGATGAAAGG	GGATTCATTGATATTTTGAAGGG	chr10	+	60947682	60947704	6	HEK293	0	5.09E-24	0	0.011235212	342.5	171.177095	-24.26545088	0.073265	0.415077729
GCATACAGTGATTTGATGAAAGG	GAACAAAGTGGTTTAGTGAAAGG	chr10	-	60724983	60725005	6	HEK293	0	0	0.051408799	0.009748071	342.5	176.1748848	-21.83125678	0.59565	0.446681129
GCATACAGTGATTTGATGAAAGG	GTGAACAGTCATTGGAAGAAAGG	chr10	-	60830645	60830667	6	HEK293	0	6.83E-13	0	0.033125051	442.5	177.5413679	-23.98177871	0.068971	0.415715238
GCATACAGTGATTTGATGAAAGG	GCAAACCTTAATTTTATGATAGG	chr10	-	60859227	60859249	6	HEK293	0	5.59E-12	0.010416667	0.045136769	440	154.1070443	-11.92262788	0.09413	0.432106099
GCATACAGTGATTTGATGAAAGG	GCATGCCATGATTAGCTCAAAGG	chr10	+	61132289	61132311	6	HEK293	0	1.15E-21	0	0.002140288	372.5	155.6777384	-20.21155031	0.095716	0.415707999
GCATACAGTGATTTGATGAAAGG	TCAAAAAGTAATTTGTTGATGGG	chr10	-	60808217	60808239	6	HEK293	0	4.70E-16	0	0.026431859	470	154.7226538	-15.95243733	0.165361	0.419495247
GCATACAGTGATTTGATGAAAGG	GGATTCATTTATTTTTTGAAGGG	chr10	+	61171044	61171066	6	HEK293	0	2.67E-25	0	0.026738064	440	175.6846792	-26.62530959	0.080358	0.390591083
GCATACAGTGATTTGATGAAAGG	TGATAGAGTGATGTGGTTAAAGG	chr10	+	61154647	61154669	6	HEK293	0	1.57E-23	0.011632979	0.005117732	372.5	162.5629363	-21.06869949	0.205102	0.428048611
GCATACAGTGATTTGATGAAAGG	GGATTCATTAATTTTTTGAAGGG	chr10	+	61184757	61184779	6	HEK293	0	3.00E-29	0	0.026738064	440	175.6846792	-22.64147306	0.084538	0.415366002
GCATACAGTGATTTGATGAAAGG	GCAGCCATTGCTCAGATGAATGG	chr10	+	62421454	62421476	6	HEK293	0	6.80E-13	0.038181391	0.019414315	312.5	184.1696741	-15.42101133	0.167199	0.432841133
GCATACAGTGATTTGATGAAAGG	GTATATAGATGTTTGTTGAATGG	chr10	-	62298324	62298346	6	HEK293	0	5.01E-15	0	0.020468439	442.5	182.3039896	-22.42056867	0.159631	0.421511042
GCATACAGTGATTTGATGAAAGG	GGATTCATTAATTTTTTGAAGGG	chr10	-	62455694	62455716	6	HEK293	0	3.15E-29	0	0.026738064	440	175.6846792	-22.64147306	0.084538	0.415366002
GCATACAGTGATTTGATGAAAGG	CCATTCATTGATCTTTTGAATGG	chr10	+	62845945	62845967	6	HEK293	0	0	0	0.011343504	342.5	171.417095	-14.12459606	0.069	0.415996643
GCATACAGTGATTTGATGAAAGG	GCAGACAGACATTGGATTATGGG	chr10	-	62750625	62750647	6	HEK293	0	8.65E-24	0	0.004400059	372.5	132.7747654	-21.87452961	0.129093	0.416059094
GCATACAGTGATTTGATGAAAGG	ACAGAAAGTGGCATGATGAAAGG	chr10	+	63025826	63025848	6	HEK293	0	0	0.222673872	0.039510967	347.5	190.6949113	-18.5893852	0.309352	0.448730894
GCATACAGTGATTTGATGAAAGG	GGATTCATTAATTTTTTGAAGGG	chr10	-	62817129	62817151	6	HEK293	0	3.15E-29	0	0.026738064	440	175.6846792	-22.64147306	0.084538	0.415366002
GCATACAGTGATTTGATGAAAGG	GGATTCATTGATTTTTTGAAGGG	chr10	+	63474225	63474247	5	HEK293	0	0	0	0.043250568	447.5	181.8764156	-20.12477111	0.124109	0.422707851
GCATACAGTGATTTGATGAAAGG	GTAAACAGTGGTGTGAGGCATGG	chr10	-	63234273	63234295	6	HEK293	0	9.59E-25	0.001786731	0.016888922	275	148.2228848	-28.58969391	0.066411	0.388380949
GCATACAGTGATTTGATGAAAGG	ATTTACAGTGATATGAAGAGAGG	chr10	+	63974535	63974557	6	HEK293	0	4.37E-10	0.163070148	0.040516589	375	148.4089685	-5.570717943	0.123466	0.446879387
GCATACAGTGATTTGATGAAAGG	GCATTCACAGATTTGGTGTCTGG	chr10	-	64121402	64121424	6	HEK293	0	0	0.004890215	0.008777873	402.5	123.2780569	-15.20398048	0.248228	0.428803227
GCATACAGTGATTTGATGAAAGG	GATGGCAGTGATTTGGTGTAGGG	chr10	-	64490806	64490828	6	HEK293	0	2.77E-29	0.02392178	0.034637187	475	165.8336542	-22.64350992	0.510645	0.440170231
GCATACAGTGATTTGATGAAAGG	GGATTCATTAATTTTTTGAAGGG	chr10	-	64545280	64545302	6	HEK293	0	6.24E-36	0	0.026738064	440	175.6846792	-22.64147306	0.084538	0.415366002
GCATACAGTGATTTGATGAAAGG	GCATCATGTGATTTGACCCAAGG	chr10	+	64787946	64787968	6	HEK293	0	2.57E-36	0.01412634	0.006186009	430	134.1850709	-15.50803666	0.068877	0.418035801
GCATACAGTGATTTGATGAAAGG	TCAGACAGTGAGTTCCTAAATGG	chr10	-	64704289	64704311	6	HEK293	0	0	0	0.002882114	275	151.2915188	-19.54437002	0.05712	0.409730819
GCATACAGTGATTTGATGAAAGG	TCATGCAGTAATTTCCTAAAAGG	chr10	+	65120289	65120311	6	HEK293	0	5.21E-11	0	0.005395176	372.5	153.6011628	-16.61191189	0.117086	0.416059094
GCATACAGTGATTTGATGAAAGG	AAAGAATGTGATTTGATGCAGGG	chr10	+	65957869	65957891	6	HEK293	0	0	0.034384796	0.085232002	537.5	180.7692353	-14.60499452	0.344541	0.435069102
GCATACAGTGATTTGATGAAAGG	GGAGGCTGCTATTTGATGAATGG	chr10	+	65999695	65999717	6	HEK293	0	3.84E-10	0.102717391	0.22894909	605	203.0633824	-23.56092881	0.625131	0.442873378
GCATACAGTGATTTGATGAAAGG	GGATTCATTAATTTTTTGAAGGG	chr10	-	65883095	65883117	6	HEK293	0	3.15E-29	0	0.026738064	440	175.6846792	-22.64147306	0.084538	0.415366002
GCATACAGTGATTTGATGAAAGG	GGATTCACTAATTTTTTGAAGGG	chr10	+	66199086	66199108	6	HEK293	0	0	0	0.026738064	440	175.6846792	-23.77987557	0.108005	0.420122603
GCATACAGTGATTTGATGAAAGG	GCATTCAAAGATTTTCTGATTGG	chr10	+	66511565	66511587	6	HEK293	0	3.58E-14	0	0.007468158	372.5	139.8190353	-14.1614268	0.125965	0.416978631
GCATACAGTGATTTGATGAAAGG	GCATGTATTTATTTGAGGCAAGG	chr10	+	66728895	66728917	6	HEK293	0	3.73E-13	0.008263909	0.042559192	470	153.9000316	-23.72910462	0.109498	0.427452377
GCATACAGTGATTTGATGAAAGG	GGATTCATTAATTTTTTGAAGGG	chr10	-	66597526	66597548	6	HEK293	0	3.00E-29	0	0.026738064	440	175.6846792	-22.64147306	0.084538	0.415366002
GCATACAGTGATTTGATGAAAGG	GGATTCATTAATTTTTTGAAGGG	chr10	-	66687037	66687059	6	HEK293	0	3.15E-29	0	0.026738064	440	175.6846792	-22.64147306	0.084538	0.415366002
GCATACAGTGATTTGATGAAAGG	GCGAATGGTGCTGTGATGAATGG	chr10	+	66936006	66936028	6	HEK293	0	2.70E-07	0.019903614	0.053087074	410	195.499831	-19.56774478	0.141653	0.432526841
GCATACAGTGATTTGATGAAAGG	ACACACAGTCAATTATTGAATGG	chr10	-	67106376	67106398	6	HEK293	0	0	0	0.013281924	342.5	171.7231157	-15.20188783	0.147597	0.420871047
GCATACAGTGATTTGATGAAAGG	GGATTCATTGATTCTTTGAAGGG	chr10	+	67349818	67349840	6	HEK293	0	0	0	0.004325702	377.5	169.0372309	-23.65296324	0.023605	0.355249989
GCATACAGTGATTTGATGAAAGG	GGATTCATTGATTTTTTGAAGGG	chr10	-	67285155	67285177	5	HEK293	0	0	0	0.043250568	447.5	181.8764156	-20.12477111	0.124109	0.422707851
GCATACAGTGATTTGATGAAAGG	GCATCTACTAATTTGATTAATGG	chr10	-	67196724	67196746	5	HEK293	0	8.37E-10	0.177777778	0.101221045	545	181.4108093	-11.32597743	0.627161	0.448953245
GCATACAGTGATTTGATGAAAGG	GGATTCATTGAATTTTTGAAGGG	chr10	+	67716103	67716125	6	HEK293	0	0	0	0.014283526	342.5	172.9603151	-25.15004587	0.068283	0.390308525
GCATACAGTGATTTGATGAAAGG	TCATAAAATAATTTAATCAAAGG	chr10	-	67792063	67792085	6	HEK293	0	1.01E-12	0.388422036	0.018977219	440	167.2921078	-10.14810917	0.60228	0.459976078
GCATACAGTGATTTGATGAAAGG	TCATAGATTGAGTTGAAGAGGGG	chr10	-	67890957	67890979	6	HEK293	0	1.39E-13	0.06372549	0.031605704	372.5	146.0743876	-16.35891882	0.082367	0.429431618
GCATACAGTGATTTGATGAAAGG	GGATTCATTGATTTTTTGAAGGG	chr10	+	68092943	68092965	5	HEK293	0	0	0	0.043250568	447.5	181.8764156	-20.12477111	0.124109	0.422707851
GCATACAGTGATTTGATGAAAGG	GGATTCATTGATTTTTTGAAAGG	chr10	+	68195393	68195415	5	HEK293	0	0	0	0.043250568	447.5	181.8764156	-20.12477111	0.123233	0.422707851
GCATACAGTGATTTGATGAAAGG	GGATTCATTGATTTTTTGAAGGG	chr10	-	68144883	68144905	5	HEK293	0	0	0	0.043250568	447.5	181.8764156	-20.12477111	0.124109	0.422707851
GCATACAGTGATTTGATGAAAGG	GAATTCATTGATTTTTTGAAGGG	chr10	-	68188696	68188718	5	HEK293	0	5.64E-22	0	0.043250568	447.5	181.8764156	-16.70160146	0.133371	0.422707851
GCATACAGTGATTTGATGAAAGG	CAACACAGTGATTTCATTTATGG	chr10	-	68218070	68218092	6	HEK293	0	2.46E-27	0.032908268	0.010834715	372.5	145.3080452	-14.49053806	0.238674	0.437211179
GCATACAGTGATTTGATGAAAGG	GGATTCATTAATTTTTTGAAGGG	chr10	-	68453904	68453926	6	HEK293	0	3.00E-29	0	0.026738064	440	175.6846792	-22.64147306	0.084538	0.415366002
GCATACAGTGATTTGATGAAAGG	TCACACTGTGATTGGACGGAAGG	chr10	-	68482684	68482706	6	HEK293	0	0	0	0.008081543	372.5	150.1699236	-14.8714752	0.076071	0.412232321
GCATACAGTGATTTGATGAAAGG	GAAGACATTGAAAAGATGAAGGG	chr10	+	68651021	68651043	6	HEK293	0	5.51E-27	0.097402597	0.017532973	347.5	183.7319774	-17.13907302	0.120496	0.436008024
GCATACAGTGATTTGATGAAAGG	GCATATAGTTAGTTGGTGGAAGG	chr10	-	68505790	68505812	5	HEK293	0	8.35E-19	0.027204241	0.013766351	380	155.4697533	-19.83936493	0.172083	0.431637797
GCATACAGTGATTTGATGAAAGG	GGATTCATTAATTTTTTGAAGGG	chr10	-	68993454	68993476	6	HEK293	0	3.15E-29	0	0.026738064	440	175.6846792	-22.64147306	0.084538	0.415366002
GCATACAGTGATTTGATGAAAGG	GGATTCATTGATTTTTTGAAGGG	chr10	+	69316469	69316491	5	HEK293	0	0	0	0.043250568	447.5	181.8764156	-20.12477111	0.124109	0.422707851
GCATACAGTGATTTGATGAAAGG	GGATTCATTGATTTTTGGAAGGG	chr10	+	69259646	69259668	6	HEK293	0	5.90E-24	0	0.011284881	397.5	159.6903045	-25.35135996	0.027202	0.334526185
GCATACAGTGATTTGATGAAAGG	GGATTCATTGATTTTTGGAAGGG	chr10	+	69479014	69479036	6	HEK293	0	0	0	0.011284881	397.5	159.6903045	-25.35135996	0.027202	0.334526185
GCATACAGTGATTTGATGAAAGG	GGATTCATTAATTTTTTGAAGGG	chr10	-	69149851	69149873	6	HEK293	0	3.00E-29	0	0.026738064	440	175.6846792	-22.64147306	0.084538	0.415366002
GCATACAGTGATTTGATGAAAGG	GGATTCATTAATTTTCTGAAGGG	chr10	-	69462568	69462590	6	HEK293	0	1.67E-18	0	0.026738064	440	175.6846792	-21.44570112	0.110365	0.420122603
GCATACAGTGATTTGATGAAAGG	GGATTCATTAATTTTTTGAAGGG	chr10	-	69398801	69398823	6	HEK293	0	3.00E-29	0	0.026738064	440	175.6846792	-22.64147306	0.084538	0.415366002
GCATACAGTGATTTGATGAAAGG	GGATTCATTAATTTTTTGAAGGG	chr10	-	69502444	69502466	6	HEK293	0	3.15E-29	0	0.026738064	440	175.6846792	-22.64147306	0.084538	0.415366002
GCATACAGTGATTTGATGAAAGG	GCACACAGTTAATTCAGGGACGG	chr10	+	69664761	69664783	6	HEK293	0	2.75E-14	0.005060554	0.009364915	275	137.2774306	-24.15485969	0.055368	0.360439031
GCATACAGTGATTTGATGAAAGG	GCACACAGTACCCTGTTGAATGG	chr10	+	70125645	70125667	6	HEK293	0	8.27E-23	0	0.010345473	315	170.200733	-11.97303724	0.190711	0.428044678
GCATACAGTGATTTGATGAAAGG	CCATACAGTGAAATAAACAAGGG	chr10	-	70666931	70666953	6	HEK293	0	0	0.094560901	0.002496631	177.5	138.9681131	-20.35980668	0.417848	0.411320763
GCATACAGTGATTTGATGAAAGG	TCCTAAAGTGATGGGATTAAAGG	chr10	-	70894588	70894610	6	HEK293	0	0	0	0.004371317	342.5	167.9241775	-20.43728574	0.127289	0.41709347
GCATACAGTGATTTGATGAAAGG	GGATTCATTGATTTTTTGAAGGG	chr10	+	71271285	71271307	5	HEK293	0	0	0	0.043250568	447.5	181.8764156	-20.12477111	0.124109	0.422707851
GCATACAGTGATTTGATGAAAGG	GCCTTCAGTGATTTCATCAAGGG	chr10	-	71360377	71360399	4	HEK293	0	1.34E-35	0.020239501	0.082004963	455	177.7533251	-13.03377339	0.268105	0.443698827
GCATACAGTGATTTGATGAAAGG	GCTTTCAGTGATCCCCTGAAAGG	chr10	-	71395962	71395984	6	HEK293	0	1.02E-20	0	0.001635001	315	162.3497274	-17.2408415	0.058068	0.411996605
GCATACAGTGATTTGATGAAAGG	GAATACAGTAAAATGATCAGTGG	chr10	+	71778152	71778174	6	HEK293	0	1.18E-30	0.136898395	0.009385208	275	131.7919094	-16.42825811	0.258865	0.441150167
GCATACAGTGATTTGATGAAAGG	GCAGTCAGTAATTTGAGGATTGG	chr10	-	71822456	71822478	5	HEK293	0	0	0.014973262	0.142246934	477.5	152.7226326	-11.02198689	0.365794	0.447732115
GCATACAGTGATTTGATGAAAGG	GCATACAAAGATTTGGGGAAAGG	chr10	+	72121366	72121388	4	HEK293	0	2.42E-13	0.021008403	0.057887649	485	173.8658657	-9.08739745	0.621769	0.447928835
GCATACAGTGATTTGATGAAAGG	GCATAGAGTGGACTGAGGGAGGG	chr10	-	71876673	71876695	6	HEK293	0	2.32E-13	0.009055728	0.004837004	212.5	139.8344003	-24.76372536	0.097293	0.396661994
GCATACAGTGATTTGATGAAAGG	TCATTCATTGATTTGACAAACGG	chr10	+	72318177	72318199	5	HEK293	0	2.79E-32	0.111065405	0.073525128	477.5	167.2024187	-9.287255981	0.46356	0.455595282
GCATACAGTGATTTGATGAAAGG	GCCTCCAGGGTTTGGATGAGTGG	chr10	+	72451762	72451784	6	HEK293	0	7.13E-34	0	0.013469768	342.5	156.0170314	-21.55251058	0.043307	0.358811621
GCATACAGTGATTTGATGAAAGG	GCCCACAGAGATAGGATGAGTGG	chr10	+	72468058	72468080	6	HEK293	0	0	0	0.009392433	342.5	153.1625145	-12.72075367	0.134629	0.420051678
GCATACAGTGATTTGATGAAAGG	GCCTTCAGAGAAAAGATGAAAGG	chr10	+	72529447	72529469	6	HEK293	0	1.90E-15	0.049615691	0.01046464	347.5	182.169294	-14.37625442	0.132214	0.433102257
GCATACAGTGATTTGATGAAAGG	GCCTACTGGGGTTTCAAGAAAGG	chr10	+	72551965	72551987	6	HEK293	0	0	0.010974026	0.014840018	342.5	168.5058225	-23.78476469	0.063818	0.421815085
GCATACAGTGATTTGATGAAAGG	GCTTACAGCGATATGAAGCTGGG	chr10	-	72971860	72971882	6	HEK293	0	0	0.029865694	0.007644747	305	113.9411882	-12.06693111	0.167739	0.411630329
GCATACAGTGATTTGATGAAAGG	GCCTGCAGTGATTCCAGGGAGGG	chr10	-	73017541	73017563	6	HEK293	0	9.65E-20	0.001060788	0.003065833	275	137.4033628	-25.45301621	0.036813	0.330573302
GCATACAGTGATTTGATGAAAGG	GGGCACAGGGACTTGATGAGGGG	chr10	-	73157587	73157609	6	HEK293	0	1.11E-09	0.123365432	0.080934808	442.5	166.3449193	-15.11930549	0.156449	0.445288543
GCATACAGTGATTTGATGAAAGG	GCAAACAATGAATCCATGCAGGG	chr10	+	73262326	73262348	6	HEK293	0	3.49E-10	0.006141642	0.003935226	245	148.5162764	-16.14641858	0.04281	0.360439031
GCATACAGTGATTTGATGAAAGG	CGATTCAGCGTTTTCATGAATGG	chr10	+	73768768	73768790	6	HEK293	0	3.04E-33	0.013996341	0.057236895	410	190.8747944	-17.3214775	0.189516	0.435251114
GCATACAGTGATTTGATGAAAGG	GGATCCAGAGCCCTGATGAATGG	chr10	+	74249243	74249265	6	HEK293	0	0	0.096626004	0.039532483	347.5	187.866395	-19.76849708	0.247306	0.444682524
GCATACAGTGATTTGATGAAAGG	GGATTCATTGATTTTTTGAAGGG	chr10	-	74784433	74784455	5	HEK293	0	0	0	0.043250568	447.5	181.8764156	-20.12477111	0.124109	0.422707851
GCATACAGTGATTTGATGAAAGG	GGAAAATGTGATATGATAAATGG	chr10	-	75027414	75027436	6	HEK293	0	4.87E-32	0.064500717	0.020124375	440	176.5945814	-20.18554418	0.334702	0.444651293
GCATACAGTGATTTGATGAAAGG	GGATTCATTAATTTTTTGAAGGG	chr10	-	75086279	75086301	6	HEK293	0	3.00E-29	0	0.026738064	440	175.6846792	-22.64147306	0.084538	0.415366002
GCATACAGTGATTTGATGAAAGG	GGATTCATTGATTTTTGGAAGGG	chr10	+	76365957	76365979	6	HEK293	0	0	0	0.011284881	397.5	159.6903045	-25.35135996	0.027202	0.334526185
GCATACAGTGATTTGATGAAAGG	GGATTCATTAATTTTTTGAAGGG	chr10	+	76331499	76331521	6	HEK293	0	3.00E-29	0	0.026738064	440	175.6846792	-22.64147306	0.084538	0.415366002
GCATACAGTGATTTGATGAAAGG	GGATTCACTGATTTTTGGAAGGG	chr10	-	76216773	76216795	6	HEK293	0	7.55E-38	0	0.011284881	397.5	159.6903045	-26.48976248	0.034753	0.334526185
GCATACAGTGATTTGATGAAAGG	GGATTCATTAATTTTTTGAACGG	chr10	-	75979812	75979834	6	HEK293	0	2.57E-21	0	0.026738064	440	175.6846792	-22.64147306	0.084125	0.415366002
GCATACAGTGATTTGATGAAAGG	GAATAGTGTGCTTTTATTAACGG	chr10	+	76728162	76728184	6	HEK293	0	0	0.006060606	0.007734624	342.5	166.5303966	-27.28567403	0.138306	0.399925927
GCATACAGTGATTTGATGAAAGG	GAATAGACAGATAAGATGAAAGG	chr10	+	77128179	77128201	6	HEK293	0	2.02E-28	0.089053803	0.013173071	410	186.5759135	-22.79869039	0.418389	0.447207841
GCATACAGTGATTTGATGAAAGG	GCAATCACTGAGTTGACAAAGGG	chr10	+	77657216	77657238	6	HEK293	0	0	0.026037311	0.023382395	372.5	157.4127182	-18.61588603	0.182823	0.436023968
GCATACAGTGATTTGATGAAAGG	GCATACATTGAGCTGCTTCATGG	chr10	-	78089540	78089562	6	HEK293	0	0	0	0.001237984	207.5	123.0250029	-19.87764066	0.062965	0.408907719
GCATACAGTGATTTGATGAAAGG	GCAGAAAGTGATGGAATGGAAGG	chr10	-	78183812	78183834	6	HEK293	0	0	0	0.001872712	280	148.0468893	-21.31878869	0.069053	0.409730819
GCATACAGTGATTTGATGAAAGG	GGATTCATTGATTTTTTGAAGGG	chr10	-	78235842	78235864	5	HEK293	0	0	0	0.043250568	447.5	181.8764156	-20.12477111	0.124109	0.422707851
GCATACAGTGATTTGATGAAAGG	GGATTCATTGATTTTTTGAAGGG	chr10	-	78348530	78348552	5	HEK293	0	0	0	0.043250568	447.5	181.8764156	-20.12477111	0.124109	0.422707851
GCATACAGTGATTTGATGAAAGG	GACTACAGTCAGTAAATGAATGG	chr10	-	78522422	78522444	6	HEK293	0	4.80E-15	0.036319983	0.011130212	312.5	177.4779569	-20.83785833	0.219415	0.437327411
GCATACAGTGATTTGATGAAAGG	GTAAGAAGTGATGTGAGGAAGGG	chr10	+	79056012	79056034	6	HEK293	0	5.61E-18	0.008882604	0.057319194	442.5	182.1266644	-21.01844888	0.111456	0.431764716
GCATACAGTGATTTGATGAAAGG	GCACACAGTGATTTCCAAAGTGG	chr10	-	78945797	78945819	6	HEK293	0	2.33E-16	0	0.000931312	287.5	100.8839083	-10.57343996	0.047292	0.31857408
GCATACAGTGATTTGATGAAAGG	GGATTCATTAATTTTTTGAAGGG	chr10	-	79756104	79756126	6	HEK293	0	3.00E-29	0	0.026738064	440	175.6846792	-22.64147306	0.084538	0.415366002
GCATACAGTGATTTGATGAAAGG	AGATAAAGAGATTTGATCATAGG	chr10	+	79833218	79833240	6	HEK293	0	0	0.154240081	0.019981906	470	148.2533024	-10.44155967	0.432097	0.453536363
GCATACAGTGATTTGATGAAAGG	CAGAACAGTGAGTTGATGAGTGG	chr10	-	79767591	79767613	6	HEK293	0	7.66E-18	0.057800898	0.13379081	445	170.3046996	-3.202707658	0.248687	0.458173493
GCATACAGTGATTTGATGAAAGG	GGATTCATTGATTTTTTGAAGGG	chr10	-	79851255	79851277	5	HEK293	0	0	0	0.043250568	447.5	181.8764156	-20.12477111	0.124109	0.422707851
GCATACAGTGATTTGATGAAAGG	GCAAACATGGATTTGAGTACAGG	chr10	-	79961954	79961976	6	HEK293	0	5.33E-09	0.003284142	0.012344496	402.5	125.3197584	-18.46511398	0.103596	0.419853112
GCATACAGTGATTTGATGAAAGG	TCACACATTGTTTTGTTTAATGG	chr10	-	79949655	79949677	6	HEK293	0	5.48E-26	0	0.012131212	372.5	163.8847402	-21.91641326	0.066069	0.414044801
GCATACAGTGATTTGATGAAAGG	AAATACACTGCTTTTAGGAATGG	chr10	-	80155297	80155319	6	HEK293	0	6.91E-33	0.00270788	0.036767812	342.5	172.0369667	-18.13389117	0.101961	0.423794041
GCATACAGTGATTTGATGAAAGG	CCAGACAGTGCTTGGTTGGAGGG	chr10	+	80392773	80392795	6	HEK293	0	0	0	0.002933826	275	150.0207058	-28.90924995	0.042268	0.330573302
GCATACAGTGATTTGATGAAAGG	GCTTACTGCAATCTGATGACTGG	chr10	+	80406808	80406830	6	HEK293	0	3.31E-09	0.047738639	0.039652646	440	158.300382	-8.448562877	0.251908	0.443240418
GCATACAGTGATTTGATGAAAGG	CCAGAAAGGGATTTAATGCAGGG	chr10	-	80264113	80264135	6	HEK293	0	0	0.049970727	0.020434217	440	165.2256141	-19.92719064	0.335772	0.442877324
GCATACAGTGATTTGATGAAAGG	GGATTCATTGATTTTTTGAAGGG	chr10	+	80439209	80439231	5	HEK293	0	0	0	0.043250568	447.5	181.8764156	-20.12477111	0.124109	0.422707851
GCATACAGTGATTTGATGAAAGG	TCTCTCAGTGCTTTGGTGAATGG	chr10	+	80586621	80586643	6	HEK293	0	1.76E-37	0.012776151	0.059850992	442.5	190.5915704	-20.24488809	0.152513	0.431378234
GCATACAGTGATTTGATGAAAGG	GGCTGCAGTGATTTGGGGCAGGG	chr10	+	80786390	80786412	6	HEK293	0	6.52E-30	0.001004798	0.013335317	402.5	145.7211431	-31.22921079	0.121756	0.393955444
GCATACAGTGATTTGATGAAAGG	GCCGACAGTGATCTGTTGGGCGG	chr10	+	80955219	80955241	6	HEK293	0	1.24E-08	0	0.005589715	305	120.7250537	-13.90596951	0.087678	0.41171051
GCATACAGTGATTTGATGAAAGG	GCATACAGGGAGGGGCAGAAAGG	chr10	-	81181346	81181368	6	HEK293	0	2.85E-07	0	0.00068377	212.5	145.7110771	-21.35743431	0.015583	0.334016654
GCATACAGTGATTTGATGAAAGG	GGATTCATTGATTTTTTGAAGGG	chr10	-	81349396	81349418	5	HEK293	0	0	0	0.043250568	447.5	181.8764156	-20.12477111	0.124109	0.422707851
GCATACAGTGATTTGATGAAAGG	GGATTCATTGATTTTTTTAAGGG	chr10	-	81333270	81333292	6	HEK293	0	0	0	0.005800943	372.5	155.2530823	-28.24694343	0.070174	0.386622767
GCATACAGTGATTTGATGAAAGG	GAATTCAGGCAGGTGATGAATGG	chr10	-	81632658	81632680	6	HEK293	0	0.001925781	0.008541656	0.065602553	410	189.1047422	-22.70109632	0.170352	0.435246662
GCATACAGTGATTTGATGAAAGG	GGATTCATTAATTTTTTGAAGGG	chr10	-	81719085	81719107	6	HEK293	0	3.15E-29	0	0.026738064	440	175.6846792	-22.64147306	0.084538	0.415366002
GCATACAGTGATTTGATGAAAGG	GTATTTAGAGATTTGTTGCAAGG	chr10	-	81780537	81780559	6	HEK293	0	0	0	0.012985608	470	161.4894898	-24.80506621	0.151425	0.393340657
GCATACAGTGATTTGATGAAAGG	GCAAACACTGACAAGATTAAAGG	chr10	+	82061597	82061619	6	HEK293	0	1.66E-22	0.079319177	0.003502075	280	158.5486441	-16.7366151	0.118341	0.430637059
GCATACAGTGATTTGATGAAAGG	GGATTCATTGATTTTTTGAAGGG	chr10	+	82398499	82398521	5	HEK293	0	0	0	0.043250568	447.5	181.8764156	-20.12477111	0.124109	0.422707851
GCATACAGTGATTTGATGAAAGG	GCATAAAGTGAAATGATGGAAGG	chr10	+	82405620	82405642	4	HEK293	0	0	0.192857143	0.055480574	357.5	169.4505951	-10.66888351	1.002005	0.464666473
GCATACAGTGATTTGATGAAAGG	GGATTCATTAATTTTTTGAAGGG	chr10	+	82485226	82485248	6	HEK293	0	3.15E-29	0	0.026738064	440	175.6846792	-22.64147306	0.084538	0.415366002
GCATACAGTGATTTGATGAAAGG	CCATATATTTATTTTATTAATGG	chr10	+	82666009	82666031	6	HEK293	0	7.11E-13	0.032077563	0.018977219	440	167.2921078	-20.88286588	0.127451	0.430752084
GCATACAGTGATTTGATGAAAGG	GCTTACATTTATTGGATGCTGGG	chr10	-	82544531	82544553	6	HEK293	0	0	0	0.011523811	372.5	128.6556621	-16.44283373	0.067864	0.414044801
GCATACAGTGATTTGATGAAAGG	GGATTCATTGATTTTTTGAAGGG	chr10	-	82590372	82590394	5	HEK293	0	0	0	0.043250568	447.5	181.8764156	-20.12477111	0.124109	0.422707851
GCATACAGTGATTTGATGAAAGG	GCATTCAAAGATTTTCTGATTGG	chr10	-	82711599	82711621	6	HEK293	0	0	0	0.007468158	372.5	139.8190353	-14.1614268	0.125965	0.416978631
GCATACAGTGATTTGATGAAAGG	ACAAACAGAAATTTGCTGAATGG	chr10	+	82808480	82808502	5	HEK293	0	1.64E-21	0	0.091950245	545	190.8864573	-11.88404476	0.337327	0.42503252
GCATACAGTGATTTGATGAAAGG	GGATTCACTGATTTTTTTAAAGG	chr10	+	82996017	82996039	6	HEK293	0	0	0	0.005800943	372.5	155.2530823	-29.38534595	0.08902	0.386622767
GCATACAGTGATTTGATGAAAGG	GCTAACAGAAACTTGTTGAATGG	chr10	-	82744340	82744362	6	HEK293	0	2.11E-38	0	0.029292203	440	181.4423569	-20.03922822	0.261097	0.426947731
GCATACAGTGATTTGATGAAAGG	GGATTCATTGATTTTTTGAAGGG	chr10	-	82644387	82644409	5	HEK293	0	0	0	0.043250568	447.5	181.8764156	-20.12477111	0.124109	0.422707851
GCATACAGTGATTTGATGAAAGG	TAATGCAGTGTGTTGATGATAGG	chr10	+	83292822	83292844	6	HEK293	0	1.58E-09	0.048335664	0.075308214	342.5	164.1878959	-11.87807925	0.226086	0.44795308
GCATACAGTGATTTGATGAAAGG	GAATTCATTGATCTTTTGAATGG	chr10	+	83229416	83229438	6	HEK293	0	4.08E-13	0	0.011235212	342.5	171.177095	-17.30968554	0.074859	0.415077729
GCATACAGTGATTTGATGAAAGG	GGATTCATTAATTTTTTGAAGGG	chr10	+	83529927	83529949	6	HEK293	0	3.15E-29	0	0.026738064	440	175.6846792	-22.64147306	0.084538	0.415366002
GCATACAGTGATTTGATGAAAGG	GGATTCATTGATTTTTTGAAGGG	chr10	-	83472416	83472438	5	HEK293	0	0	0	0.043250568	447.5	181.8764156	-20.12477111	0.124109	0.422707851
GCATACAGTGATTTGATGAAAGG	GGATTCATTGATTTTTTGAAGGG	chr10	-	83497866	83497888	5	HEK293	0	0	0	0.043250568	447.5	181.8764156	-20.12477111	0.124109	0.422707851
GCATACAGTGATTTGATGAAAGG	GGAGATAGAGAGTAGATGAATGG	chr10	+	83652387	83652409	6	HEK293	0	1.58E-18	0.116037098	0.016747161	410	190.5853506	-24.42363282	0.140701	0.412732458
GCATACAGTGATTTGATGAAAGG	TGATTCATTGATTTTTTGAAGGG	chr10	+	83779650	83779672	6	HEK293	0	0	0	0.029311379	440	180.6764156	-15.21369201	0.118725	0.420122603
GCATACAGTGATTTGATGAAAGG	ACATAAACTTAATTGATAAATGG	chr10	-	83613671	83613693	6	HEK293	0	0	0.231428571	0.034838775	440	173.7830289	-14.51556767	0.349902	0.452003843
GCATACAGTGATTTGATGAAAGG	GCATCTAATGGTTTGTTGGAAGG	chr10	+	83904578	83904600	6	HEK293	0	7.79E-12	0	0.011457621	372.5	156.3593695	-23.92492318	0.131627	0.41879711
GCATACAGTGATTTGATGAAAGG	GGATTCATTAATTTTTTGAAGGG	chr10	-	83808540	83808562	6	HEK293	0	3.15E-29	0	0.026738064	440	175.6846792	-22.64147306	0.084538	0.415366002
GCATACAGTGATTTGATGAAAGG	GGATTCATTAATTTTTTGAAGGG	chr10	+	84106779	84106801	6	HEK293	0	3.15E-29	0	0.026738064	440	175.6846792	-22.64147306	0.084538	0.415366002
GCATACAGTGATTTGATGAAAGG	CCATGCAGAAAGGTGATGAATGG	chr10	+	84226371	84226393	6	HEK293	0	3.18E-12	0.058136646	0.066217097	410	189.3447422	-17.41169081	0.252205	0.444232226
GCATACAGTGATTTGATGAAAGG	GAATAAAGAGACTTGTTTAATGG	chr10	+	84334154	84334176	6	HEK293	0	0	0	0.003936638	372.5	160.386376	-21.92155218	0.280661	0.422866347
GCATACAGTGATTTGATGAAAGG	GCACAGTGTGATGTTATGGAGGG	chr10	-	84153847	84153869	6	HEK293	0	0	0.001978101	0.00858431	342.5	157.3028932	-21.00547212	0.055248	0.356225411
GCATACAGTGATTTGATGAAAGG	GGATTCATTGATTTTTTGAAGGG	chr10	-	84852130	84852152	5	HEK293	0	0	0	0.043250568	447.5	181.8764156	-20.12477111	0.124109	0.422707851
GCATACAGTGATTTGATGAAAGG	GCATAAAGTGAAACAGTGAATGG	chr10	+	85139207	85139229	6	HEK293	0	0	0.026595253	0.000479969	252.5	154.6639629	-11.62547678	0.325624	0.417011295
GCATACAGTGATTTGATGAAAGG	GGATTCATTGATTTTTTGAAGGG	chr10	+	85100084	85100106	5	HEK293	0	0	0	0.043250568	447.5	181.8764156	-20.12477111	0.124109	0.422707851
GCATACAGTGATTTGATGAAAGG	GGATTCATTGATTTTTTGAAGGG	chr10	-	85054381	85054403	5	HEK293	0	0	0	0.043250568	447.5	181.8764156	-20.12477111	0.124109	0.422707851
GCATACAGTGATTTGATGAAAGG	GGATTCATTAATTTTTTGAAGGG	chr10	+	85543772	85543794	6	HEK293	0	3.15E-29	0	0.026738064	440	175.6846792	-22.64147306	0.084538	0.415366002
GCATACAGTGATTTGATGAAAGG	GGATTCATTGATTTTTTGAAGGG	chr10	+	85503933	85503955	5	HEK293	0	0	0	0.043250568	447.5	181.8764156	-20.12477111	0.124109	0.422707851
GCATACAGTGATTTGATGAAAGG	GCACACAGAGCTGTGGGGAAAGG	chr10	+	85578782	85578804	6	HEK293	0	1.84E-15	0.00141847	0.005421445	275	157.9626784	-19.0568405	0.069499	0.410080409
GCATACAGTGATTTGATGAAAGG	GTGTACACAGATTAGATAAATGG	chr10	-	85578927	85578949	6	HEK293	0	9.20E-22	0.136054422	0.011296392	440	171.9098848	-18.10852135	0.429767	0.45086993
GCATACAGTGATTTGATGAAAGG	GCATTCTGTGAATCCATGGATGG	chr10	+	85732604	85732626	6	HEK293	0	1.85E-15	0.003719008	0.002662101	245	148.8181926	-19.56552633	0.050879	0.355522909
GCATACAGTGATTTGATGAAAGG	GGATTCATTAATTTTTTGAAGGG	chr10	-	85659981	85660003	6	HEK293	0	3.00E-29	0	0.026738064	440	175.6846792	-22.64147306	0.084538	0.415366002
GCATACAGTGATTTGATGAAAGG	GAATTCACTGGTTTTTTGAAGGG	chr10	-	85782848	85782870	6	HEK293	0	1.18E-34	0	0.016112514	342.5	174.4463319	-25.88889769	0.105606	0.394972037
GCATACAGTGATTTGATGAAAGG	GCGTGCAGTGGCTTGATTATAGG	chr10	+	86100846	86100868	6	HEK293	0	3.73E-28	0.108378947	0.014267695	275	138.4765626	-22.40915702	0.341893	0.444956758
GCATACAGTGATTTGATGAAAGG	GGATTCATTAATTTTTTGAAGGG	chr10	-	86042793	86042815	6	HEK293	0	3.15E-29	0	0.026738064	440	175.6846792	-22.64147306	0.084538	0.415366002
GCATACAGTGATTTGATGAAAGG	GCATTCATTGATTTTTTTGAAGG	chr10	-	86399772	86399794	6	HEK293	0	0	0	0.001792408	305	124.7450824	-24.30773502	0.061794	0.411172124
GCATACAGTGATTTGATGAAAGG	GGATTCATTAATTTTTTGAAGGG	chr10	+	86535962	86535984	6	HEK293	0	3.00E-29	0	0.026738064	440	175.6846792	-22.64147306	0.084538	0.415366002
GCATACAGTGATTTGATGAAAGG	GGATTCATTAATTTTTTGAAGGG	chr10	+	86519575	86519597	6	HEK293	0	3.15E-29	0	0.026738064	440	175.6846792	-22.64147306	0.084538	0.415366002
GCATACAGTGATTTGATGAAAGG	GGATTCATTAATTTTTTGAAGGG	chr10	+	86834726	86834748	6	HEK293	0	3.15E-29	0	0.026738064	440	175.6846792	-22.64147306	0.084538	0.415366002
GCATACAGTGATTTGATGAAAGG	GCAGAGCGTGAGTTCAGGAAGGG	chr10	-	86613280	86613302	6	HEK293	0	0	0.002193349	0.013086317	342.5	168.8480021	-26.53923013	0.051246	0.335474313
GCATACAGTGATTTGATGAAAGG	GCTGTCATTATTTTGATGAATGG	chr10	-	86651473	86651495	6	HEK293	0	5.65E-11	0.028794735	0.300225037	510	199.7884429	-15.93412799	0.166271	0.429401277
GCATACAGTGATTTGATGAAAGG	GGATTCATTGATTTTTTGAAGGG	chr10	-	86734883	86734905	5	HEK293	0	0	0	0.043250568	447.5	181.8764156	-20.12477111	0.124109	0.422707851
GCATACAGTGATTTGATGAAAGG	GCATAAATGCATTTGCTTAAAGG	chr10	-	86922363	86922385	6	HEK293	0	0	0	0.007093065	472.5	160.2509231	-19.72778824	0.094009	0.414399624
GCATACAGTGATTTGATGAAAGG	GGATTCATTAATTTTTTGAAGGG	chr10	-	86888674	86888696	6	HEK293	0	3.15E-29	0	0.026738064	440	175.6846792	-22.64147306	0.084538	0.415366002
GCATACAGTGATTTGATGAAAGG	ACTCACAGTGATTAGGTGATGGG	chr10	-	87009700	87009722	6	HEK293	0	0	0.029362333	0.006969087	372.5	149.3331895	-14.77177057	0.128067	0.427587222
GCATACAGTGATTTGATGAAAGG	GGATTCATTGATTTTTTGAAGGG	chr10	+	87261759	87261781	5	HEK293	0	0	0	0.043250568	447.5	181.8764156	-20.12477111	0.124109	0.422707851
GCATACAGTGATTTGATGAAAGG	GAAGACTCTGTCTTGATGAATGG	chr10	+	87413427	87413449	6	HEK293	0	0	0.035672829	0.113138557	410	196.2572181	-21.9176769	0.30617	0.441945904
GCATACAGTGATTTGATGAAAGG	TCTTACAGTCATTTGATTTGAGG	chr10	+	87373861	87373883	6	HEK293	0	1.14E-17	0.07750865	0.015462775	427.5	117.9713304	-12.3223528	0.138459	0.429454375
GCATACAGTGATTTGATGAAAGG	GGATTCATTGATTTTTTGAAGGG	chr10	-	87118312	87118334	5	HEK293	0	0	0	0.043250568	447.5	181.8764156	-20.12477111	0.124109	0.422707851
GCATACAGTGATTTGATGAAAGG	ACATACACCTAATTAATGAATGG	chr10	+	87565817	87565839	6	HEK293	0	0	0.312760181	0.046731295	412.5	182.8255442	-10.50953463	0.334875	0.460006919
GCATACAGTGATTTGATGAAAGG	GGATTCATTAATTTTTTGAAGGG	chr10	-	87532264	87532286	6	HEK293	0	3.15E-29	0	0.026738064	440	175.6846792	-22.64147306	0.084538	0.415366002
GCATACAGTGATTTGATGAAAGG	GGATTCATTAATTTTTTGAAGGG	chr10	-	87464911	87464933	6	HEK293	0	3.15E-29	0	0.026738064	440	175.6846792	-22.64147306	0.084538	0.415366002
GCATACAGTGATTTGATGAAAGG	GGATTCATTGATCTTTTGAATGG	chr10	-	87599549	87599571	6	HEK293	0	1.49E-23	0	0.011235212	342.5	171.177095	-20.73285519	0.06966	0.415077729
GCATACAGTGATTTGATGAAAGG	GGATTCATTAATTTTTTGAAGGG	chr10	-	87639563	87639585	6	HEK293	0	3.00E-29	0	0.026738064	440	175.6846792	-22.64147306	0.084538	0.415366002
GCATACAGTGATTTGATGAAAGG	TCCTACAGAGATCTCATAAAAGG	chr10	-	87542078	87542100	6	HEK293	0	0	0.059320379	0.007940478	342.5	163.1825443	-10.18806526	0.144607	0.435204627
GCATACAGTGATTTGATGAAAGG	ACATACTTTGATTAGATGAGTGG	chr10	+	87809025	87809047	5	HEK293	0	1.40E-17	0.116498162	0.042436839	447.5	163.7402177	-4.220956267	0.150713	0.450654485
GCATACAGTGATTTGATGAAAGG	ATCGACAGTGATTTGAAGAAAGG	chr10	-	88072403	88072425	5	HEK293	0	3.06E-14	0.116883117	0.36519443	550	195.3722889	-2.232809268	0.616098	0.45701792
GCATACAGTGATTTGATGAAAGG	GCATTCTTTGTTTAGAAGAAAGG	chr10	+	88222657	88222679	6	HEK293	0	8.96E-08	0.01010101	0.013438596	342.5	171.1733028	-20.23964378	0.066331	0.421815085
GCATACAGTGATTTGATGAAAGG	AGATTCAGTTATTTGACAAAGGG	chr10	-	88661478	88661500	6	HEK293	0	0	0.090397582	0.045061239	470	163.8704992	-14.13961395	0.451463	0.450066708
GCATACAGTGATTTGATGAAAGG	CCCTTCAATGATTCGTTGAATGG	chr10	+	88951612	88951634	6	HEK293	0	2.57E-12	0	0.016068104	440	182.9562525	-14.77759094	0.077548	0.41496305
GCATACAGTGATTTGATGAAAGG	GCAGAGAGTGATTTTATACACGG	chr10	-	88966620	88966642	5	HEK293	0	0	0.006394468	0.009509997	380	144.9620612	-22.72180986	0.183309	0.428048611
GCATACAGTGATTTGATGAAAGG	GAATTCAGGCAGGTGATGAATGG	chr10	-	89148961	89148983	6	HEK293	0	0.001925781	0.008541656	0.065602553	410	189.1047422	-22.70109632	0.170352	0.435246662
GCATACAGTGATTTGATGAAAGG	GCATTCTGTGAGTCCATGGATGG	chr10	+	89396027	89396049	6	HEK293	0	1.83E-18	0.00232438	0.002662101	245	148.8181926	-20.36050569	0.033204	0.353751165
GCATACAGTGATTTGATGAAAGG	GTATATATTCTTTTGATGTAAGG	chr10	-	89278991	89279013	6	HEK293	0	7.55E-16	0.034965035	0.063160453	440	169.704379	-25.69090284	0.201014	0.415365991
GCATACAGTGATTTGATGAAAGG	GCAAAGAGTGATTTGTGAATTGG	chr10	-	89384267	89384289	6	HEK293	0	1.27E-13	0	0.002102403	360	113.3049458	-19.9943107	0.035259	0.336283587
GCATACAGTGATTTGATGAAAGG	GCTCACTGTGTTATGATAAAAGG	chr10	-	89504077	89504099	6	HEK293	0	5.16E-32	0.029469251	0.018027298	342.5	171.8624817	-16.04830303	0.145634	0.432841133
GCATACAGTGATTTGATGAAAGG	GCAGAGAAATATTTTATGAAAGG	chr10	+	89589746	89589768	6	HEK293	0	5.25E-08	0.033681441	0.055864362	510	187.8820607	-20.36794953	0.127609	0.427147537
GCATACAGTGATTTGATGAAAGG	GCATACAAGGAAAAGATGAGAGG	chr10	-	89599628	89599650	6	HEK293	0	4.67E-14	0.162304922	0.004467174	280	143.7481971	-9.836637389	0.105254	0.437258702
GCATACAGTGATTTGATGAAAGG	GAAGCCAGTAATGTGAAGAAAGG	chr10	+	89803113	89803135	6	HEK293	0	4.13E-06	0.029512516	0.087257815	440	178.920912	-18.89155651	0.207684	0.440576271
GCATACAGTGATTTGATGAAAGG	GAACAGACTGAATCGATGAATGG	chr10	+	89810573	89810595	6	HEK293	0	0	0.033096315	0.027409428	410	191.4453139	-15.52139834	0.161402	0.430365821
GCATACAGTGATTTGATGAAAGG	GTATAAAGAGTTATGAAGAAGGG	chr10	+	89811097	89811119	6	HEK293	0	0	0.089053803	0.019437225	342.5	174.0987203	-22.14430126	0.28784	0.443928187
GCATACAGTGATTTGATGAAAGG	CCTTACTATGCTTTGTTGAAAGG	chr10	-	89729088	89729110	6	HEK293	0	1.49E-12	0	0.040878228	440	187.2704926	-20.65406907	0.12482	0.422356987
GCATACAGTGATTTGATGAAAGG	TCCTACATTTATTTGAATAAAGG	chr10	-	89895776	89895798	6	HEK293	0	8.36E-32	0.077380952	0.044430381	470	161.7710023	-16.8733264	0.23447	0.443452952
GCATACAGTGATTTGATGAAAGG	GTAGACAGTGATTAGGAGACAGG	chr10	-	89848343	89848365	6	HEK293	0	4.60E-11	0.008198872	0.002694186	305	128.6350785	-21.51745577	0.112769	0.423486938
GCATACAGTGATTTGATGAAAGG	GGATTCATTGATTTTTTGAAGGG	chr10	+	90112914	90112936	5	HEK293	0	0	0	0.043250568	447.5	181.8764156	-20.12477111	0.124109	0.422707851
GCATACAGTGATTTGATGAAAGG	ACAGTCAGTGAATTGTTGCAGGG	chr10	-	90077676	90077698	6	HEK293	0	7.59E-25	0	0.017455012	372.5	158.8855537	-23.94487604	0.099758	0.41910219
GCATACAGTGATTTGATGAAAGG	GGATCCATTAATTTTTTGAAGGG	chr10	-	90206256	90206278	6	HEK293	0	1.03E-13	0	0.026738064	440	175.6846792	-22.13050375	0.079786	0.415366002
GCATACAGTGATTTGATGAAAGG	TAATAAAGAGATTTTATGGAGGG	chr10	-	90219952	90219974	6	HEK293	0	0	0.033593957	0.020434217	440	165.8592141	-16.26745704	0.364385	0.441155337
GCATACAGTGATTTGATGAAAGG	GCATACTTTGATATTTTGATAGG	chr10	-	90453507	90453529	6	HEK293	0	1.45E-09	0	0.003169653	275	133.1846343	-12.11825622	0.045697	0.356534906
GCATACAGTGATTTGATGAAAGG	GCAGAGATGGATTTGATCAAAGG	chr10	+	90647918	90647940	5	HEK293	0	2.96E-19	0.057575113	0.067980011	545	182.8574854	-18.93246292	0.335854	0.437623274
GCATACAGTGATTTGATGAAAGG	CAATCCAGTTATTTTCTGAATGG	chr10	-	90283053	90283075	6	HEK293	0	1.82E-09	0	0.02699578	440	178.7844961	-15.99212872	0.204153	0.425361604
GCATACAGTGATTTGATGAAAGG	GTATGAGGTGATTTGATCATGGG	chr10	-	90515793	90515815	6	HEK293	0	9.20E-27	0.122579941	0.022114863	472.5	148.541582	-17.06394453	0.25059	0.444531075
GCATACAGTGATTTGATGAAAGG	GCAAAAATTAAATTGATAAATGG	chr10	+	90753704	90753726	6	HEK293	0	0	0.142857143	0.033841006	440	172.9094289	-12.57642592	0.241775	0.449539077
GCATACAGTGATTTGATGAAAGG	GCATACAATCATGTAAATAATGG	chr10	+	90864675	90864697	6	HEK293	0	8.55E-25	0.034919011	0.004372744	275	138.5926602	-13.54853254	0.163354	0.429029383
GCATACAGTGATTTGATGAAAGG	GAATTCATTGATTTTTTGGAAGG	chr10	-	91207550	91207572	6	HEK293	0	5.65E-17	0	0.00941457	372.5	149.9284156	-25.46776491	0.061665	0.386622767
GCATACAGTGATTTGATGAAAGG	GTTTACCTTGAGTTGCTGAATGG	chr10	-	91503668	91503690	6	HEK293	0	0	0	0.035892049	440	185.5444759	-18.40813007	0.12629	0.420867105
GCATACAGTGATTTGATGAAAGG	GCCCACAGTGATATCCTTAAAGG	chr10	-	91522737	91522759	6	HEK293	0	2.32E-09	0	0.0021922	275	148.9802987	-22.20103566	0.079009	0.409730819
GCATACAGTGATTTGATGAAAGG	GGATTCATTGATTTTTTGAAGGG	chr10	+	91694244	91694266	5	HEK293	0	0	0	0.043250568	447.5	181.8764156	-20.12477111	0.124109	0.422707851
GCATACAGTGATTTGATGAAAGG	ACAACCAGTCATTTGAGGGAGGG	chr10	-	91662366	91662388	6	HEK293	0	8.97E-13	0.003781513	0.073138655	470	157.9122326	-22.88005712	0.118951	0.424855491
GCATACAGTGATTTGATGAAAGG	GGATTCATTGATTTTTTGAAGGG	chr10	-	91945330	91945352	5	HEK293	0	0	0	0.043250568	447.5	181.8764156	-20.12477111	0.124109	0.422707851
GCATACAGTGATTTGATGAAAGG	ACATACAACTATTTGAAGATGGG	chr10	-	91906332	91906354	6	HEK293	0	9.61E-15	0.216	0.05975109	472.5	146.6249553	-9.976602954	0.188731	0.451064715
GCATACAGTGATTTGATGAAAGG	GGATTCATTAATTTTTTGAAGGG	chr10	-	91772374	91772396	6	HEK293	0	3.00E-29	0	0.026738064	440	175.6846792	-22.64147306	0.084538	0.415366002
GCATACAGTGATTTGATGAAAGG	GGATATAGTGGTATGAACAAGGG	chr10	-	92153417	92153439	6	HEK293	0	9.92E-37	0.073824312	0.006295865	275	152.6351674	-30.20136691	0.271618	0.410603934
GCATACAGTGATTTGATGAAAGG	GCAAAATGGCATATGATGAAAGG	chr10	+	92444777	92444799	6	HEK293	0	3.61E-16	0.033163265	0.054093423	507.5	193.3063979	-17.95946403	0.321458	0.435137152
GCATACAGTGATTTGATGAAAGG	GCATAAATTGTTTTAAAAAATGG	chr10	-	92240712	92240734	6	HEK293	0	0	0.062055592	0.004196558	275	145.0676494	-18.91647377	0.194777	0.434146559
GCATACAGTGATTTGATGAAAGG	GGATTCATTGATTCTTTGAAGGG	chr10	+	92408124	92408146	6	HEK293	0	0	0	0.004325702	377.5	169.0372309	-23.65296324	0.023605	0.355249989
GCATACAGTGATTTGATGAAAGG	TAAAAAAGTGATGTGTTGAAAGG	chr10	-	92798092	92798114	6	HEK293	0	0	0	0.025607536	440	187.1126696	-16.66800247	0.157634	0.421160446
GCATACAGTGATTTGATGAAAGG	TCATCCAGTGATCTAATTTATGG	chr10	+	92994418	92994440	6	HEK293	0	1.81E-30	0.133365087	0.004193035	275	135.6340047	-12.7934448	0.445204	0.44982816
GCATACAGTGATTTGATGAAAGG	GGAGACAGTGATCAGAGGAAGGG	chr10	+	93031033	93031055	5	HEK293	0	1.83E-21	0.024998558	0.021090242	350	174.7617837	-20.32204596	0.247991	0.438667287
GCATACAGTGATTTGATGAAAGG	GGATTCGTTGATTTTTTGAAAGG	chr10	+	93130743	93130765	6	HEK293	0	2.57E-38	0	0.019828553	440	178.2932348	-25.53149946	0.08826	0.390591083
GCATACAGTGATTTGATGAAAGG	GGATTCATTGATTTTTTGAAGGG	chr10	-	92786666	92786688	5	HEK293	0	0	0	0.043250568	447.5	181.8764156	-20.12477111	0.124109	0.422707851
GCATACAGTGATTTGATGAAAGG	GGAAAAAGTGAATGGATAAAAGG	chr10	-	93012692	93012714	6	HEK293	0	0	0	0.005581387	342.5	169.1217976	-24.27932894	0.147946	0.418129227
GCATACAGTGATTTGATGAAAGG	GCATATATTGGTTTGCTTGATGG	chr10	-	93156648	93156670	6	HEK293	0	0	0	0.002224458	305	132.2243562	-24.18821011	0.115102	0.416742125
GCATACAGTGATTTGATGAAAGG	GGATTCATTGATTTTTTGAAGGG	chr10	-	93292574	93292596	5	HEK293	0	0	0	0.043250568	447.5	181.8764156	-20.12477111	0.124109	0.422707851
GCATACAGTGATTTGATGAAAGG	GGATTCACTGATTTTTTGAAGGG	chr10	+	93494492	93494514	5	HEK293	0	0	0	0.043250568	447.5	181.8764156	-21.26317363	0.15856	0.423747414
GCATACAGTGATTTGATGAAAGG	GGATTCATTGATTTTTTGAAGGG	chr10	-	93407106	93407128	5	HEK293	0	0	0	0.043250568	447.5	181.8764156	-20.12477111	0.124109	0.422707851
GCATACAGTGATTTGATGAAAGG	GAAGTTAGTTTTTTGATGAAAGG	chr10	-	93473292	93473314	6	HEK293	0	6.20E-13	0.03837072	0.185893657	510	201.3902759	-20.00728916	0.196629	0.433429819
GCATACAGTGATTTGATGAAAGG	GCATTTAGTGATTACATTAAAGG	chr10	-	93541000	93541022	5	HEK293	0	5.78E-28	0.038005285	0.004388663	350	163.6561565	-19.52546653	0.209331	0.434558827
GCATACAGTGATTTGATGAAAGG	GGATTCATTAATTTTTTGAAGGG	chr10	-	93512410	93512432	6	HEK293	0	7.58E-27	0	0.026738064	440	175.6846792	-22.64147306	0.084538	0.415366002
GCATACAGTGATTTGATGAAAGG	TCATTCCATAATTTTATGAAGGG	chr10	+	94014327	94014349	6	HEK293	0	1.08E-10	0.021212121	0.106174985	507.5	190.8299242	-12.87252434	0.25703	0.43431682
GCATACAGTGATTTGATGAAAGG	GGAAAGAGTGACTTGATGAAGGG	chr10	+	94503484	94503506	4	HEK293	0	0	0.156914024	0.432821939	522.5	208.5843156	-13.88949657	0.869347	0.459140167
GCATACAGTGATTTGATGAAAGG	GCAGACATGGACATGAGGAAGGG	chr10	-	94383838	94383860	6	HEK293	0	9.87E-15	0.018658779	0.027942081	342.5	170.6652706	-18.44741167	0.224334	0.43594426
GCATACAGTGATTTGATGAAAGG	GGATACAGTGATGAGCTAGATGG	chr10	+	94687163	94687185	6	HEK293	0	0	0	0.000397026	207.5	121.9617357	-26.3521382	0.077201	0.363090939
GCATACAGTGATTTGATGAAAGG	GCATACTATGCTTTGTGTAAAGG	chr10	-	94743861	94743883	6	HEK293	0	5.15E-12	0	0.003012332	330	141.3890483	-16.25714422	0.049389	0.355894034
GCATACAGTGATTTGATGAAAGG	ACACACAGTATTATAATGAAAGG	chr10	+	95100154	95100176	6	HEK293	0	0	0.108970742	0.033389157	312.5	180.9982378	-9.409078001	0.287925	0.448071953
GCATACAGTGATTTGATGAAAGG	ACATTCAGCAATTTTTTGAAAGG	chr10	+	95374382	95374404	6	HEK293	0	2.41E-15	0	0.016494422	440	175.0647158	-16.31849547	0.146725	0.420139339
GCATACAGTGATTTGATGAAAGG	GGATTCATTGATTTTTTGAAGGG	chr10	-	95298180	95298202	5	HEK293	0	0	0	0.043250568	447.5	181.8764156	-20.12477111	0.124109	0.422707851
GCATACAGTGATTTGATGAAAGG	GCATACAGTGCTTGGGTGATGGG	chr10	+	95453733	95453755	4	HEK293	0	1.13E-30	0	0.008485927	290	146.9047058	-8.902285835	0.181043	0.423004142
GCATACAGTGATTTGATGAAAGG	GCCTAGGGTGAGTTGAAGAGAGG	chr10	-	95355570	95355592	6	HEK293	0	2.60E-35	0.030845279	0.020866114	372.5	146.2630238	-17.0983146	0.085525	0.42596354
GCATACAGTGATTTGATGAAAGG	ACATAGATTACTTTGATGAAAGG	chr10	-	95379495	95379517	5	HEK293	0	7.91E-12	0.105	0.276504787	515	201.8923789	-12.28541577	0.411629	0.449908848
GCATACAGTGATTTGATGAAAGG	ACACTCACTGATTTGAAAAATGG	chr10	-	95535570	95535592	6	HEK293	0	0	0.048116951	0.048926426	470	165.1288187	-16.948074	0.269989	0.441798614
GCATACAGTGATTTGATGAAAGG	GCAAACAGTGAGTTCATATATGG	chr10	-	95736841	95736863	5	HEK293	0	8.54E-11	0.024206563	0.00773375	282.5	139.0319448	-17.89582616	0.118853	0.424000075
GCATACAGTGATTTGATGAAAGG	GTATTTATTGATTTTTTGAAGGG	chr10	-	95690586	95690608	6	HEK293	0	3.50E-29	0	0.017564092	440	178.8904316	-20.91236921	0.097769	0.41910219
GCATACAGTGATTTGATGAAAGG	GGATTCATTGATTTTTTGAAGGG	chr10	+	95922369	95922391	5	HEK293	0	0	0	0.043250568	447.5	181.8764156	-20.12477111	0.124109	0.422707851
GCATACAGTGATTTGATGAAAGG	AAATCCACTGATTTGAAGAAAGG	chr10	+	96172077	96172099	5	HEK293	0	3.53E-11	0.107412587	0.370379747	545	192.385752	-8.29377856	0.530742	0.447005433
GCATACAGTGATTTGATGAAAGG	TCAAATAGGTGTTTGATGAATGG	chr10	-	96083027	96083049	6	HEK293	0	1.51E-15	0.144562885	0.114625448	510	198.9588155	-18.36062146	0.211722	0.441086598
GCATACAGTGATTTGATGAAAGG	GGATTCATTGATTTTTTGAAGGG	chr10	+	96475897	96475919	5	HEK293	0	0	0	0.043250568	447.5	181.8764156	-20.12477111	0.124109	0.422707851
GCATACAGTGATTTGATGAAAGG	GGATTCATTAATTTTTTGAAGGG	chr10	+	96587377	96587399	6	HEK293	0	3.00E-29	0	0.026738064	440	175.6846792	-22.64147306	0.084538	0.415366002
GCATACAGTGATTTGATGAAAGG	GGATTCATTGATTTTTTTAAAGG	chr10	+	96557704	96557726	6	HEK293	0	0	0	0.005800943	372.5	155.2530823	-28.24694343	0.069678	0.386622767
GCATACAGTGATTTGATGAAAGG	GCACACAGTTTATTGGAGAATGG	chr10	+	96542995	96543017	6	HEK293	0	1.51E-19	0.013273002	0.010389332	310	158.7139425	-14.76705225	0.079368	0.422738135
GCATACAGTGATTTGATGAAAGG	GGATTCATTGATTTTTTGAAGGG	chr10	-	96458422	96458444	5	HEK293	0	0	0	0.043250568	447.5	181.8764156	-20.12477111	0.124109	0.422707851
GCATACAGTGATTTGATGAAAGG	AAATTCATTGATTTTTTGAAGGG	chr10	+	96717619	96717641	6	HEK293	0	0	0	0.029311379	440	180.6764156	-14.46369201	0.093451	0.421044646
GCATACAGTGATTTGATGAAAGG	GCAAACTGTGATTCTAACAATGG	chr10	-	96547153	96547175	6	HEK293	0	1.32E-26	0.002159594	0.001296181	275	141.2875686	-23.95454842	0.052018	0.353751165
GCATACAGTGATTTGATGAAAGG	GGATTCATTGATTTTTTGAAGGG	chr10	-	96579181	96579203	5	HEK293	0	0	0	0.043250568	447.5	181.8764156	-20.12477111	0.124109	0.422707851
GCATACAGTGATTTGATGAAAGG	CCAAAAAGTAAATTGATAAATGG	chr10	+	96825343	96825365	6	HEK293	0	2.08E-17	0.163265306	0.034838775	440	176.0092458	-13.32287706	0.365291	0.452688216
GCATACAGTGATTTGATGAAAGG	GGATTCATTGATTTTTTGAAGGG	chr10	+	96821353	96821375	5	HEK293	0	0	0	0.043250568	447.5	181.8764156	-20.12477111	0.124109	0.422707851
GCATACAGTGATTTGATGAAAGG	CCTTCCAGAGACTTGTTGAATGG	chr10	+	96889061	96889083	6	HEK293	0	0	0	0.032417885	440	186.0193733	-19.94557199	0.197119	0.425361604
GCATACAGTGATTTGATGAAAGG	GGATTCATTGATTTTTTGAAGGG	chr10	+	96867980	96868002	5	HEK293	0	0	0	0.043250568	447.5	181.8764156	-20.12477111	0.124109	0.422707851
GCATACAGTGATTTGATGAAAGG	GCAGCGAATGATTTCATGAATGG	chr10	-	96805909	96805931	5	HEK293	0	1.28E-07	0.042613636	0.146698095	517.5	196.7452575	-14.04864616	0.157533	0.431847898
GCATACAGTGATTTGATGAAAGG	GGATTCATTGATTTCTTGAAGGG	chr10	-	96913818	96913840	5	HEK293	0	9.89E-36	0	0.043250568	447.5	181.8764156	-24.60353295	0.11711	0.397792981
GCATACAGTGATTTGATGAAAGG	GCATACAGTGGGGAGAAGCAGGG	chr10	+	97028093	97028115	6	HEK293	0	2.13E-10	0.00579139	0.001137481	150	129.9811997	-17.70256555	0.050564	0.340204003
GCATACAGTGATTTGATGAAAGG	ACAGATAATAAATTGATGAATGG	chr10	+	97058912	97058934	6	HEK293	0	4.26E-27	0.39	0.167851003	507.5	198.3327622	-11.55929426	0.282304	0.451465026
GCATACAGTGATTTGATGAAAGG	GCACCCAGTGAATTTAGGAAAGG	chr10	-	97125974	97125996	5	HEK293	0	0	0.004349975	0.04705008	350	172.9288469	-17.1594614	0.144132	0.428200026
GCATACAGTGATTTGATGAAAGG	GGTTAAAGTGGTTGGCTGAAGGG	chr10	-	97235131	97235153	6	HEK293	0	0	0	0.005343762	342.5	179.0883218	-31.42405176	0.14966	0.393300368
GCATACAGTGATTTGATGAAAGG	GGAAACGGTGCTGTGTTGAAAGG	chr10	-	97224762	97224784	6	HEK293	0	3.00E-06	0	0.015891328	342.5	180.2853891	-29.76104789	0.049701	0.335474313
GCATACAGTGATTTGATGAAAGG	GGATTCACTGATTTGTTGAAGGG	chr10	+	97614146	97614168	4	HEK293	0	1.02E-23	0	0.267576419	552.5	197.2834372	-17.2229157	0.446998	0.426804184
GCATACAGTGATTTGATGAAAGG	GCTTACAGTTAAGTGACAAAAGG	chr10	-	97575129	97575151	6	HEK293	0	3.70E-10	0.058492553	0.008296643	275	147.6553982	-19.42346073	0.202024	0.434146559
GCATACAGTGATTTGATGAAAGG	GTACAAAGTGATTGGATCATGGG	chr10	-	97700016	97700038	6	HEK293	0	0	0	0.004824472	372.5	139.7002981	-17.14676254	0.146762	0.417094119
GCATACAGTGATTTGATGAAAGG	TCAAACAGATATTTGGTGATTGG	chr10	-	98206574	98206596	6	HEK293	0	0	0.041454082	0.026693994	470	152.5488574	-15.55465174	0.28524	0.43765588
GCATACAGTGATTTGATGAAAGG	TTATACTGTGAGTTTAGGAAAGG	chr10	-	98601837	98601859	6	HEK293	0	0	0.003342246	0.022261817	342.5	171.2675861	-16.62413167	0.080105	0.418282312
GCATACAGTGATTTGATGAAAGG	GCAACCAGTCATTGGATTTAGGG	chr10	-	98696859	98696881	6	HEK293	0	0	0	0.005387478	372.5	141.8358257	-22.16182005	0.125332	0.416059094
GCATACAGTGATTTGATGAAAGG	GCATGCAGGGAGTGGATGAGGGG	chr10	+	98859982	98860004	5	HEK293	0	3.08E-09	0	0.017744029	350	156.2590146	-14.67695831	0.086083	0.416301144
GCATACAGTGATTTGATGAAAGG	CAATACAGTACTATGAAGAAAGG	chr10	+	99007374	99007396	6	HEK293	0	4.31E-11	0.071608391	0.048899407	342.5	174.8527483	-12.56466751	0.472567	0.455007511
GCATACAGTGATTTGATGAAAGG	GCATCCAGTCTTGTTCTGAATGG	chr10	+	99437471	99437493	6	HEK293	0	7.47E-24	0	0.005583039	245	163.2950919	-24.46614872	0.036023	0.330893214
GCATACAGTGATTTGATGAAAGG	GGATCCAGTGAGATAATGGAAGG	chr10	+	99537483	99537505	6	HEK293	0	0	0.04249459	0.010421929	245	153.1012375	-23.40594418	0.268098	0.43674214
GCATACAGTGATTTGATGAAAGG	GCATACGTTCAATGGATGGAAGG	chr10	+	99872542	99872564	6	HEK293	0	0	0	0.008977088	342.5	156.2219808	-21.48300179	0.076212	0.412346778
GCATACAGTGATTTGATGAAAGG	GGATTCATTGATTTTTTGAAGGG	chr10	+	99939771	99939793	5	HEK293	0	0	0	0.043250568	447.5	181.8764156	-20.12477111	0.124109	0.422707851
GCATACAGTGATTTGATGAAAGG	GGATTCATTAATTTTTTGAAGGG	chr10	-	99982480	99982502	6	HEK293	0	3.00E-29	0	0.026738064	440	175.6846792	-22.64147306	0.084538	0.415366002
GCATACAGTGATTTGATGAAAGG	TAATCCTGTTATTTGAAGAAGGG	chr10	-	100205794	100205816	6	HEK293	0	2.53E-37	0.068939394	0.155496403	537.5	186.9106517	-14.00655839	0.365545	0.441977763
GCATACAGTGATTTGATGAAAGG	GGGTACAGTAATTGGATAAATGG	chr10	-	100222750	100222772	5	HEK293	0	0	0	0.025513227	447.5	175.1777457	-13.06052206	0.346999	0.433397191
GCATACAGTGATTTGATGAAAGG	GGATTCACTGATTTTTTGAAGGG	chr10	+	100483678	100483700	5	HEK293	0	0	0	0.043250568	447.5	181.8764156	-21.26317363	0.15856	0.423747414
GCATACAGTGATTTGATGAAAGG	GGATTCATTAATTTTTTGAAGGG	chr10	-	100458432	100458454	6	HEK293	0	3.15E-29	0	0.026738064	440	175.6846792	-22.64147306	0.084538	0.415366002
GCATACAGTGATTTGATGAAAGG	GGATTCATTGATTTTTTGAAGGG	chr10	+	100545657	100545679	5	HEK293	0	0	0	0.043250568	447.5	181.8764156	-20.12477111	0.124109	0.422707851
GCATACAGTGATTTGATGAAAGG	GCAAACTGTCATTTTATTAGGGG	chr10	+	100629804	100629826	6	HEK293	0	0	0.006069094	0.008846807	372.5	131.783528	-21.2077365	0.049848	0.361616609
GCATACAGTGATTTGATGAAAGG	GGATTCATTAATTTTTTGAAGGG	chr10	-	100746434	100746456	6	HEK293	0	3.15E-29	0	0.026738064	440	175.6846792	-22.64147306	0.084538	0.415366002
GCATACAGTGATTTGATGAAAGG	GGATTCATTAATTTTTTGAAGGG	chr10	-	100700024	100700046	6	HEK293	0	3.15E-29	0	0.026738064	440	175.6846792	-22.64147306	0.084538	0.415366002
GCATACAGTGATTTGATGAAAGG	GGATTCATTGATTTTTTGAAGGG	chr10	-	100895681	100895703	5	HEK293	0	0	0	0.043250568	447.5	181.8764156	-20.12477111	0.124109	0.422707851
GCATACAGTGATTTGATGAAAGG	GGATTCATTAATTTTTTGAAGGG	chr10	-	100861923	100861945	6	HEK293	0	6.97E-33	0	0.026738064	440	175.6846792	-22.64147306	0.084538	0.415366002
GCATACAGTGATTTGATGAAAGG	GGATTCATTAATTTTTTGAAGGG	chr10	-	100915545	100915567	6	HEK293	0	3.15E-29	0	0.026738064	440	175.6846792	-22.64147306	0.084538	0.415366002
GCATACAGTGATTTGATGAAAGG	AAATACAGTGATTTTATCATAGG	chr10	-	101200143	101200165	5	HEK293	0	4.58E-22	0.026716141	0.021904176	380	140.9920452	-7.780673549	0.231129	0.44095117
GCATACAGTGATTTGATGAAAGG	GGATTCATTGATTTTTTGAAGGG	chr10	-	101174883	101174905	5	HEK293	0	0	0	0.043250568	447.5	181.8764156	-20.12477111	0.124109	0.422707851
GCATACAGTGATTTGATGAAAGG	ACATTCAATGAATGAATGAATGG	chr10	+	101418667	101418689	6	HEK293	0	1.57E-27	0	0.012373519	312.5	178.8495564	-14.27109077	0.213004	0.427583096
GCATACAGTGATTTGATGAAAGG	TCTGACAGCCATTTGCTGAAAGG	chr10	+	102087467	102087489	6	HEK293	0	3.08E-16	0	0.0606847	537.5	189.1584573	-16.3807617	0.3367	0.422064763
GCATACAGTGATTTGATGAAAGG	CCATGCAGTGATTATGTGGAGGG	chr10	+	102222537	102222559	6	HEK293	0	1.08E-22	0.003279883	0.001416694	310	141.629048	-24.04897661	0.048755	0.35767057
GCATACAGTGATTTGATGAAAGG	GGACTCATTGATTTTTTGAAGGG	chr10	-	102169258	102169280	6	HEK293	0	6.54E-35	0	0.029031557	440	179.8028156	-24.044409	0.085843	0.415366002
GCATACAGTGATTTGATGAAAGG	TCAGCCAGGGATAGGATGAATGG	chr10	+	102404214	102404236	6	HEK293	0	5.36E-12	0	0.021979569	410	189.5397945	-17.40509034	0.245457	0.425520954
GCATACAGTGATTTGATGAAAGG	GCCTTCTGTGATTTGAGAGAGGG	chr10	+	102621191	102621213	6	HEK293	0	2.20E-13	0.002082476	0.010277897	427.5	135.4430549	-22.17869604	0.064817	0.414044801
GCATACAGTGATTTGATGAAAGG	GCCTACATTGTTTTCTTGGATGG	chr10	+	102852340	102852362	6	HEK293	0	1.53E-20	0	0.005101795	275	144.6986519	-30.08337684	0.023203	0.330893214
GCATACAGTGATTTGATGAAAGG	GAATCCATTAATTTTGTGAATGG	chr10	+	103296932	103296954	6	HEK293	0	4.09E-12	0.005827506	0.026738064	440	175.6846792	-19.55765204	0.151706	0.427924303
GCATACAGTGATTTGATGAAAGG	GGATAAAGTGCTTTGAAAAGGGG	chr10	+	103387622	103387644	6	HEK293	0	0	0.072955791	0.006918585	305	124.996888	-22.58442725	0.204228	0.435610368
GCATACAGTGATTTGATGAAAGG	ACATACAATGATATAATCAAAGG	chr10	+	103574361	103574383	5	HEK293	0	1.62E-10	0.279250161	0.019807097	350	165.7705076	-6.250521283	0.493946	0.458444749
GCATACAGTGATTTGATGAAAGG	ATATGAAGTGGTTTGGTGAAGGG	chr10	-	103560318	103560340	6	HEK293	0	6.59E-28	0.068376623	0.036723986	440	189.9671864	-18.79637169	0.692373	0.446287784
GCATACAGTGATTTGATGAAAGG	GTAAACACTGATTGGAGGAAGGG	chr10	+	103875255	103875277	5	HEK293	0	7.80E-33	0	0.05449675	447.5	181.1612873	-19.99490144	0.145815	0.426026282
GCATACAGTGATTTGATGAAAGG	AAATAGAGTGATTTGTGGAGAGG	chr10	-	103879199	103879221	6	HEK293	0	1.19E-14	0	0.011049149	402.5	139.3618791	-16.54504291	0.101633	0.41879711
GCATACAGTGATTTGATGAAAGG	GAGGACAGTGATTTGAGGCCTGG	chr10	-	103876852	103876874	6	HEK293	0	1.88E-22	0.001536665	0.032651288	405	126.2866891	-17.73621859	0.079212	0.414539532
GCATACAGTGATTTGATGAAAGG	GCCAACAATGCTCTGATGGAAGG	chr10	+	103994268	103994290	6	HEK293	0	1.51E-06	0.024167562	0.042832231	342.5	165.8211789	-13.43041424	0.163558	0.436256772
GCATACAGTGATTTGATGAAAGG	GCTCACTGTGATCTGTTCAAGGG	chr10	-	104386806	104386828	6	HEK293	0	3.67E-13	0	0.005586838	372.5	160.8041395	-17.6086962	0.08746	0.411315866
GCATACAGTGATTTGATGAAAGG	GCGTGGAGTGAGTGAATGAATGG	chr10	+	104533755	104533777	6	HEK293	0	2.13E-31	0	0.007242887	312.5	179.6353893	-23.35409522	0.171645	0.419296486
GCATACAGTGATTTGATGAAAGG	TCATAAAGTCATTTTCTAAAAGG	chr10	+	104585096	104585118	6	HEK293	0	0	0	0.003264082	372.5	153.1034988	-16.94508422	0.134872	0.416059094
GCATACAGTGATTTGATGAAAGG	GCAGAATGTGCTTTGAAGATTGG	chr10	+	104681246	104681268	6	HEK293	0	5.91E-25	0.0325	0.023639872	372.5	147.4034405	-17.45409101	0.179951	0.436023968
GCATACAGTGATTTGATGAAAGG	GAACACTGTGATCTTATGACTGG	chr10	+	105145252	105145274	6	HEK293	0	0	0.005277231	0.019342766	342.5	152.4592772	-10.67286682	0.077391	0.426112925
GCATACAGTGATTTGATGAAAGG	GCAAACAGTGAGCTGGAGGATGG	chr10	+	105191878	105191900	6	HEK293	0	1.25E-35	0.007229612	0.002525508	207.5	129.6884421	-24.82415935	0.097181	0.396316158
GCATACAGTGATTTGATGAAAGG	ACAAACAGTTGTTAAATGAATGG	chr10	-	105369321	105369343	6	HEK293	0	8.21E-22	0.131872749	0.012855257	312.5	178.8583737	-19.5386324	0.338304	0.449789409
GCATACAGTGATTTGATGAAAGG	AAATACTGTGCTTTTGTGAAGGG	chr10	+	105927686	105927708	6	HEK293	0	3.02E-36	0.003146853	0.011110918	342.5	176.451288	-15.85774698	0.127579	0.421720133
GCATACAGTGATTTGATGAAAGG	GCAGACACTGTTTTAAGCAATGG	chr10	-	105971114	105971136	6	HEK293	0	0	0.006239878	0.007068897	275	145.9800334	-24.93548823	0.126384	0.396661994
GCATACAGTGATTTGATGAAAGG	ACATACATAGATTTAATGATGGG	chr10	+	106302134	106302156	5	HEK293	0	0	0.294957983	0.068282916	447.5	159.5957812	-0.913229315	0.595772	0.469134351
GCATACAGTGATTTGATGAAAGG	GGATTCATTAATTTTTTGAAGGG	chr10	+	106291056	106291078	6	HEK293	0	3.15E-29	0	0.026738064	440	175.6846792	-22.64147306	0.084538	0.415366002
GCATACAGTGATTTGATGAAAGG	GCAAACAGGTAATGGATGGATGG	chr10	-	106277222	106277244	6	HEK293	0	0	0	0.008262962	342.5	156.8715982	-24.44793653	0.099062	0.392284652
GCATACAGTGATTTGATGAAAGG	GTATTCATTAATTTTTTGAAGGG	chr10	+	106482693	106482715	6	HEK293	0	1.84E-20	0	0.026738064	440	175.6846792	-18.95709009	0.097793	0.420122603
GCATACAGTGATTTGATGAAAGG	GGATTCATTAATTTTTTGAAGGG	chr10	+	106733410	106733432	6	HEK293	0	1.09E-32	0	0.026738064	440	175.6846792	-22.64147306	0.084538	0.415366002
GCATACAGTGATTTGATGAAAGG	GAATAAAGTGAGTGTAGGAATGG	chr10	-	106658740	106658762	6	HEK293	0	5.09E-30	0	0.002909881	245	160.2255983	-25.8918457	0.050862	0.330573302
GCATACAGTGATTTGATGAAAGG	CTTAACATTGATTAGATGAAAGG	chr10	-	106779375	106779397	6	HEK293	0	5.04E-12	0.084449364	0.091652417	512.5	200.4193984	-2.7370846	0.296231	0.447463218
GCATACAGTGATTTGATGAAAGG	GGATTCATTTATTTTTTGAAGGG	chr10	+	107081328	107081350	6	HEK293	0	5.69E-24	0	0.026738064	440	175.6846792	-26.62530959	0.080358	0.390591083
GCATACAGTGATTTGATGAAAGG	GGATTCATTGATTTTTTGAAGGG	chr10	+	107140065	107140087	5	HEK293	0	0	0	0.043250568	447.5	181.8764156	-20.12477111	0.124109	0.422707851
GCATACAGTGATTTGATGAAAGG	CCATCAAATGATTAGATAAAGGG	chr10	+	107176353	107176375	6	HEK293	0	1.95E-26	0.14212828	0.011455773	440	173.5633611	-11.68761384	0.365998	0.451745075
GCATACAGTGATTTGATGAAAGG	AGAGACAGTGATAAAATGAAAGG	chr10	-	107116079	107116101	6	HEK293	0	1.25E-36	0.157837048	0.009732829	347.5	180.3408732	-11.06247125	0.241374	0.449245312
GCATACAGTGATTTGATGAAAGG	GGATTCATTGATTTTTTGAAGGG	chr10	+	107538238	107538260	5	HEK293	0	0	0	0.043250568	447.5	181.8764156	-20.12477111	0.124109	0.422707851
GCATACAGTGATTTGATGAAAGG	GGATTCATTAATTTTTTGAAGGG	chr10	-	107498651	107498673	6	HEK293	0	3.15E-29	0	0.026738064	440	175.6846792	-22.64147306	0.084538	0.415366002
GCATACAGTGATTTGATGAAAGG	GGATTCACTGATTTTTTGAAGGG	chr10	-	107656376	107656398	5	HEK293	0	0	0	0.043250568	447.5	181.8764156	-21.26317363	0.15856	0.423747414
GCATACAGTGATTTGATGAAAGG	GAAGACATGGACTTGCTGAAAGG	chr10	-	107772117	107772139	6	HEK293	0	1.46E-21	0	0.032564307	440	183.6222764	-18.50117822	0.198361	0.425361604
GCATACAGTGATTTGATGAAAGG	GGATTCATTAATTTTTTGAAGGG	chr10	-	107981180	107981202	6	HEK293	0	3.00E-29	0	0.026738064	440	175.6846792	-22.64147306	0.084538	0.415366002
GCATACAGTGATTTGATGAAAGG	GGATTCATTGATTTTTTGAAGGG	chr10	-	108230115	108230137	5	HEK293	0	0	0	0.043250568	447.5	181.8764156	-20.12477111	0.124109	0.422707851
GCATACAGTGATTTGATGAAAGG	GGATTCATTGATTTTTTGAAGGG	chr10	+	108607299	108607321	5	HEK293	0	0	0	0.043250568	447.5	181.8764156	-20.12477111	0.124109	0.422707851
GCATACAGTGATTTGATGAAAGG	GCAGACAGGGCTGTGAGTAAAGG	chr10	-	108458623	108458645	6	HEK293	0	1.17E-05	0.003166484	0.006236904	275	149.8277711	-25.01714518	0.084892	0.387248217
GCATACAGTGATTTGATGAAAGG	GAAAACACTGATTTGAAGCTAGG	chr10	+	109040408	109040430	6	HEK293	0	6.90E-31	0.014110028	0.033114896	402.5	123.7148721	-17.0808431	0.136624	0.426049398
GCATACAGTGATTTGATGAAAGG	TAATCCAGTCATTTGTTGATAGG	chr10	-	109056656	109056678	6	HEK293	0	1.27E-06	0	0.043689024	470	155.8539178	-14.49426663	0.181572	0.426856783
GCATACAGTGATTTGATGAAAGG	GTATACACTGATTTATAGAAGGG	chr10	-	109010011	109010033	5	HEK293	0	0	0	0.016859612	405	162.1786245	-12.69973095	0.20501	0.4273097
GCATACAGTGATTTGATGAAAGG	TCTTTCAGTTATTTTATTAAAGG	chr10	-	109077765	109077787	6	HEK293	0	0	0.019862491	0.030928162	440	170.3615887	-26.79652028	0.191804	0.409483629
GCATACAGTGATTTGATGAAAGG	GTATAAGTTGAGTTAATGAATGG	chr10	-	109148230	109148252	6	HEK293	0	6.34E-37	0.175257269	0.033990434	412.5	187.3678962	-12.99054711	0.226514	0.449134308
GCATACAGTGATTTGATGAAAGG	GAAGTCAGAGAGATGATGAAAGG	chr10	+	109395503	109395525	6	HEK293	0	5.05E-15	0.05312869	0.0712297	410	193.2228787	-18.72821638	0.472457	0.448947144
GCATACAGTGATTTGATGAAAGG	GGATAAACAGATTTGAGGGAGGG	chr10	+	109902811	109902833	6	HEK293	0	5.93E-19	0.016284775	0.029066622	470	155.9803077	-29.37821967	0.313276	0.411594591
GCATACAGTGATTTGATGAAAGG	GGATTCATTGATTTTTTGAAGGG	chr10	+	110072849	110072871	5	HEK293	0	0	0	0.043250568	447.5	181.8764156	-20.12477111	0.124109	0.422707851
GCATACAGTGATTTGATGAAAGG	GATTATAGTGATATAAAGAATGG	chr10	+	110067762	110067784	6	HEK293	0	1.26E-38	0.165658563	0.015146482	342.5	169.5535628	-17.6611802	0.430264	0.451923872
GCATACAGTGATTTGATGAAAGG	ATATGCAGTGATTTTTGGAAAGG	chr10	+	110122751	110122773	6	HEK293	0	2.51E-12	0	0.011394709	397.5	162.7901215	-16.78105768	0.047911	0.357833053
GCATACAGTGATTTGATGAAAGG	GGATTCATTGATTTTTTGAAGGG	chr10	-	109876783	109876805	5	HEK293	0	0	0	0.043250568	447.5	181.8764156	-20.12477111	0.124109	0.422707851
GCATACAGTGATTTGATGAAAGG	GGATTCACTGATTTTTTGAAGGG	chr10	+	110556341	110556363	5	HEK293	0	0	0	0.043250568	447.5	181.8764156	-21.26317363	0.15856	0.423747414
GCATACAGTGATTTGATGAAAGG	TTAATCAGGGACTTGATGAAAGG	chr10	-	110410468	110410490	6	HEK293	0	1.04E-12	0.09232053	0.184056071	507.5	202.7221992	-10.83117791	0.689052	0.449142919
GCATACAGTGATTTGATGAAAGG	GGATTCATTAATTTTTTGAAGGG	chr10	-	110484808	110484830	6	HEK293	0	3.00E-29	0	0.026738064	440	175.6846792	-22.64147306	0.084538	0.415366002
GCATACAGTGATTTGATGAAAGG	GGATTCATTGATTTTTTGAAGGG	chr10	-	110267314	110267336	5	HEK293	0	0	0	0.043250568	447.5	181.8764156	-20.12477111	0.124109	0.422707851
GCATACAGTGATTTGATGAAAGG	GGATTCATTGATTTTTTGAAGGG	chr10	-	110295528	110295550	5	HEK293	0	0	0	0.043250568	447.5	181.8764156	-20.12477111	0.124109	0.422707851
GCATACAGTGATTTGATGAAAGG	AAATACTTTGGTTTTATGAAAGG	chr10	-	110613336	110613358	6	HEK293	0	0	0.016619318	0.063981669	410	190.639897	-13.53593612	0.166256	0.43477024
GCATACAGTGATTTGATGAAAGG	GCATATGGTGATTTGTGGTTTGG	chr10	+	110727758	110727780	6	HEK293	0	3.07E-26	0	0.0022637	335	106.4706984	-14.89690378	0.103357	0.397763623
GCATACAGTGATTTGATGAAAGG	GGATTCATTAATTTTTTGAAGGG	chr10	+	110853195	110853217	6	HEK293	0	3.15E-29	0	0.026738064	440	175.6846792	-22.64147306	0.084538	0.415366002
GCATACAGTGATTTGATGAAAGG	GGATTCATTGATTTTTTGAAGGG	chr10	-	110755156	110755178	5	HEK293	0	0	0	0.043250568	447.5	181.8764156	-20.12477111	0.124109	0.422707851
GCATACAGTGATTTGATGAAAGG	GCATTCCGTGAGTCCATGGATGG	chr10	+	111073392	111073414	6	HEK293	0	9.95E-29	0.00232438	0.002662101	245	148.8181926	-20.66698559	0.038166	0.353751165
GCATACAGTGATTTGATGAAAGG	GGATTCATTAATTTTTTGAAGGG	chr10	-	110986419	110986441	6	HEK293	0	3.00E-29	0	0.026738064	440	175.6846792	-22.64147306	0.084538	0.415366002
GCATACAGTGATTTGATGAAAGG	GAACAAAGTGCTTTGTTAAATGG	chr10	+	111153864	111153886	6	HEK293	0	0	0	0.007267954	372.5	164.9585731	-20.27447629	0.153033	0.417094119
GCATACAGTGATTTGATGAAAGG	GGATTCACTAATTTTTTGAATGG	chr10	+	111299295	111299317	6	HEK293	0	2.46E-23	0	0.026738064	440	175.6846792	-23.77987557	0.10738	0.420122603
GCATACAGTGATTTGATGAAAGG	GGATTCATTGATTTTTTGAAGGG	chr10	-	111130175	111130197	5	HEK293	0	0	0	0.043250568	447.5	181.8764156	-20.12477111	0.124109	0.422707851
GCATACAGTGATTTGATGAAAGG	GGATTCATTGATTTTTTGAAGGG	chr10	+	111444279	111444301	5	HEK293	0	0	0	0.043250568	447.5	181.8764156	-20.12477111	0.124109	0.422707851
GCATACAGTGATTTGATGAAAGG	GGATTCATTAATTTTTTGAAGGG	chr10	-	111367747	111367769	6	HEK293	0	3.00E-29	0	0.026738064	440	175.6846792	-22.64147306	0.084538	0.415366002
GCATACAGTGATTTGATGAAAGG	GGATTCATTGATTTTTTGAAGGG	chr10	-	111415293	111415315	5	HEK293	0	0	0	0.043250568	447.5	181.8764156	-20.12477111	0.124109	0.422707851
GCATACAGTGATTTGATGAAAGG	GGATTCATTAATTTTTTGAAGGG	chr10	+	111558244	111558266	6	HEK293	0	3.15E-29	0	0.026738064	440	175.6846792	-22.64147306	0.084538	0.415366002
GCATACAGTGATTTGATGAAAGG	GGATTCATTGATTTTTTGAAGGG	chr10	+	111575144	111575166	5	HEK293	0	0	0	0.043250568	447.5	181.8764156	-20.12477111	0.124109	0.422707851
GCATACAGTGATTTGATGAAAGG	GGATTCATTAATTTTTTGAAGGG	chr10	-	111588632	111588654	6	HEK293	0	3.15E-29	0	0.026738064	440	175.6846792	-22.64147306	0.084538	0.415366002
GCATACAGTGATTTGATGAAAGG	GGACATAGTGATTTTATAAATGG	chr10	+	111784315	111784337	5	HEK293	0	8.29E-18	0.041338275	0.030572626	447.5	175.4700611	-15.04688809	0.227214	0.439692843
GCATACAGTGATTTGATGAAAGG	TCATCCATTCATTTGTTGATGGG	chr10	-	112298216	112298238	6	HEK293	0	0.000502366	0	0.043689024	470	152.9941008	-17.14244714	0.086786	0.420114519
GCATACAGTGATTTGATGAAAGG	GAATCCAAAGTTTTGTTGAAAGG	chr10	-	112429255	112429277	6	HEK293	0	5.51E-11	0	0.036734127	440	184.6935731	-25.45632534	0.148795	0.39700535
GCATACAGTGATTTGATGAAAGG	GTAACCAGTGTTTTGATGTTGGG	chr10	+	112828842	112828864	6	HEK293	0	0	0.021516945	0.047737058	372.5	140.2823964	-15.78085642	0.240388	0.440336453
GCATACAGTGATTTGATGAAAGG	GTGTACACTGCTTGGATGACAGG	chr10	-	113207298	113207320	6	HEK293	0	4.61E-06	0	0.022264261	342.5	157.9253148	-20.1377233	0.117539	0.421159796
GCATACAGTGATTTGATGAAAGG	GCATTCCGTGAGTCCATGGATGG	chr10	+	113429605	113429627	6	HEK293	0	0	0.00232438	0.002662101	245	148.8181926	-20.66698559	0.038166	0.353751165
GCATACAGTGATTTGATGAAAGG	GGATTCATTGATTTTTTGAAGGG	chr10	-	113400040	113400062	5	HEK293	0	0	0	0.043250568	447.5	181.8764156	-20.12477111	0.124109	0.422707851
GCATACAGTGATTTGATGAAAGG	GGATTCATTAATTTTTTGAAGGG	chr10	-	113576610	113576632	6	HEK293	0	3.00E-29	0	0.026738064	440	175.6846792	-22.64147306	0.084538	0.415366002
GCATACAGTGATTTGATGAAAGG	TCATACAGTGCTTTAAACATAGG	chr10	+	113927944	113927966	6	HEK293	0	2.38E-13	0.057366947	0.003095486	207.5	112.8158504	-16.7526901	0.249289	0.415244533
GCATACAGTGATTTGATGAAAGG	GGATTCATTGATTTTTTGAAGGG	chr10	-	113801526	113801548	5	HEK293	0	0	0	0.043250568	447.5	181.8764156	-20.12477111	0.124109	0.422707851
GCATACAGTGATTTGATGAAAGG	GGATTCATTAATTTTTTGAAAGG	chr10	-	113825195	113825217	6	HEK293	0	4.54E-21	0	0.026738064	440	175.6846792	-22.64147306	0.083941	0.415366002
GCATACAGTGATTTGATGAAAGG	GGATTCATTAATTTTTTGAAGGG	chr10	-	113866729	113866751	6	HEK293	0	3.15E-29	0	0.026738064	440	175.6846792	-22.64147306	0.084538	0.415366002
GCATACAGTGATTTGATGAAAGG	GCATACATTTACTTAATGCCAGG	chr10	-	113913546	113913568	6	HEK293	0	0	0.021290896	0.00985824	275	118.8997247	-6.376588507	0.176059	0.423899814
GCATACAGTGATTTGATGAAAGG	GGATTCATTAATTTTTTGAAAGG	chr10	-	114013840	114013862	6	HEK293	0	4.54E-21	0	0.026738064	440	175.6846792	-22.64147306	0.083941	0.415366002
GCATACAGTGATTTGATGAAAGG	GCATTTTGTTATTTGATGGCAGG	chr10	-	113971078	113971100	6	HEK293	0	8.34E-16	0.010229694	0.031787423	472.5	138.4651789	-11.45934276	0.092026	0.428184369
GCATACAGTGATTTGATGAAAGG	GCAGACATTCATTTAAAGCATGG	chr10	+	114360593	114360615	6	HEK293	0	7.12E-31	0.016227181	0.019034379	372.5	141.893714	-20.53265715	0.11251	0.428040725
GCATACAGTGATTTGATGAAAGG	GCATTAAGAGGTTTGAGGGATGG	chr10	-	114621991	114622013	6	HEK293	0	0	0.008991324	0.015669962	372.5	151.8017209	-25.66348269	0.277103	0.407315426
GCATACAGTGATTTGATGAAAGG	GGAGCCATTGATTTGCAGAAAGG	chr10	+	115086574	115086596	6	HEK293	0	4.20E-16	0	0.042107764	470	173.0237261	-26.07613026	0.174885	0.397980361
GCATACAGTGATTTGATGAAAGG	GGATGAAGTGAGATGATGGAAGG	chr10	-	115046515	115046537	6	HEK293	0	0	0.060372671	0.023527116	342.5	165.5222751	-26.49376443	0.392819	0.42252145
GCATACAGTGATTTGATGAAAGG	GCACACAGTGAACTGGTGATGGG	chr10	-	115162779	115162801	5	HEK293	0	2.09E-24	0.047154084	0.013137934	282.5	145.4849532	-6.617537082	0.319016	0.444439948
GCATACAGTGATTTGATGAAAGG	GGATTCAGTGATTTTCAGAACGG	chr10	+	115479680	115479702	5	HEK293	0	3.22E-23	0	0.016859612	405	163.9901215	-21.0318472	0.095588	0.41910219
GCATACAGTGATTTGATGAAAGG	GGATTCATTGATTTTTTGAAGGG	chr10	-	115434345	115434367	5	HEK293	0	0	0	0.043250568	447.5	181.8764156	-20.12477111	0.124109	0.422707851
GCATACAGTGATTTGATGAAAGG	GGGTACAGCAACGTGATGAATGG	chr10	+	115897079	115897101	6	HEK293	0	0	0.090516826	0.064684118	410	189.8650622	-16.40497786	0.667161	0.451880356
GCATACAGTGATTTGATGAAAGG	GATTACATTGATATTTTGAATGG	chr10	+	115953753	115953775	6	HEK293	0	7.77E-10	0	0.011077919	342.5	171.937415	-19.7242194	0.096834	0.4198334
GCATACAGTGATTTGATGAAAGG	GCATAGAGCCAAGTGAGGAATGG	chr10	+	116151602	116151624	6	HEK293	0	1.12E-15	0.004532756	0.015280475	342.5	167.8609672	-19.66251376	0.159211	0.42763369
GCATACAGTGATTTGATGAAAGG	GGGTGCGGTGATGTGAGGAAAGG	chr10	+	116298379	116298401	6	HEK293	0	2.74E-10	0.00663104	0.063803179	440	181.8750676	-27.40115056	0.133054	0.406345165
GCATACAGTGATTTGATGAAAGG	TCCTACATTTAGTGGATGAATGG	chr10	-	116381494	116381516	6	HEK293	0	0	0	0.041530643	410	188.8251615	-17.35973751	0.072672	0.417593306
GCATACAGTGATTTGATGAAAGG	TAATAGTGTCTTTTGATGAATGG	chr10	-	116460717	116460739	6	HEK293	0	2.77E-25	0.01958042	0.128132866	507.5	201.1690151	-18.39485685	0.389385	0.437952478
GCATACAGTGATTTGATGAAAGG	TCATAGAATGAGTTCAGGAATGG	chr10	+	116793582	116793604	6	HEK293	0	1.69E-17	0.00802139	0.019719472	342.5	169.0049659	-21.52146645	0.059796	0.423143176
GCATACAGTGATTTGATGAAAGG	GGATTCATTGAGTTTTTGAAGGG	chr10	+	117016063	117016085	6	HEK293	0	0	0	0.014283526	342.5	172.9603151	-25.94502523	0.044562	0.335474313
GCATACAGTGATTTGATGAAAGG	GGATTCATTAATTTTTTGAAGGG	chr10	+	117124987	117125009	6	HEK293	0	3.15E-29	0	0.026738064	440	175.6846792	-22.64147306	0.084538	0.415366002
GCATACAGTGATTTGATGAAAGG	GGATTCATTAATTTTTTGAAGGG	chr10	+	117293069	117293091	6	HEK293	0	3.15E-29	0	0.026738064	440	175.6846792	-22.64147306	0.084538	0.415366002
GCATACAGTGATTTGATGAAAGG	GGATTCATTGATTTTTTGAAGGG	chr10	-	116893984	116894006	5	HEK293	0	0	0	0.043250568	447.5	181.8764156	-20.12477111	0.124109	0.422707851
GCATACAGTGATTTGATGAAAGG	GGATTCATGGATTTTTTGAAGGG	chr10	+	117248191	117248213	6	HEK293	0	0	0	0.017738281	440	176.7166352	-25.82492509	0.089055	0.389594207
GCATACAGTGATTTGATGAAAGG	GGACAGAATGAAATGATGAAGGG	chr10	-	117579731	117579753	6	HEK293	0	3.89E-16	0.124650797	0.070530226	410	193.5851781	-20.32007687	0.377922	0.454073807
GCATACAGTGATTTGATGAAAGG	CCACAAAGTGGTTGGAGGAATGG	chr10	+	117653707	117653729	6	HEK293	0	0	0	0.012367293	342.5	175.2850366	-21.22897969	0.119621	0.4198334
GCATACAGTGATTTGATGAAAGG	GCCCACAGTAAGATGATGGAGGG	chr10	+	117753098	117753120	6	HEK293	0	0	0.033597285	0.034970549	342.5	162.4432427	-16.70726838	0.200019	0.437070828
GCATACAGTGATTTGATGAAAGG	GCATACATTACGTTGATTCATGG	chr10	-	117682520	117682542	6	HEK293	0	2.09E-11	0.016091954	0.009506665	310	138.5909292	-17.14970322	0.065328	0.42022455
GCATACAGTGATTTGATGAAAGG	GCATCCAGTGAATAGAGGCCAGG	chr10	-	117797960	117797982	6	HEK293	0	2.70E-15	0.001369827	0.002357392	207.5	107.284684	-16.33835224	0.049089	0.335145195
GCATACAGTGATTTGATGAAAGG	TAATACTGTAATTAAATGAAAGG	chr10	-	118315293	118315315	6	HEK293	0	2.35E-20	0.173024361	0.015820073	410	183.3388766	-7.354642486	0.538949	0.454489932
GCATACAGTGATTTGATGAAAGG	GCTTCCAGGGATATGAAGCATGG	chr10	-	118549327	118549349	6	HEK293	0	0	0.016690814	0.018154306	372.5	149.7904681	-24.78615359	0.12044	0.403030973
GCATACAGTGATTTGATGAAAGG	GAATAAAGTAATTTTTTAAAAGG	chr10	+	118718219	118718241	6	HEK293	0	0	0	0.003232314	372.5	152.8634988	-17.74301416	0.139108	0.417094119
GCATACAGTGATTTGATGAAAGG	CCTTCCAGTCATTTGTTCAAAGG	chr10	-	118602588	118602610	6	HEK293	0	0	0	0.019849417	470	167.2801844	-28.68087691	0.101863	0.393623356
GCATACAGTGATTTGATGAAAGG	GGATTCATTAATTTTTTGAAGGG	chr10	+	118841503	118841525	6	HEK293	0	3.15E-29	0	0.026738064	440	175.6846792	-22.64147306	0.084538	0.415366002
GCATACAGTGATTTGATGAAAGG	GCAGACAGTGATGTGGGGGCAGG	chr10	-	118902816	118902838	6	HEK293	0	2.31E-17	0.000314384	0.002161355	237.5	100.2669426	-19.73250725	0.047745	0.335145195
GCATACAGTGATTTGATGAAAGG	ACAAGCAGAGATCGGATGAATGG	chr10	+	119071658	119071680	6	HEK293	0	0	0	0.021979569	410	189.5397945	-15.68962823	0.185313	0.423936206
GCATACAGTGATTTGATGAAAGG	TCATAAAGTCATATGATCCAGGG	chr10	-	119160387	119160409	6	HEK293	0	1.56E-33	0.025334272	0.008717835	372.5	144.3516258	-20.78138501	0.269473	0.43351335
GCATACAGTGATTTGATGAAAGG	GGATTCATTGATTTTTTGAAGGG	chr10	+	119595353	119595375	5	HEK293	0	0	0	0.043250568	447.5	181.8764156	-20.12477111	0.124109	0.422707851
GCATACAGTGATTTGATGAAAGG	TTATTCAGTAATTTGAAGCAAGG	chr10	-	119409212	119409234	6	HEK293	0	6.50E-10	0.034045787	0.073138655	470	158.5458326	-13.59344722	0.323985	0.446629457
GCATACAGTGATTTGATGAAAGG	TCACCCAGTGGCTTCATGAAGGG	chr10	-	119498885	119498907	6	HEK293	0	1.31E-23	0.054334365	0.046089284	312.5	186.4848743	-19.62204428	0.265192	0.446310655
GCATACAGTGATTTGATGAAAGG	GGATCCACTCATTTTACGAAAGG	chr10	+	120024615	120024637	6	HEK293	0	6.05E-16	0.008633821	0.0604266	440	171.986994	-24.79132831	0.121571	0.406345165
GCATACAGTGATTTGATGAAAGG	GTTTACAGTGAAATGGAGAATGG	chr10	+	120335851	120335873	6	HEK293	0	9.03E-17	0.036452235	0.007905242	275	160.5420421	-23.05589179	0.391201	0.43790709
GCATACAGTGATTTGATGAAAGG	GGATACAGGGTTTTGTTTAGGGG	chr10	+	120566493	120566515	6	HEK293	0	8.57E-36	0	0.003121554	305	126.5207768	-31.10401577	0.054663	0.331892721
GCATACAGTGATTTGATGAAAGG	GAATTAAGTGGTATGCTGAAGGG	chr10	+	120515816	120515838	6	HEK293	0	3.84E-17	0	0.014076505	342.5	180.4678659	-22.77281776	0.344934	0.430172226
GCATACAGTGATTTGATGAAAGG	ACCTACAGTGAGCCAATGAAAGG	chr10	+	120853589	120853611	6	HEK293	0	0	0.040942693	0.004721512	285	173.2103728	-12.3360711	0.156768	0.431141687
GCATACAGTGATTTGATGAAAGG	GAGTCCAGGGTTTTTATGAAGGG	chr10	-	120751023	120751045	6	HEK293	0	1.75E-12	0.006046863	0.055901909	410	190.3467944	-28.52164419	0.13795	0.40596518
GCATACAGTGATTTGATGAAAGG	GCAGAAAGTGTCTTGAGGAAGGG	chr10	+	120981847	120981869	5	HEK293	0	0	0.019902698	0.058948659	350	180.4081208	-17.92615175	0.334981	0.445341521
GCATACAGTGATTTGATGAAAGG	AAATTCAATGATTTGTTGGAAGG	chr10	-	120860868	120860890	6	HEK293	0	6.78E-07	0	0.035477667	470	164.1354372	-17.28578947	0.164367	0.420239443
GCATACAGTGATTTGATGAAAGG	GAATACTAACATTTGATGATAGG	chr10	-	121142190	121142212	6	HEK293	0	2.34E-07	0.070909091	0.104947877	542.5	164.9878855	-10.54094407	0.407174	0.443330829
GCATACAGTGATTTGATGAAAGG	TAGTGCAGTGATTTGATCCATGG	chr10	-	121352642	121352664	6	HEK293	0	1.03E-30	0.031527094	0.039862047	472.5	158.5723468	-15.60005334	0.234106	0.436689732
GCATACAGTGATTTGATGAAAGG	GCCTAAAATGTTTTTAAGAAAGG	chr10	-	121624802	121624824	6	HEK293	0	1.63E-30	0.009329446	0.021514333	342.5	169.9629827	-21.48209712	0.08261	0.423143176
GCATACAGTGATTTGATGAAAGG	GGATTCATTGATTTTTTGAAGGG	chr10	+	121912062	121912084	5	HEK293	0	0	0	0.043250568	447.5	181.8764156	-20.12477111	0.124109	0.422707851
GCATACAGTGATTTGATGAAAGG	GGATTCATTAATTTTTTGAAGGG	chr10	+	121996770	121996792	6	HEK293	0	3.15E-29	0	0.026738064	440	175.6846792	-22.64147306	0.084538	0.415366002
GCATACAGTGATTTGATGAAAGG	ACATACAGTGGAATGATAATGGG	chr10	+	122097366	122097388	6	HEK293	0	2.05E-37	0.134584615	0.005712279	212.5	130.7935621	-8.708117951	0.153294	0.43830688
GCATACAGTGATTTGATGAAAGG	CCAGAGAGTGCTGTGACGAAGGG	chr10	-	122153667	122153689	6	HEK293	0	1.64E-18	0.016441359	0.03212176	342.5	177.4249007	-20.40463398	0.118483	0.429083001
GCATACAGTGATTTGATGAAAGG	AGCTACAGGGCTTTGAGGAAAGG	chr10	-	122023084	122023106	6	HEK293	0	5.14E-15	0.007816692	0.082651572	442.5	184.8560249	-15.62161449	0.088268	0.426973359
GCATACAGTGATTTGATGAAAGG	GGATTCATTTATTTTTTGAAGGG	chr10	-	122433933	122433955	6	HEK293	0	0	0	0.026738064	440	175.6846792	-26.62530959	0.080358	0.390591083
GCATACAGTGATTTGATGAAAGG	TCCTGGAGTGGTTTGATAAATGG	chr10	+	122874062	122874084	6	HEK293	0	4.08E-37	0.069428571	0.042073442	440	181.544279	-19.4048108	0.388276	0.449047545
GCATACAGTGATTTGATGAAAGG	GGATTCATTAATTTTTTGAAGGG	chr10	-	122673516	122673538	6	HEK293	0	3.15E-29	0	0.026738064	440	175.6846792	-22.64147306	0.084538	0.415366002
GCATACAGTGATTTGATGAAAGG	GGATTCATTGATTTTTTGAAGGG	chr10	+	122902544	122902566	5	HEK293	0	0	0	0.043250568	447.5	181.8764156	-20.12477111	0.124109	0.422707851
GCATACAGTGATTTGATGAAAGG	GAACACATGGAATTGAAGAAAGG	chr10	+	123062003	123062025	6	HEK293	0	5.60E-10	0.077684407	0.0735936	440	179.9245912	-16.40668875	0.216783	0.447444912
GCATACAGTGATTTGATGAAAGG	GCTTCCACTGGCCTGATGAAAGG	chr10	-	123369232	123369254	6	HEK293	0	1.19E-19	0.10558905	0.063208839	347.5	188.4383583	-19.9523398	0.229432	0.449262022
GCATACAGTGATTTGATGAAAGG	ACATACAGTGATAGAAACAAAGG	chr10	+	123509014	123509036	6	HEK293	0	0	0	0.000756094	212.5	135.0450289	-18.98924046	0.101831	0.393408906
GCATACAGTGATTTGATGAAAGG	TAATACAGTAATTTTAAGAATGG	chr10	+	123584571	123584593	5	HEK293	0	1.98E-21	0.051717172	0.091420092	447.5	177.5751309	-6.96175953	0.413752	0.455895665
GCATACAGTGATTTGATGAAAGG	GTATACAGTGGTCTGGTCAGTGG	chr10	-	123595728	123595750	6	HEK293	0	1.43E-14	0.03266857	0.001977154	207.5	120.9812367	-19.4837735	0.153605	0.424534257
GCATACAGTGATTTGATGAAAGG	ACATACAGTCACCTGGTGAAGGG	chr10	+	123916954	123916976	5	HEK293	0	0	0.051779246	0.028654165	350	178.5044167	-10.08593906	0.428646	0.450840955
GCATACAGTGATTTGATGAAAGG	GAAGACAGTTTTGTGATTAAAGG	chr10	-	123983007	123983029	6	HEK293	0	8.04E-20	0.019762846	0.024894243	342.5	169.5419261	-25.31181512	0.135765	0.405328034
GCATACAGTGATTTGATGAAAGG	TCACACATTGATCTGCTCAAGGG	chr10	+	124431788	124431810	6	HEK293	0	8.41E-14	0	0.008459061	372.5	160.6155033	-10.68420725	0.101105	0.419015239
GCATACAGTGATTTGATGAAAGG	GAAAACATTGACTTAATGACTGG	chr10	-	124320562	124320584	6	HEK293	0	0	0.043862695	0.036004104	342.5	153.5258611	-11.28295052	0.215171	0.444139118
GCATACAGTGATTTGATGAAAGG	GGATTCATTAATTTTTTGAAGGG	chr10	+	124569148	124569170	6	HEK293	0	3.15E-29	0	0.026738064	440	175.6846792	-22.64147306	0.084538	0.415366002
GCATACAGTGATTTGATGAAAGG	AAATCCAGTGATCAGAGGAAGGG	chr10	-	124410843	124410865	6	HEK293	0	2.16E-11	0.018817096	0.014254016	342.5	173.1470637	-13.17495423	0.191004	0.43559762
GCATACAGTGATTTGATGAAAGG	GGATTCATTAATTTTTTGAAGGG	chr10	+	124678633	124678655	6	HEK293	0	3.00E-29	0	0.026738064	440	175.6846792	-22.64147306	0.084538	0.415366002
GCATACAGTGATTTGATGAAAGG	GATTTCTGTGATTTCATGAGTGG	chr10	+	125032831	125032853	6	HEK293	0	6.66E-12	0.017033268	0.049281569	440	161.0158777	-19.76671203	0.119703	0.432162388
GCATACAGTGATTTGATGAAAGG	TGACACAGTGACTTAAAGAATGG	chr10	+	125977290	125977312	6	HEK293	0	0	0.214054619	0.032594169	342.5	172.7771669	-4.975114298	0.550347	0.458527131
GCATACAGTGATTTGATGAAAGG	GCATTTTGTGGTTTGGAGAATGG	chr10	-	125940421	125940443	6	HEK293	0	1.86E-25	0.009848485	0.009385371	375	166.8378945	-20.28354712	0.10465	0.422800865
GCATACAGTGATTTGATGAAAGG	TCATGCAGGGTTTTGCTGAGAGG	chr10	-	125950946	125950968	6	HEK293	0	2.00E-16	0	0.016085957	372.5	150.8957901	-21.76577569	0.074965	0.414044801
GCATACAGTGATTTGATGAAAGG	GCCTACATTGATTGATTGATTGG	chr10	-	126108698	126108720	6	HEK293	0	1.55E-23	0	0.001831004	310	132.899951	-15.78563231	0.029933	0.355894034
GCATACAGTGATTTGATGAAAGG	CTTTACAGTAATTTAATGAAGGG	chr10	-	126669294	126669316	5	HEK293	0	0	0.40264234	0.22834942	517.5	198.033242	1.723807244	0.759866	0.471027692
GCATACAGTGATTTGATGAAAGG	GCATAAAGTAGTTGAATGCATGG	chr10	-	126709950	126709972	6	HEK293	0	0	0	0.002426724	245	147.1979897	-21.27452912	0.287872	0.421268641
GCATACAGTGATTTGATGAAAGG	TCCTCCAGTGATTTGGCCAACGG	chr10	+	126884575	126884597	6	HEK293	0	0	0.013851695	0.008297531	427.5	151.2858098	-22.12928203	0.116116	0.422800865
GCATACAGTGATTTGATGAAAGG	TGATAAAGTGATGTGAAGAAAGG	chr10	+	127064895	127064917	5	HEK293	0	2.02E-12	0.089873076	0.086718862	447.5	185.4885844	-8.312184758	0.510513	0.456842496
GCATACAGTGATTTGATGAAAGG	GTAGACATTGATTTTAATAATGG	chr10	+	127166665	127166687	6	HEK293	0	1.69E-12	0.018037518	0.012984669	372.5	151.9701171	-23.79217239	0.132116	0.426708633
GCATACAGTGATTTGATGAAAGG	GGATTCATTAATTTTTTGAATGG	chr10	+	127304809	127304831	6	HEK293	0	8.13E-18	0	0.026738064	440	175.6846792	-22.64147306	0.084049	0.415366002
GCATACAGTGATTTGATGAAAGG	GCAGAAGGTGATTGGATCATGGG	chr10	+	127391099	127391121	6	HEK293	0	0	0	0.003230976	372.5	137.5571173	-19.57135407	0.131164	0.416059094
GCATACAGTGATTTGATGAAAGG	GGATTCATTAATTTTTTGAAGGG	chr10	-	127405479	127405501	6	HEK293	0	3.50E-34	0	0.026738064	440	175.6846792	-22.64147306	0.084538	0.415366002
GCATACAGTGATTTGATGAAAGG	GATCACATTTATTTGATGAAAGG	chr10	-	127518288	127518310	5	HEK293	0	8.64E-08	0.168685121	0.793288	615	208.2668466	-10.95891662	0.357688	0.450765221
GCATACAGTGATTTGATGAAAGG	GAATACAATGTTTTAAGAAAAGG	chr10	-	127737176	127737198	6	HEK293	0	0	0.017153993	0.007206491	275	146.6136334	-19.92554517	0.211546	0.429546487
GCATACAGTGATTTGATGAAAGG	GCGTAAAGTTATTCCATAAAAGG	chr10	-	128327549	128327571	6	HEK293	0	0	0.024872449	0.002734274	342.5	158.2247401	-17.40968452	0.120964	0.427349109
GCATACAGTGATTTGATGAAAGG	GGATTCATTAATTTTTTGAAGGG	chr10	-	128368062	128368084	6	HEK293	0	3.15E-29	0	0.026738064	440	175.6846792	-22.64147306	0.084538	0.415366002
GCATACAGTGATTTGATGAAAGG	GCAAAGTGTGATTTGATAGGAGG	chr10	+	128532392	128532414	6	HEK293	0	0	0.020680147	0.006830587	427.5	118.4483021	-12.7473263	0.085626	0.414286565
GCATACAGTGATTTGATGAAAGG	GCATTGAATGAATTGATCATAGG	chr10	+	128912666	128912688	6	HEK293	0	1.12E-12	0.041558442	0.015469833	372.5	140.3488454	-16.9620356	0.235806	0.437998284
GCATACAGTGATTTGATGAAAGG	GCACAGAGTGTTTGGGTGGATGG	chr10	-	128941000	128941022	6	HEK293	0	2.72E-22	0	0.00172364	275	148.2347218	-29.32694625	0.042051	0.330573302
GCATACAGTGATTTGATGAAAGG	TCAGTCATTGATTTCTTGAAGGG	chr10	-	129153597	129153619	6	HEK293	0	0	0	0.029311379	440	180.0428156	-23.46822112	0.09818	0.420122603
GCATACAGTGATTTGATGAAAGG	GAAAACAGTGAGTGAAGGAATGG	chr10	-	129462348	129462370	6	HEK293	0	0	0	0.004809721	245	161.1379823	-25.89605458	0.079608	0.38541292
GCATACAGTGATTTGATGAAAGG	TGAGACAGTGAATGAATGAATGG	chr10	-	129720481	129720503	6	HEK293	0	0	0	0.012373519	312.5	182.1240933	-15.05558164	0.366118	0.430172226
GCATACAGTGATTTGATGAAAGG	GCATAAAGTGATTTTGACAATGG	chr10	-	129885401	129885423	5	HEK293	0	5.63E-22	0.006478782	0.001926952	362.5	138.3091242	-13.28293252	0.269171	0.431862269
GCATACAGTGATTTGATGAAAGG	CCATACAGACTTTTCAGGAAAGG	chr10	-	129984388	129984410	6	HEK293	0	2.95E-35	0.00261923	0.020690388	345	166.4252669	-22.78337273	0.042376	0.361850537
GCATACAGTGATTTGATGAAAGG	GAATACACTGAATGAATAAAAGG	chr10	-	129966545	129966567	6	HEK293	0	1.07E-33	0	0.002472416	245	154.4745431	-17.47689641	0.231952	0.421268641
GCATACAGTGATTTGATGAAAGG	ACAAACAGCATTTTGATGAGAGG	chr10	+	130367181	130367203	6	HEK293	0	5.94E-15	0.086877828	0.086134688	442.5	163.6071996	-13.47982003	0.101478	0.443493147
GCATACAGTGATTTGATGAAAGG	GGAGACAGAGATTGGAGCAATGG	chr10	-	130289111	130289133	6	HEK293	0	4.94E-23	0	0.004410863	372.5	153.6779907	-29.92339771	0.10169	0.391270502
GCATACAGTGATTTGATGAAAGG	CCAAACAGTGAAGTGATGGGTGG	chr10	-	130330210	130330232	6	HEK293	0	5.87E-14	0.020355968	0.016541348	275	130.8253792	-11.80145137	0.131705	0.430035519
GCATACAGTGATTTGATGAAAGG	GCACAGAGTAATCTGCTGAATGG	chr10	+	130708247	130708269	5	HEK293	0	4.47E-24	0	0.033961739	447.5	183.5609332	-6.158204727	0.243221	0.431435046
GCATACAGTGATTTGATGAAAGG	GCAGGGGGTGAGTTGAGGAAGGG	chr10	-	131176865	131176887	6	HEK293	0	4.57E-22	0.009342561	0.048829542	445	181.7667037	-18.83200085	0.15525	0.432398581
GCATACAGTGATTTGATGAAAGG	ACATGAAGTGAGTTAATGCAGGG	chr10	+	131410805	131410827	6	HEK293	0	0	0.058584758	0.016454394	342.5	161.054574	-18.06851823	0.252818	0.441125906
GCATACAGTGATTTGATGAAAGG	GGATTCATTGATTTTTTGAAGGG	chr10	-	131373983	131374005	5	HEK293	0	0	0	0.043250568	447.5	181.8764156	-20.12477111	0.124109	0.422707851
GCATACAGTGATTTGATGAAAGG	GCACAAAGTGATTCGGAGAGTGG	chr10	-	131515273	131515295	6	HEK293	0	1.15E-27	0.013464209	0.001598255	305	127.0890945	-10.88170959	0.094779	0.425624843
GCATACAGTGATTTGATGAAAGG	GAAGACAGTGATTAGGTGGTAGG	chr10	-	131541306	131541328	6	HEK293	0	8.32E-15	0.012175325	0.002204334	305	118.8731896	-19.4179516	0.153801	0.415367544
GCATACAGTGATTTGATGAAAGG	GCAGGGAGTGAGTGGATGATGGG	chr10	-	131611123	131611145	6	HEK293	0	0	0	0.011874685	345	156.359211	-18.59870236	0.046318	0.358811621
GCATACAGTGATTTGATGAAAGG	GAAAACAGTGTTCTGGGGAAGGG	chr10	-	131622900	131622922	6	HEK293	0	5.97E-24	0.001903312	0.009044116	275	161.6824588	-25.72794333	0.089642	0.38541292
GCATACAGTGATTTGATGAAAGG	GGATTCATTAATTTTTTGAAGGG	chr10	+	132115591	132115613	6	HEK293	0	3.00E-29	0	0.026738064	440	175.6846792	-22.64147306	0.084538	0.415366002
GCATACAGTGATTTGATGAAAGG	GCCTTCAGTGGTGAGAGGAAGGG	chr10	-	131997466	131997488	6	HEK293	0	1.06E-10	0.001924564	0.007651295	245	166.62898	-23.48029148	0.07539	0.410080409
GCATACAGTGATTTGATGAAAGG	ACATACACAGAGTTTCTGAAGGG	chr10	-	132306330	132306352	6	HEK293	0	0	0	0.008811352	342.5	170.5288548	-17.49124467	0.083618	0.412346778
GCATACAGTGATTTGATGAAAGG	CCAAAAAGTAATTTTATGCATGG	chr10	-	132357325	132357347	6	HEK293	0	1.48E-37	0.008712845	0.030801822	440	164.1936581	-20.17892996	0.133347	0.426882084
GCATACAGTGATTTGATGAAAGG	AAGTGCAGTGATTTGGAGAAGGG	chr10	+	132502300	132502322	6	HEK293	0	0	0.029538461	0.041922326	472.5	176.469143	-14.06559324	0.199101	0.437528089
GCATACAGTGATTTGATGAAAGG	GCATCATGTGAATGGGTGAAAGG	chr10	-	132457335	132457357	6	HEK293	0	2.03E-25	0	0.003190066	345	174.6988042	-18.26059311	0.068127	0.411996605
GCATACAGTGATTTGATGAAAGG	GCATACATTTATTTGAACTCAGG	chr10	+	132606892	132606914	6	HEK293	0	6.84E-17	0.015782828	0.005641782	385	94.41340241	-5.716485769	0.151615	0.40986676
GCATACAGTGATTTGATGAAAGG	GCAAACAGTGATCTGTTTCACGG	chr10	-	132733116	132733138	5	HEK293	0	1.12E-16	0	0.003904178	312.5	134.1673204	-16.35922118	0.120164	0.41709347
GCATACAGTGATTTGATGAAAGG	GGATGCATTAATTTTTTGAAGGG	chr10	+	133305783	133305805	6	HEK293	0	1.73E-28	0	0.026738064	440	175.6846792	-23.98761042	0.08439	0.415366002
GCATACAGTGATTTGATGAAAGG	TCAACCAGTGCTTTAAAGAAAGG	chr10	-	133285994	133286016	6	HEK293	0	3.37E-17	0.047805789	0.036767812	342.5	173.2148637	-15.11856597	0.297664	0.442723341
GCATACAGTGATTTGATGAAAGG	GCAAACATTGACAGAATGAAAGG	chr10	-	133435072	133435094	6	HEK293	0	0	0	0.004655228	285	169.7649558	-9.802890435	0.217429	0.424587973
GCATACAGTGATTTGATGAAAGG	GCATAGAATGAAGTTATGCAGGG	chr10	+	133770086	133770108	6	HEK293	0	7.18E-25	0.003084172	0.00606677	245	149.7437565	-20.06397182	0.063227	0.411954434
GCATACAGTGATTTGATGAAAGG	GGATTCATTGAGTTTTTGAAGGG	chr10	+	133904168	133904190	6	HEK293	0	0	0	0.014283526	342.5	172.9603151	-25.94502523	0.044562	0.335474313
GCATACAGTGATTTGATGAAAGG	TCTTAAACTGCTTTGATGCAAGG	chr10	+	134164304	134164326	6	HEK293	0	0	0.033381629	0.068289178	440	174.4081154	-22.32475727	0.245944	0.442175476
GCATACAGTGATTTGATGAAAGG	CCAAACTGAGATTTGAAGGAGGG	chr10	+	134321196	134321218	6	HEK293	0	0	0.027636054	0.033139752	470	157.8493278	-20.83427481	0.14604	0.430120628
GCATACAGTGATTTGATGAAAGG	GCATTCTGTGAGTCCATGGATGG	chr10	+	134487186	134487208	6	HEK293	0	1.83E-18	0.00232438	0.002662101	245	148.8181926	-20.36050569	0.033204	0.353751165
GCATACAGTGATTTGATGAAAGG	GCCTACACTGATCCCTTGAAGGG	chr10	-	134563996	134564018	6	HEK293	0	1.09E-29	0	0.001635001	315	160.5382304	-14.88812939	0.040436	0.35676184
GCATACAGTGATTTGATGAAAGG	CCATTCAGTGATTTTATTATCGG	chr10	+	134715980	134716002	5	HEK293	0	2.04E-29	0.014842301	0.021904176	380	139.9437252	-13.66816319	0.226769	0.435828112
GCATACAGTGATTTGATGAAAGG	GGATTCATTAATTTTTTGAAGGG	chr10	-	135397233	135397255	6	HEK293	0	3.00E-29	0	0.026738064	440	175.6846792	-22.64147306	0.084538	0.415366002
GCATACAGTGATTTGATGAAAGG	ACAAACAGTGAGTGGATGGCTGG	chr11	+	1356991	1357013	6	HEK293	0	0	0	0.006368633	275	128.685515	-15.17925469	0.038158	0.354081643
GCATACAGTGATTTGATGAAAGG	GCATCCAGGGAAGGGCTGAATGG	chr11	+	1390606	1390628	6	HEK293	0	3.67E-08	0	0.001825475	280	165.4088681	-19.39691772	0.024795	0.353751165
GCATACAGTGATTTGATGAAAGG	TCATATAGTGACTAGAGGAGGGG	chr11	-	1374498	1374520	6	HEK293	0	9.87E-32	0.048992972	0.00470925	275	137.5350199	-12.52502666	0.098126	0.430097523
GCATACAGTGATTTGATGAAAGG	ACAGAAAGTCCTTTGATAAAAGG	chr11	+	1518428	1518450	6	HEK293	0	0	0.057857143	0.039299837	440	177.4952626	-18.15958357	0.301187	0.44344655
GCATACAGTGATTTGATGAAAGG	GGATTCTGTGACTTGATGGGTGG	chr11	+	2293957	2293979	6	HEK293	0	4.37E-26	0.030066447	0.028903369	372.5	137.2867989	-14.9710602	0.219184	0.437619575
GCATACAGTGATTTGATGAAAGG	GCAGACAATGAAATGATCAGTGG	chr11	+	2316784	2316806	6	HEK293	0	1.28E-14	0.12605042	0.009991886	275	133.0502288	-15.82041262	0.181244	0.442327257
GCATACAGTGATTTGATGAAAGG	GCATTGAGTGGCTAGAGGAACGG	chr11	+	2560621	2560643	6	HEK293	0	1.06E-23	0.008154075	0.00585671	245	167.1542161	-26.52811917	0.206994	0.401811157
GCATACAGTGATTTGATGAAAGG	GGATTCATTGATTTTTTGAAGGG	chr11	+	2658368	2658390	5	HEK293	0	0	0	0.043250568	447.5	181.8764156	-20.12477111	0.124109	0.422707851
GCATACAGTGATTTGATGAAAGG	GCTCACAGTGAGTTCAAGAAAGG	chr11	-	2769995	2770017	5	HEK293	0	2.89E-17	0.033217993	0.046964112	350	173.6891669	-15.19217774	0.116019	0.435926242
GCATACAGTGATTTGATGAAAGG	GGATTCATTGATTTTTTGAAAGG	chr11	+	3288603	3288625	5	HEK293	0	2.11E-32	0	0.043250568	447.5	181.8764156	-20.12477111	0.123233	0.422707851
GCATACAGTGATTTGATGAAAGG	GGATTCATTGATTTTTTGAAAGG	chr11	+	3334423	3334445	5	HEK293	0	0	0	0.043250568	447.5	181.8764156	-20.12477111	0.123233	0.422707851
GCATACAGTGATTTGATGAAAGG	GGATTCATGGATTTTTTGAAGGG	chr11	+	3517140	3517162	6	HEK293	0	0	0	0.017738281	440	176.7166352	-25.82492509	0.089055	0.389594207
GCATACAGTGATTTGATGAAAGG	GCATATATTCATTTTCTGAAGGG	chr11	+	3678422	3678444	5	HEK293	0	0	0	0.022965342	447.5	176.6270152	-13.06420166	0.106365	0.423038398
GCATACAGTGATTTGATGAAAGG	GGACATATTGGTTGGATGAAGGG	chr11	-	3643063	3643085	6	HEK293	0	0	0	0.030919172	410	192.9313307	-22.64513506	0.110511	0.41775361
GCATACAGTGATTTGATGAAAGG	GGGTAAACTGCTTTGATGATGGG	chr11	-	3564954	3564976	6	HEK293	0	2.70E-09	0.058302277	0.090401864	440	167.7785154	-19.46637073	0.390401	0.451355903
GCATACAGTGATTTGATGAAAGG	TCATATATTGGTGTGATTAATGG	chr11	+	4016000	4016022	6	HEK293	0	0	0.06560559	0.016513612	342.5	170.7614615	-18.92678258	0.141145	0.435292421
GCATACAGTGATTTGATGAAAGG	TGATTCATTGATTTTTTGAAGGG	chr11	+	4035236	4035258	6	HEK293	0	0	0	0.029311379	440	180.6764156	-15.21369201	0.118725	0.420122603
GCATACAGTGATTTGATGAAAGG	GGATTCATTAATTTTTTGAAGGG	chr11	-	4024002	4024024	6	HEK293	0	3.15E-29	0	0.026738064	440	175.6846792	-22.64147306	0.084538	0.415366002
GCATACAGTGATTTGATGAAAGG	GGATTCATTGATTTTTTGAAGGG	chr11	+	4322450	4322472	5	HEK293	0	0	0	0.043250568	447.5	181.8764156	-20.12477111	0.124109	0.422707851
GCATACAGTGATTTGATGAAAGG	GGATTCATTGATTTTTTGAAGGG	chr11	+	4373643	4373665	5	HEK293	0	0	0	0.043250568	447.5	181.8764156	-20.12477111	0.124109	0.422707851
GCATACAGTGATTTGATGAAAGG	GGATTCATTGATTTTTTGAAGGG	chr11	+	4424995	4425017	5	HEK293	0	0	0	0.043250568	447.5	181.8764156	-20.12477111	0.124109	0.422707851
GCATACAGTGATTTGATGAAAGG	GTATGCATTGATTTTTTGAAGGG	chr11	+	4428236	4428258	5	HEK293	0	4.34E-33	0	0.043250568	447.5	181.8764156	-17.78652551	0.143316	0.423747414
GCATACAGTGATTTGATGAAAGG	GAAAACATTGATTTGGATAATGG	chr11	+	4482945	4482967	6	HEK293	0	6.45E-11	0.014800015	0.008333444	427.5	148.8887128	-21.41102667	0.091096	0.422800865
GCATACAGTGATTTGATGAAAGG	GGATTCATTGATTTTTTGAAGGG	chr11	-	4286769	4286791	5	HEK293	0	0	0	0.043250568	447.5	181.8764156	-20.12477111	0.124109	0.422707851
GCATACAGTGATTTGATGAAAGG	GCATGTATTGAATGGATGGATGG	chr11	+	4810085	4810107	6	HEK293	0	3.41E-13	0	0.008798819	342.5	160.522594	-21.7584383	0.090816	0.41709347
GCATACAGTGATTTGATGAAAGG	GGATTCATTGATCTTTTGAATGG	chr11	-	5050085	5050107	6	HEK293	0	1.13E-32	0	0.011235212	342.5	171.177095	-20.73285519	0.06966	0.415077729
GCATACAGTGATTTGATGAAAGG	GAATACTGTGCTTTTCTGACAGG	chr11	+	5394856	5394878	6	HEK293	0	9.12E-10	0	0.004771216	275	139.3136881	-18.68709552	0.050042	0.354081643
GCATACAGTGATTTGATGAAAGG	GGATTCATTGATTTTTTGAAGGG	chr11	-	5379407	5379429	5	HEK293	0	0	0	0.043250568	447.5	181.8764156	-20.12477111	0.124109	0.422707851
GCATACAGTGATTTGATGAAAGG	GGATTCATTGATTTTTTTAAGGG	chr11	-	5204985	5205007	6	HEK293	0	0	0	0.005800943	372.5	155.2530823	-28.24694343	0.070174	0.386622767
GCATACAGTGATTTGATGAAAGG	ACACACAGTGATGATGTGAAAGG	chr11	+	5510959	5510981	6	HEK293	0	5.10E-21	0.002583642	0.001690182	315	163.2924474	-10.57586642	0.058897	0.416824944
GCATACAGTGATTTGATGAAAGG	GGATTCATTAATTTTTTGAAGGG	chr11	-	5436690	5436712	6	HEK293	0	3.00E-29	0	0.026738064	440	175.6846792	-22.64147306	0.084538	0.415366002
GCATACAGTGATTTGATGAAAGG	GCCTAGAGAGATTTGATGGAGGG	chr11	+	5627545	5627567	4	HEK293	0	0	0.074617347	0.185074529	552.5	182.1782357	-12.05672866	0.625039	0.446366137
GCATACAGTGATTTGATGAAAGG	GGATTCATTGATTTTTTGAAGGG	chr11	-	5501772	5501794	5	HEK293	0	0	0	0.043250568	447.5	181.8764156	-20.12477111	0.124109	0.422707851
GCATACAGTGATTTGATGAAAGG	GGATTCATTAATTTTTTGAAGGG	chr11	+	5735607	5735629	6	HEK293	0	3.00E-29	0	0.026738064	440	175.6846792	-22.64147306	0.084538	0.415366002
GCATACAGTGATTTGATGAAAGG	GCTTTCAGTAGTGTGTTGAAAGG	chr11	+	5875754	5875776	6	HEK293	0	2.58E-09	0	0.020929058	342.5	176.9741134	-26.21644559	0.11397	0.396273537
GCATACAGTGATTTGATGAAAGG	GTATTGAGTGATTTTGTGGAGGG	chr11	-	5706139	5706161	6	HEK293	0	1.55E-22	0.001702843	0.005695815	372.5	151.2422486	-31.0091083	0.190962	0.39639566
GCATACAGTGATTTGATGAAAGG	GGATTCATTAATTTTTTGAAGGG	chr11	-	6209626	6209648	6	HEK293	0	3.15E-29	0	0.026738064	440	175.6846792	-22.64147306	0.084538	0.415366002
GCATACAGTGATTTGATGAAAGG	GAATACATTGTTATGATGGAAGG	chr11	-	6195143	6195165	5	HEK293	0	2.05E-12	0.036309844	0.065922473	350	168.1827789	-18.41503315	0.225434	0.443225499
GCATACAGTGATTTGATGAAAGG	CCATTCATTGATTTCATTATGGG	chr11	-	6370796	6370818	6	HEK293	0	3.11E-12	0.017709563	0.014486889	372.5	135.6439083	-17.37135825	0.097662	0.426708633
GCATACAGTGATTTGATGAAAGG	GCCTACTGTGAGTTGATTCCTGG	chr11	+	6520562	6520584	6	HEK293	0	6.04E-09	0.002938871	0.005530853	330	112.8637856	-9.494442833	0.030723	0.34202067
GCATACAGTGATTTGATGAAAGG	GAAGAGAATGTTTTAATGAAGGG	chr11	+	6626640	6626662	6	HEK293	0	0	0.065816536	0.056138899	410	190.3634938	-23.11458552	0.290911	0.444232226
GCATACAGTGATTTGATGAAAGG	GCATACACTCATTTGTTGGATGG	chr11	-	6588100	6588122	4	HEK293	0	0	0	0.073762642	485	163.0720208	-14.78947995	0.240097	0.430729576
GCATACAGTGATTTGATGAAAGG	GGATTCATTGATTTTTTGAAGGG	chr11	-	6751388	6751410	5	HEK293	0	0	0	0.043250568	447.5	181.8764156	-20.12477111	0.124109	0.422707851
GCATACAGTGATTTGATGAAAGG	CCAACCAGTAATTTGATGGGTGG	chr11	-	6708850	6708872	6	HEK293	0	2.73E-28	0.045518207	0.080011875	470	141.7607437	-7.532700555	0.284191	0.445818786
GCATACAGTGATTTGATGAAAGG	GGATTCATTAATTTTTTGAAGGG	chr11	+	6972921	6972943	6	HEK293	0	3.15E-29	0	0.026738064	440	175.6846792	-22.64147306	0.084538	0.415366002
GCATACAGTGATTTGATGAAAGG	GGATACACTAACTTTAGGAAAGG	chr11	-	6750002	6750024	6	HEK293	0	0	0.006361763	0.029729887	342.5	165.5592135	-21.62785522	0.129355	0.42792365
GCATACAGTGATTTGATGAAAGG	GAAGACAGGGTTCTCATGAATGG	chr11	-	6823878	6823900	6	HEK293	0	6.46E-14	0.018641645	0.021941216	312.5	181.7901938	-24.15022247	0.087198	0.424299182
GCATACAGTGATTTGATGAAAGG	GGATTCATTGATTTTTTGAAGGG	chr11	-	6928980	6929002	5	HEK293	0	0	0	0.043250568	447.5	181.8764156	-20.12477111	0.124109	0.422707851
GCATACAGTGATTTGATGAAAGG	GGATTCACTAATTTTTTGAAGGG	chr11	-	7004173	7004195	6	HEK293	0	1.42E-38	0	0.026738064	440	175.6846792	-23.77987557	0.108005	0.420122603
GCATACAGTGATTTGATGAAAGG	GGATTCATTAATTTTTTGAAGGG	chr11	-	7199451	7199473	6	HEK293	0	3.15E-29	0	0.026738064	440	175.6846792	-22.64147306	0.084538	0.415366002
GCATACAGTGATTTGATGAAAGG	TCATATAATGACTTGAGGAGAGG	chr11	+	7430612	7430634	6	HEK293	0	5.62E-17	0.079142493	0.031605704	372.5	146.0743876	-9.049779636	0.160557	0.440032169
GCATACAGTGATTTGATGAAAGG	GGAGACAGTCATTAGCTCAAAGG	chr11	-	7488500	7488522	6	HEK293	0	2.85E-24	0	0.002970364	372.5	156.3437198	-30.63349277	0.076263	0.38628008
GCATACAGTGATTTGATGAAAGG	CCTTACATTGAGTGGATAAAGGG	chr11	+	7625489	7625511	6	HEK293	0	0	0	0.009185675	342.5	168.3935647	-18.00958982	0.067029	0.412346778
GCATACAGTGATTTGATGAAAGG	GGATTCATTAATTTTTTGAAGGG	chr11	+	7682335	7682357	6	HEK293	0	3.15E-29	0	0.026738064	440	175.6846792	-22.64147306	0.084538	0.415366002
GCATACAGTGATTTGATGAAAGG	GTCTTCAGGTATTTGAAGAAAGG	chr11	-	7494324	7494346	6	HEK293	0	8.78E-09	0.038005285	0.135834939	537.5	184.8060522	-22.23664268	0.422161	0.439677658
GCATACAGTGATTTGATGAAAGG	GGATTCATTAATTTTTTGAAGGG	chr11	+	7833651	7833673	6	HEK293	0	3.15E-29	0	0.026738064	440	175.6846792	-22.64147306	0.084538	0.415366002
GCATACAGTGATTTGATGAAAGG	GGATTCATTAATTTTTTGAAGGG	chr11	+	7944764	7944786	6	HEK293	0	3.15E-29	0	0.026738064	440	175.6846792	-22.64147306	0.084538	0.415366002
GCATACAGTGATTTGATGAAAGG	ACCTAGAGCGATGTGATGAGAGG	chr11	-	7779217	7779239	6	HEK293	0	1.56E-11	0.035513336	0.038901713	440	163.8893152	-12.30247355	0.112238	0.434485632
GCATACAGTGATTTGATGAAAGG	GGATTCATTGATTTTTTGAAGGG	chr11	-	7759051	7759073	5	HEK293	0	0	0	0.043250568	447.5	181.8764156	-20.12477111	0.124109	0.422707851
GCATACAGTGATTTGATGAAAGG	GGATTCATTGATTTTTTGAGGGG	chr11	-	7788870	7788892	6	HEK293	0	0	0	0.012586801	372.5	143.5388157	-22.60230008	0.049567	0.357833053
GCATACAGTGATTTGATGAAAGG	GGATTCATTAATTTTTTGAAGGG	chr11	-	7885630	7885652	6	HEK293	0	0	0	0.026738064	440	175.6846792	-22.64147306	0.084538	0.415366002
GCATACAGTGATTTGATGAAAGG	ACCAGCAGTGCTTTGAAGAATGG	chr11	-	8237541	8237563	6	HEK293	0	1.53E-17	0.028212245	0.135272623	442.5	186.8938852	-18.10528883	0.092032	0.439063469
GCATACAGTGATTTGATGAAAGG	GCACACAGTGGGTGGAGGAAAGG	chr11	-	8240048	8240070	5	HEK293	0	3.11E-10	0	0.014517934	252.5	170.5549201	-15.79434802	0.091797	0.41755512
GCATACAGTGATTTGATGAAAGG	GGATTCATTAATTTTTTGAAGGG	chr11	-	8163758	8163780	6	HEK293	0	3.15E-29	0	0.026738064	440	175.6846792	-22.64147306	0.084538	0.415366002
GCATACAGTGATTTGATGAAAGG	GGATTCATTGATTGTTTGAAGGG	chr11	+	8467880	8467902	6	HEK293	0	0	0	0.004325702	377.5	169.0372309	-26.33540454	0.019121	0.332024376
GCATACAGTGATTTGATGAAAGG	GCGAACAGTGAGGAAATGAAAGG	chr11	+	8485844	8485866	6	HEK293	0	5.67E-21	0.022115126	0.004633053	285	172.3367728	-14.24700003	0.142796	0.425965384
GCATACAGTGATTTGATGAAAGG	GGATTCATTGATTTTTTGAAGGG	chr11	-	8421200	8421222	5	HEK293	0	0	0	0.043250568	447.5	181.8764156	-20.12477111	0.124109	0.422707851
GCATACAGTGATTTGATGAAAGG	GCATTAAATGATTAAATAAATGG	chr11	+	8658902	8658924	6	HEK293	0	1.65E-11	0.136199935	0.002954019	342.5	159.3563395	-11.62238796	0.504802	0.451787846
GCATACAGTGATTTGATGAAAGG	GAGAACAGTCATTGGAGGAAGGG	chr11	+	8717124	8717146	6	HEK293	0	4.21E-20	0	0.033125051	442.5	177.5413679	-25.69070422	0.053208	0.336059804
GCATACAGTGATTTGATGAAAGG	GCAGGCAGTAGTTTGCTGCAGGG	chr11	-	8488338	8488360	6	HEK293	0	1.41E-14	0	0.017610214	372.5	155.379834	-25.05813077	0.189226	0.399393303
GCATACAGTGATTTGATGAAAGG	AGATTCATTGATTTTTTGAAGGG	chr11	-	8514679	8514701	6	HEK293	0	0	0	0.029311379	440	180.6764156	-15.04369201	0.090884	0.420122603
GCATACAGTGATTTGATGAAAGG	CTATTCTCTGATTTCATGAAGGG	chr11	-	8502229	8502251	6	HEK293	0	0	0.017338034	0.115282286	507.5	195.5816607	-15.36105919	0.275076	0.429483306
GCATACAGTGATTTGATGAAAGG	ACATTTAATGATAAGATGAAGGG	chr11	-	9328487	9328509	6	HEK293	0	1.61E-26	0.130241188	0.021763731	410	189.4873739	-13.3803912	0.286099	0.447691312
GCATACAGTGATTTGATGAAAGG	GGACAGAGTGCTCTGCTGAAGGG	chr11	+	9782013	9782035	6	HEK293	0	1.40E-10	0	0.014076505	342.5	180.8825859	-21.25382855	0.123543	0.4198334
GCATACAGTGATTTGATGAAAGG	GCATACATAGATTTATTTATGGG	chr11	-	9887955	9887977	6	HEK293	0	0	0	0.001422623	305	115.684022	-13.21208523	0.19422	0.4109613
GCATACAGTGATTTGATGAAAGG	GCAAACTATGTTTTTATGATAGG	chr11	+	10041057	10041079	6	HEK293	0	5.96E-16	0.005494506	0.027199681	342.5	152.868697	-17.53702838	0.059878	0.423143176
GCATACAGTGATTTGATGAAAGG	GGATTCATTGATTTTTTGAAGGG	chr11	+	10250820	10250842	5	HEK293	0	0	0	0.043250568	447.5	181.8764156	-20.12477111	0.124109	0.422707851
GCATACAGTGATTTGATGAAAGG	GGATGCATTAATTTTTTGAAGGG	chr11	-	10197922	10197944	6	HEK293	0	7.99E-22	0	0.026738064	440	175.6846792	-23.98761042	0.08439	0.415366002
GCATACAGTGATTTGATGAAAGG	GGATTCATTGATTTTTTGAAGGG	chr11	-	10364370	10364392	5	HEK293	0	0	0	0.043250568	447.5	181.8764156	-20.12477111	0.124109	0.422707851
GCATACAGTGATTTGATGAAAGG	AGATACATTTATTAGATGACTGG	chr11	-	10412034	10412056	6	HEK293	0	1.55E-20	0.044731084	0.037846887	440	159.691662	-9.194165787	0.142647	0.437249519
GCATACAGTGATTTGATGAAAGG	GCTAACAGTGGTGTCATGCATGG	chr11	+	10524920	10524942	6	HEK293	0	3.74E-19	0.003216115	0.011479038	245	154.7139742	-27.9591315	0.048955	0.335113402
GCATACAGTGATTTGATGAAAGG	GATCACAGTGATTGGCTGGAGGG	chr11	+	10686229	10686251	6	HEK293	0	0	0	0.005160941	375	155.4827895	-23.14524861	0.047696	0.355249989
GCATACAGTGATTTGATGAAAGG	GCCTACAGAAGTTTGTTGCAAGG	chr11	+	10721152	10721174	6	HEK293	0	5.19E-12	0	0.010712455	375	153.0539737	-22.66777101	0.072354	0.414044801
GCATACAGTGATTTGATGAAAGG	GCATAAAGGGATTTAAAGCAAGG	chr11	-	10854644	10854666	5	HEK293	0	2.07E-34	0.059698362	0.011135312	380	146.3131031	-14.42905853	0.365034	0.444241519
GCATACAGTGATTTGATGAAAGG	GGATTCATTAATTTTTTGAAGGG	chr11	+	11218981	11219003	6	HEK293	0	3.15E-29	0	0.026738064	440	175.6846792	-22.64147306	0.084538	0.415366002
GCATACAGTGATTTGATGAAAGG	GGATTCATTGATTGTTTGAAGGG	chr11	+	11299004	11299026	6	HEK293	0	0	0	0.004325702	377.5	169.0372309	-26.33540454	0.019121	0.332024376
GCATACAGTGATTTGATGAAAGG	GTAAACAATGCTCTGATCAAGGG	chr11	+	11476854	11476876	6	HEK293	0	2.47E-14	0.065097809	0.02702958	342.5	171.4338455	-16.7140994	0.205813	0.440559934
GCATACAGTGATTTGATGAAAGG	GCATGCAGAGGTTCTAAGAAAGG	chr11	-	11414523	11414545	6	HEK293	0	3.71E-21	0.009460058	0.003221879	245	158.4894987	-22.65629326	0.095241	0.421555613
GCATACAGTGATTTGATGAAAGG	GGATTCATTGATTTTTTGAAGGG	chr11	+	11735797	11735819	5	HEK293	0	0	0	0.043250568	447.5	181.8764156	-20.12477111	0.124109	0.422707851
GCATACAGTGATTTGATGAAAGG	GGATTCATTGATTTTTTGAAGGG	chr11	-	11716588	11716610	5	HEK293	0	0	0	0.043250568	447.5	181.8764156	-20.12477111	0.124109	0.422707851
GCATACAGTGATTTGATGAAAGG	GGATTCATTGATTTTTTGAAGGG	chr11	+	12358957	12358979	5	HEK293	0	0	0	0.043250568	447.5	181.8764156	-20.12477111	0.124109	0.422707851
GCATACAGTGATTTGATGAAAGG	GCAGACACTGCTGTGAGCAAGGG	chr11	-	12504635	12504657	6	HEK293	0	2.34E-19	0.002248391	0.010207698	275	150.6877344	-24.00069129	0.070725	0.412806894
GCATACAGTGATTTGATGAAAGG	GATTAAAGTGACTTGTTTAAGGG	chr11	+	12751885	12751907	6	HEK293	0	0	0	0.006352742	372.5	163.8181564	-23.47009718	0.314924	0.426373282
GCATACAGTGATTTGATGAAAGG	GCATTCAGGGAGCTGGAGAATGG	chr11	-	12607466	12607488	6	HEK293	0	4.68E-12	0.009113693	0.004761016	275	156.0619417	-21.91628349	0.148777	0.422594417
GCATACAGTGATTTGATGAAAGG	ACAAACAGTTGTTAGGTGAAGGG	chr11	+	12799395	12799417	6	HEK293	0	0	0.026945153	0.008329911	342.5	175.7769693	-22.88009467	0.156173	0.428745563
GCATACAGTGATTTGATGAAAGG	GCAAGGAGTGAGTTTATGGAAGG	chr11	-	12920706	12920728	6	HEK293	0	0	0.004591837	0.015978604	345	160.180974	-25.11951202	0.040557	0.341674337
GCATACAGTGATTTGATGAAAGG	AGATACAGTGGTCTGAGCAATGG	chr11	-	12923030	12923052	6	HEK293	0	4.00E-32	0.017998962	0.010508662	275	154.4211514	-14.78764158	0.236096	0.433236357
GCATACAGTGATTTGATGAAAGG	GGAGTCATTGATTTTTTGAAGGG	chr11	-	13108112	13108134	6	HEK293	0	0	0	0.029031557	440	179.8028156	-26.13771841	0.099153	0.395255782
GCATACAGTGATTTGATGAAAGG	GCAGTAAGTTTTTTGGTGAAAGG	chr11	+	13363222	13363244	6	HEK293	0	0	0.010146104	0.032872268	442.5	184.34185	-20.56688391	0.16711	0.428276363
GCATACAGTGATTTGATGAAAGG	ACACATAGTGCTTGAATGAATGG	chr11	-	13142804	13142826	6	HEK293	0	4.79E-28	0	0.00844455	312.5	182.0641261	-15.08832542	0.147212	0.418129227
GCATACAGTGATTTGATGAAAGG	GGATTCATTGATTTTTTGAAGGG	chr11	+	13419045	13419067	5	HEK293	0	0	0	0.043250568	447.5	181.8764156	-20.12477111	0.124109	0.422707851
GCATACAGTGATTTGATGAAAGG	GGATTCATTGATTTTTTGAAGGG	chr11	+	13553175	13553197	5	HEK293	0	0	0	0.043250568	447.5	181.8764156	-20.12477111	0.124109	0.422707851
GCATACAGTGATTTGATGAAAGG	GGATTCATTAATTTTTTGAAGGG	chr11	+	13579464	13579486	6	HEK293	0	3.00E-29	0	0.026738064	440	175.6846792	-22.64147306	0.084538	0.415366002
GCATACAGTGATTTGATGAAAGG	GGATTCATTAATTTTTTGAAGGG	chr11	+	13647534	13647556	6	HEK293	0	3.00E-29	0	0.026738064	440	175.6846792	-22.64147306	0.084538	0.415366002
GCATACAGTGATTTGATGAAAGG	GGATTCATTAATTTTTTGAAGGG	chr11	-	13528813	13528835	6	HEK293	0	3.00E-29	0	0.026738064	440	175.6846792	-22.64147306	0.084538	0.415366002
GCATACAGTGATTTGATGAAAGG	GGATTCATTAATTTTTTGAAGGG	chr11	+	13818330	13818352	6	HEK293	0	3.15E-29	0	0.026738064	440	175.6846792	-22.64147306	0.084538	0.415366002
GCATACAGTGATTTGATGAAAGG	GGATTCATTGATTTTTTGAAGGG	chr11	-	13594494	13594516	5	HEK293	0	0	0	0.043250568	447.5	181.8764156	-20.12477111	0.124109	0.422707851
GCATACAGTGATTTGATGAAAGG	GGATTCACTGATTTTTTGAAGGG	chr11	-	13675983	13676005	5	HEK293	0	0	0	0.043250568	447.5	181.8764156	-21.26317363	0.15856	0.423747414
GCATACAGTGATTTGATGAAAGG	GGATTCATTGATTTTTTGAAGGG	chr11	+	13844512	13844534	5	HEK293	0	0	0	0.043250568	447.5	181.8764156	-20.12477111	0.124109	0.422707851
GCATACAGTGATTTGATGAAAGG	GGATTCATTGGTTTTTTGAAGGG	chr11	+	13957544	13957566	6	HEK293	0	0	0	0.016112514	342.5	174.4463319	-28.17366482	0.076919	0.390308525
GCATACAGTGATTTGATGAAAGG	TCCTAGAGTGATTTGAAAAGGGG	chr11	-	13921106	13921128	6	HEK293	0	0	0.060504202	0.012414618	402.5	130.9389717	-17.35541107	0.164182	0.433938665
GCATACAGTGATTTGATGAAAGG	GCCAAAAGTCATGTCATGAAGGG	chr11	-	13869535	13869557	6	HEK293	0	9.09E-24	0.00539301	0.035215261	410	184.9143375	-20.39342356	0.078029	0.422850114
GCATACAGTGATTTGATGAAAGG	GGATTCATGGATTTTTTGAAGGG	chr11	+	14192994	14193016	6	HEK293	0	0	0	0.017738281	440	176.7166352	-25.82492509	0.089055	0.389594207
GCATACAGTGATTTGATGAAAGG	GCATACAGTGGATGTTTTAAAGG	chr11	-	14162538	14162560	6	HEK293	0	0	0	0.000217009	115	134.2958505	-23.74980659	0.023705	0.30601544
GCATACAGTGATTTGATGAAAGG	GCACAGGGAGATTTGACTAAAGG	chr11	-	14248493	14248515	6	HEK293	0	0	0.099793551	0.011998893	470	161.3880105	-15.51086827	0.344679	0.443390236
GCATACAGTGATTTGATGAAAGG	GGATTCATTGATTTTTTGAAAGG	chr11	-	14453653	14453675	5	HEK293	0	1.15E-24	0	0.043250568	447.5	181.8764156	-20.12477111	0.123233	0.422707851
GCATACAGTGATTTGATGAAAGG	GAAAAGAGGGATTTGATGTTGGG	chr11	+	14602640	14602662	6	HEK293	0	0	0.034632035	0.031795031	470	142.0550358	-19.42436232	0.252016	0.435938309
GCATACAGTGATTTGATGAAAGG	GGATTCATTAATTTTTTGAAGGG	chr11	+	14652668	14652690	6	HEK293	0	3.00E-29	0	0.026738064	440	175.6846792	-22.64147306	0.084538	0.415366002
GCATACAGTGATTTGATGAAAGG	GGATTCATTGATTTTTTGAAGGG	chr11	-	14594245	14594267	5	HEK293	0	0	0	0.043250568	447.5	181.8764156	-20.12477111	0.124109	0.422707851
GCATACAGTGATTTGATGAAAGG	GAATCAAGTGTGTTGTTGAATGG	chr11	+	14701814	14701836	6	HEK293	0	8.05E-12	0	0.017895712	342.5	182.251086	-25.52297021	0.128041	0.395271564
GCATACAGTGATTTGATGAAAGG	GAATTCATTGATTTTTTGAAGGG	chr11	+	14820434	14820456	5	HEK293	0	6.72E-27	0	0.043250568	447.5	181.8764156	-16.70160146	0.133371	0.422707851
GCATACAGTGATTTGATGAAAGG	TCTTACAATGATTTTTAGAATGG	chr11	+	14840799	14840821	6	HEK293	0	1.38E-21	0	0.011235183	397.5	160.6906245	-16.49063354	0.042555	0.357833053
GCATACAGTGATTTGATGAAAGG	GGATTCATTGATTTTTTGAAGGG	chr11	-	14740502	14740524	5	HEK293	0	0	0	0.043250568	447.5	181.8764156	-20.12477111	0.124109	0.422707851
GCATACAGTGATTTGATGAAAGG	GGATACAGAGAATGGATGAGAGG	chr11	+	14968719	14968741	5	HEK293	0	4.31E-34	0	0.018435355	350	157.3073346	-14.60527082	0.18802	0.427327888
GCATACAGTGATTTGATGAAAGG	GGATTCATTGATTTTTTGAAGGG	chr11	-	14802396	14802418	5	HEK293	0	0	0	0.043250568	447.5	181.8764156	-20.12477111	0.124109	0.422707851
GCATACAGTGATTTGATGAAAGG	GGATTCATTGATTTTTTGAAGGG	chr11	-	14869071	14869093	5	HEK293	0	0	0	0.043250568	447.5	181.8764156	-20.12477111	0.124109	0.422707851
GCATACAGTGATTTGATGAAAGG	GGATTCATTAATTTTTTGAAGGG	chr11	-	14983511	14983533	6	HEK293	0	3.00E-29	0	0.026738064	440	175.6846792	-22.64147306	0.084538	0.415366002
GCATACAGTGATTTGATGAAAGG	GGATTCACTGATTTTTTTAAGGG	chr11	-	15041004	15041026	6	HEK293	0	0	0	0.005800943	372.5	155.2530823	-29.38534595	0.089653	0.386622767
GCATACAGTGATTTGATGAAAGG	GGATTCATTGATTTTTTGAAGGG	chr11	-	15016894	15016916	5	HEK293	0	0	0	0.043250568	447.5	181.8764156	-20.12477111	0.124109	0.422707851
GCATACAGTGATTTGATGAAAGG	GGAATAAATGACTTGATGAAAGG	chr11	-	15225723	15225745	6	HEK293	0	4.57E-25	0.105967913	0.180572797	510	201.7961786	-13.95332597	0.342055	0.445512582
GCATACAGTGATTTGATGAAAGG	CCTCACTGTGGTTTGATGATTGG	chr11	-	15178256	15178278	6	HEK293	0	0	0.05566609	0.103080108	440	169.6475356	-14.06720858	0.258572	0.447196856
GCATACAGTGATTTGATGAAAGG	GCCTCCAGTGGTTGGATAAGTGG	chr11	-	15445973	15445995	6	HEK293	0	1.43E-37	0	0.004320908	275	134.5534784	-17.02336251	0.072784	0.410080409
GCATACAGTGATTTGATGAAAGG	ACAGAGAGAGAATTTATGAAGGG	chr11	+	15766041	15766063	6	HEK293	0	0	0.029846939	0.030697539	410	188.2575136	-22.33315996	0.141692	0.431796633
GCATACAGTGATTTGATGAAAGG	GCAAAGAGTGATCTAGTGACAGG	chr11	+	16021936	16021958	6	HEK293	0	1.09E-10	0.007732206	0.002889648	275	136.0080481	-17.06938342	0.168853	0.422241795
GCATACAGTGATTTGATGAAAGG	TCTTACAGAAAGTTGATGATTGG	chr11	-	15990972	15990994	6	HEK293	0	0	0.183529412	0.075288236	440	162.4667829	-14.36040081	0.293688	0.452290334
GCATACAGTGATTTGATGAAAGG	GGATTCATTGATTTTTTGAAGGG	chr11	-	16166080	16166102	5	HEK293	0	3.22E-32	0	0.043250568	447.5	181.8764156	-20.12477111	0.124109	0.422707851
GCATACAGTGATTTGATGAAAGG	TCTTAGAGTGATAATATGAATGG	chr11	-	16278498	16278520	6	HEK293	0	4.18E-18	0.021608643	0.005805925	347.5	179.1404892	-19.59048796	0.08225	0.421512119
GCATACAGTGATTTGATGAAAGG	GCACACAGAGTATTAAAGAAGGG	chr11	+	16504333	16504355	6	HEK293	0	0	0.074239578	0.01073929	245	162.8273029	-14.31486403	0.225226	0.439442694
GCATACAGTGATTTGATGAAAGG	GCATGTAGTGATATAATGACAGG	chr11	+	16576446	16576468	5	HEK293	0	8.80E-12	0.099006875	0.024857692	350	154.081754	-7.279819912	0.477122	0.453225049
GCATACAGTGATTTGATGAAAGG	GGATTCATTGATTTTTTGAAGGG	chr11	-	16521041	16521063	5	HEK293	0	0	0	0.043250568	447.5	181.8764156	-20.12477111	0.124109	0.422707851
GCATACAGTGATTTGATGAAAGG	GAATTCAGTGGGTGGATGCAAGG	chr11	-	16533148	16533170	6	HEK293	0	9.81E-18	0	0.008309628	245	158.9383113	-26.62930414	0.0843	0.38541292
GCATACAGTGATTTGATGAAAGG	GGATTCATTGATTTTTTGAAGGG	chr11	+	17053004	17053026	5	HEK293	0	0	0	0.043250568	447.5	181.8764156	-20.12477111	0.124109	0.422707851
GCATACAGTGATTTGATGAAAGG	GGGAACAGTGGTCTGCTGAAAGG	chr11	+	17284750	17284772	6	HEK293	0	1.92E-13	0	0.022941214	345	182.1405699	-21.39991269	0.102426	0.421159796
GCATACAGTGATTTGATGAAAGG	CCCTACAGTGATGGGATTACAGG	chr11	+	17305821	17305843	6	HEK293	0	4.38E-25	0	0.003073367	275	132.5725616	-17.44255623	0.055156	0.353751165
GCATACAGTGATTTGATGAAAGG	GGATTCTTTGATTTTTTGAAGGG	chr11	+	17363820	17363842	6	HEK293	0	0	0	0.019828553	440	178.2932348	-23.7392801	0.071272	0.415366002
GCATACAGTGATTTGATGAAAGG	GGCCACAGTGATTTGTTCAGGGG	chr11	+	17429311	17429333	6	HEK293	0	7.83E-24	0	0.009076398	405	135.3090409	-23.9377779	0.043684	0.355249989
GCATACAGTGATTTGATGAAAGG	ACCCACAATGATCTGAGGAAGGG	chr11	+	17464848	17464870	6	HEK293	0	3.44E-13	0.023180789	0.094325234	440	181.8131514	-11.35484696	0.162832	0.437906686
GCATACAGTGATTTGATGAAAGG	ACATACCTTGATATAATAAAAGG	chr11	-	17344775	17344797	6	HEK293	0	0	0.111012008	0.009002212	342.5	162.1873268	-7.065278535	0.283419	0.445111419
GCATACAGTGATTTGATGAAAGG	GCATACAGTGTTTTCAACCTTGG	chr11	+	17539202	17539224	6	HEK293	0	9.35E-22	0.00264563	0.000886233	190	82.06785051	-12.27253258	0.042262	0.292901924
GCATACAGTGATTTGATGAAAGG	GCCCACAGTGAGGTGTTGCAGGG	chr11	-	17412373	17412395	6	HEK293	0	2.32E-09	0	0.006530873	275	150.1465532	-24.33186109	0.033087	0.354081643
GCATACAGTGATTTGATGAAAGG	GCATTCTGTGATTAAATTACAGG	chr11	-	17465684	17465706	6	HEK293	0	8.67E-13	0.014044185	0.001417447	275	124.7213598	-16.86711917	0.146053	0.421411505
GCATACAGTGATTTGATGAAAGG	GCATGCAGATATTTGGGGGAAGG	chr11	-	17491316	17491338	6	HEK293	0	0	0.004608718	0.007392778	402.5	137.5376263	-26.92132498	0.195246	0.403038723
GCATACAGTGATTTGATGAAAGG	GCTTACACAGAAAGGATGAAGGG	chr11	+	17873416	17873438	6	HEK293	0	0	0	0.01046464	347.5	180.3577971	-18.16294525	0.134359	0.4198334
GCATACAGTGATTTGATGAAAGG	GGAATCAATGAATTCATGAATGG	chr11	-	17744995	17745017	6	HEK293	0	1.32E-23	0.026282018	0.082258471	410	189.375141	-23.70386063	0.169976	0.434904605
GCATACAGTGATTTGATGAAAGG	GGATTCATTGATTTTTTGAAGGG	chr11	+	18146692	18146714	5	HEK293	0	0	0	0.043250568	447.5	181.8764156	-20.12477111	0.124109	0.422707851
GCATACAGTGATTTGATGAAAGG	GCGTACAGTTTTTTAGGGAATGG	chr11	+	18164908	18164930	6	HEK293	0	0	0.003253187	0.00563327	300	152.5686213	-22.42021717	0.083754	0.414223888
GCATACAGTGATTTGATGAAAGG	GTATACACTGCTTGGGTGATGGG	chr11	+	18213845	18213867	6	HEK293	0	5.70E-11	0	0.003883826	275	141.1648889	-21.14173673	0.088714	0.410080409
GCATACAGTGATTTGATGAAAGG	GCATAGAGTTTTTTAGGGAATGG	chr11	+	18200628	18200650	6	HEK293	0	0	0.002661698	0.003360283	300	151.3106373	-23.69035836	0.080389	0.414223888
GCATACAGTGATTTGATGAAAGG	GAATGCAGTATTTTGGTTAATGG	chr11	-	17872221	17872243	6	HEK293	0	0	0.019279182	0.011064108	372.5	161.3381007	-27.78258647	0.240458	0.408458809
GCATACAGTGATTTGATGAAAGG	GTATACACTGTTCTGGTGATGGG	chr11	+	18204964	18204986	6	HEK293	0	5.28E-10	0.015680364	0.010087522	275	143.304753	-17.4236528	0.138584	0.426501687
GCATACAGTGATTTGATGAAAGG	GCCAACAGAGTTCTGATGTATGG	chr11	-	18054846	18054868	6	HEK293	0	5.13E-12	0.024787243	0.026170493	342.5	164.9612155	-17.56933205	0.179734	0.435648371
GCATACAGTGATTTGATGAAAGG	GTATGCAGTCATAATATGAAGGG	chr11	+	18235690	18235712	6	HEK293	0	0	0.016029685	0.00887917	347.5	174.9344168	-20.42350968	0.084884	0.42022455
GCATACAGTGATTTGATGAAAGG	GGATTCACTGATTTTTTGAAGGG	chr11	-	18182511	18182533	5	HEK293	0	0	0	0.043250568	447.5	181.8764156	-21.26317363	0.15856	0.423747414
GCATACAGTGATTTGATGAAAGG	GCACATGCTTATTCGATGAATGG	chr11	+	18698466	18698488	6	HEK293	0	8.78E-15	0.060588942	0.034399634	510	192.0264972	-10.03762255	0.095929	0.426850116
GCATACAGTGATTTGATGAAAGG	TAAAAAAGTGATTTGAACAATGG	chr11	-	18586227	18586249	6	HEK293	0	0	0.081671918	0.029600488	470	167.4909717	-19.02620733	0.532935	0.446863962
GCATACAGTGATTTGATGAAAGG	ATATACAGTTATGTGCTTAAAGG	chr11	-	18595619	18595641	6	HEK293	0	0	0	0.007790796	372.5	159.3571839	-16.04661801	0.138271	0.417094119
GCATACAGTGATTTGATGAAAGG	AGATTCAGTGATTGGAATAAAGG	chr11	+	18937173	18937195	6	HEK293	0	0	0	0.007290038	372.5	157.223051	-16.88673251	0.178458	0.421284236
GCATACAGTGATTTGATGAAAGG	GGATTCATTGATTTTCTGAAGGG	chr11	+	18916098	18916120	5	HEK293	0	0	0	0.043250568	447.5	181.8764156	-18.92899918	0.162025	0.423747414
GCATACAGTGATTTGATGAAAGG	GGATTTATTGATTTTTTGAAGGG	chr11	+	19087276	19087298	6	HEK293	0	0	0	0.017564092	440	178.8904316	-24.59675217	0.084518	0.389594207
GCATACAGTGATTTGATGAAAGG	GCATGGAGTTTTTTAAGGAATGG	chr11	-	18902185	18902207	6	HEK293	0	0	0.009965398	0.019719538	342.5	167.3107432	-22.32486706	0.2117	0.434780489
GCATACAGTGATTTGATGAAAGG	GCATAGAGTTTTTTGGGGAATGG	chr11	-	18950554	18950576	5	HEK293	0	0	0.002828054	0.018528125	380	166.7176589	-21.81299354	0.179424	0.427254885
GCATACAGTGATTTGATGAAAGG	GCATAGAGTTTTTTAGGGAATGG	chr11	-	18972742	18972764	6	HEK293	0	0	0.002661698	0.003360283	300	151.3106373	-23.69035836	0.080389	0.414223888
GCATACAGTGATTTGATGAAAGG	GTAAACAATGATGACATGAACGG	chr11	+	19144491	19144513	6	HEK293	0	0	0.019066196	0.009640793	347.5	177.2410563	-17.50914581	0.042808	0.366304149
GCATACAGTGATTTGATGAAAGG	GTATACACTGCTTGGGTGATGGG	chr11	-	18999480	18999502	6	HEK293	0	5.70E-11	0	0.003883826	275	141.1648889	-21.14173673	0.088714	0.410080409
GCATACAGTGATTTGATGAAAGG	GGATTCATTGATTTTTTTAAAGG	chr11	-	18862587	18862609	6	HEK293	0	0	0	0.005800943	372.5	155.2530823	-28.24694343	0.069678	0.386622767
GCATACAGTGATTTGATGAAAGG	GTATTCATTAATTTTTTGAAGGG	chr11	-	19159644	19159666	6	HEK293	0	3.88E-14	0	0.026738064	440	175.6846792	-18.95709009	0.097793	0.420122603
GCATACAGTGATTTGATGAAAGG	GAATAGAGTGATTGGGTTGATGG	chr11	+	19412154	19412176	6	HEK293	0	5.95E-31	0	0.000620674	305	129.6750722	-31.83356998	0.122447	0.371299242
GCATACAGTGATTTGATGAAAGG	GCATCCAGTGATTTAGGCACAGG	chr11	-	19397158	19397180	6	HEK293	0	2.43E-09	0.00115225	0.000922336	287.5	100.4691883	-15.73220801	0.122506	0.373923974
GCATACAGTGATTTGATGAAAGG	GCACACAGCCATTTGTGGAATGG	chr11	+	19597658	19597680	5	HEK293	0	1.91E-12	0	0.034537409	477.5	169.9003463	-10.61194624	0.221802	0.428250067
GCATACAGTGATTTGATGAAAGG	GGATTCATTGATTTTTTGAAGGG	chr11	-	19436677	19436699	5	HEK293	0	0	0	0.043250568	447.5	181.8764156	-20.12477111	0.124109	0.422707851
GCATACAGTGATTTGATGAAAGG	GGATTCATTGATTTTTTGAAGGG	chr11	+	19605882	19605904	5	HEK293	0	0	0	0.043250568	447.5	181.8764156	-20.12477111	0.124109	0.422707851
GCATACAGTGATTTGATGAAAGG	GGATTCACTGATTTTTTGAAGGG	chr11	+	20095435	20095457	5	HEK293	0	0	0	0.043250568	447.5	181.8764156	-21.26317363	0.15856	0.423747414
GCATACAGTGATTTGATGAAAGG	GCACAGATTTATTTAATGGAGGG	chr11	+	20220083	20220105	6	HEK293	0	3.22E-13	0.05798551	0.029911167	440	161.0938411	-18.35917462	0.220009	0.441109628
GCATACAGTGATTTGATGAAAGG	GCCAGAAGTGACTTGATTAAAGG	chr11	-	20099799	20099821	6	HEK293	0	0	0.08617462	0.036578549	445	179.1846623	-11.9646359	0.545026	0.452675348
GCATACAGTGATTTGATGAAAGG	GGATTCATTAATTTTTTGAAGGG	chr11	+	20713787	20713809	6	HEK293	0	0	0	0.026738064	440	175.6846792	-22.64147306	0.084538	0.415366002
GCATACAGTGATTTGATGAAAGG	CCAGACAGTGATTTTCTGGCAGG	chr11	-	20804902	20804924	6	HEK293	0	3.60E-13	0	0.00400459	305	116.5453527	-15.70286145	0.069123	0.398890171
GCATACAGTGATTTGATGAAAGG	TCAGAGAGTCATCTGAAGAAGGG	chr11	+	21059328	21059350	6	HEK293	0	1.78E-35	0.052631579	0.053304759	440	178.663248	-19.33769781	0.208734	0.445673069
GCATACAGTGATTTGATGAAAGG	CTATACAATCCTTTCATGAAGGG	chr11	+	21220348	21220370	6	HEK293	0	1.19E-27	0.028335301	0.086276891	410	188.0313413	-12.09594694	0.249474	0.445175716
GCATACAGTGATTTGATGAAAGG	GGCTGCAGCGAGTTGATGAGTGG	chr11	-	21118675	21118697	6	HEK293	0	1.43E-08	0.075761783	0.080934808	440	165.9301993	-17.75543919	0.198183	0.444071285
GCATACAGTGATTTGATGAAAGG	GGATTCATTGATTTTTTGAAGGG	chr11	-	21296631	21296653	5	HEK293	0	0	0	0.043250568	447.5	181.8764156	-20.12477111	0.124109	0.422707851
GCATACAGTGATTTGATGAAAGG	GCAAACATGAAATTGAAGAATGG	chr11	-	21196849	21196871	6	HEK293	0	5.11E-09	0.073368607	0.06649782	442.5	175.1728547	-15.34195826	0.102408	0.439131937
GCATACAGTGATTTGATGAAAGG	GCCTACAGTGCTTTTAAGGTTGG	chr11	+	21582206	21582228	6	HEK293	0	3.08E-31	0.002938776	0.004808822	207.5	106.9631838	-16.79269087	0.067229	0.392144777
GCATACAGTGATTTGATGAAAGG	GGATTCATTGATTTTTTGAAGGG	chr11	+	21717038	21717060	5	HEK293	0	0	0	0.043250568	447.5	181.8764156	-20.12477111	0.124109	0.422707851
GCATACAGTGATTTGATGAAAGG	GGATTCATTAATTTTTTGAAGGG	chr11	+	21693550	21693572	6	HEK293	0	3.15E-29	0	0.026738064	440	175.6846792	-22.64147306	0.084538	0.415366002
GCATACAGTGATTTGATGAAAGG	TCATACATTTTTTTGCTTAATGG	chr11	+	21750488	21750510	6	HEK293	0	6.73E-33	0	0.011172846	372.5	159.7666037	-19.61025786	0.103083	0.41879711
GCATACAGTGATTTGATGAAAGG	GGCTTAAGTGATTTGATTCAAGG	chr11	+	21915369	21915391	6	HEK293	0	2.85E-13	0.013885451	0.023879521	470	156.7863628	-24.56256205	0.459226	0.41253627
GCATACAGTGATTTGATGAAAGG	GCATATATAGGTATGATTAATGG	chr11	-	22121330	22121352	6	HEK293	0	6.41E-23	0.161670919	0.009617226	342.5	166.8016812	-17.30556984	0.320094	0.449789409
GCATACAGTGATTTGATGAAAGG	GAATAGAGAAATTAGAGGAAAGG	chr11	+	22349375	22349397	6	HEK293	0	8.59E-14	0.022952211	0.012418702	440	173.1972035	-23.97168437	0.229339	0.43485854
GCATACAGTGATTTGATGAAAGG	AACTACAGTGATTTTATGAAGGG	chr11	+	22473289	22473311	4	HEK293	1	4.16E-35	0.040074212	0.411084498	525	204.2249784	-0.767859086	0.299027	0.454094091
GCATACAGTGATTTGATGAAAGG	GCATACAATGGTAAGACTAATGG	chr11	-	22252730	22252752	6	HEK293	0	0	0.131092437	0.001465004	177.5	139.9221498	-18.36776119	0.251707	0.409343228
GCATACAGTGATTTGATGAAAGG	GGATTCATTAATTTTTTGAAGGG	chr11	+	22671420	22671442	6	HEK293	0	3.15E-29	0	0.026738064	440	175.6846792	-22.64147306	0.084538	0.415366002
GCATACAGTGATTTGATGAAAGG	GGATTCATTAATTTTTTGAAGGG	chr11	+	22547694	22547716	6	HEK293	0	3.00E-29	0	0.026738064	440	175.6846792	-22.64147306	0.084538	0.415366002
GCATACAGTGATTTGATGAAAGG	TGATAGAATGCTTAGATGAAAGG	chr11	+	22747519	22747541	6	HEK293	0	3.17E-10	0.086128364	0.031211552	410	193.8049307	-13.51567744	0.29143	0.44307216
GCATACAGTGATTTGATGAAAGG	CAGTACAGTAATTTGCTGTACGG	chr11	+	22824454	22824476	6	HEK293	0	0	0	0.032217483	472.5	163.0038378	-10.89785136	0.203447	0.426662704
GCATACAGTGATTTGATGAAAGG	GGATTCATTAATTTTTTGAAGGG	chr11	+	23029895	23029917	6	HEK293	0	2.90E-27	0	0.026738064	440	175.6846792	-22.64147306	0.084538	0.415366002
GCATACAGTGATTTGATGAAAGG	ACATACACTAATTTATAGAATGG	chr11	+	23116031	23116053	6	HEK293	0	4.66E-18	0	0.010494527	397.5	156.2268881	-11.89255674	0.097962	0.421758658
GCATACAGTGATTTGATGAAAGG	CCATACATTTATTTTACTAAAGG	chr11	-	23016271	23016293	6	HEK293	0	0	0.024384754	0.012076412	372.5	148.0919807	-19.66732271	0.140991	0.429044309
GCATACAGTGATTTGATGAAAGG	GAATTCACTGATCTTTTGAATGG	chr11	+	23153336	23153358	6	HEK293	0	1.33E-15	0	0.011235212	342.5	171.177095	-18.44808805	0.095639	0.4198334
GCATACAGTGATTTGATGAAAGG	GGATTCATTGATTTTTTGAAGGG	chr11	+	23322668	23322690	5	HEK293	0	0	0	0.043250568	447.5	181.8764156	-20.12477111	0.124109	0.422707851
GCATACAGTGATTTGATGAAAGG	GGGTTCATTGATTTTTTGAAGGG	chr11	+	23432351	23432373	6	HEK293	0	0	0	0.028625115	440	180.1484156	-24.32101174	0.094013	0.420122603
GCATACAGTGATTTGATGAAAGG	GGATTGACTGATTTTTTGAAGGG	chr11	+	23637731	23637753	6	HEK293	0	4.12E-34	0	0.017564092	440	178.8904316	-29.93077293	0.118657	0.394254703
GCATACAGTGATTTGATGAAAGG	AAAGACACAGATTTGCTGAATGG	chr11	-	23458612	23458634	6	HEK293	0	1.37E-20	0	0.066825569	537.5	191.3383768	-14.74790913	0.315694	0.422987959
GCATACAGTGATTTGATGAAAGG	GCTTACATTAATTTTGTGAAGGG	chr11	-	23508760	23508782	5	HEK293	0	6.99E-16	0.011312217	0.038797123	447.5	177.8849992	-14.38721319	0.201361	0.434174792
GCATACAGTGATTTGATGAAAGG	GGATTCATTGATTTTTTGAAGGG	chr11	-	23239337	23239359	5	HEK293	0	0	0	0.043250568	447.5	181.8764156	-20.12477111	0.124109	0.422707851
GCATACAGTGATTTGATGAAAGG	GGATTCATTAATTTTCTGAAGGG	chr11	-	23455864	23455886	6	HEK293	0	2.62E-24	0	0.026738064	440	175.6846792	-21.44570112	0.110365	0.420122603
GCATACAGTGATTTGATGAAAGG	GCATACACTGCTCGGGTGATGGG	chr11	-	23620204	23620226	6	HEK293	0	1.94E-12	0	0.001418561	177.5	131.9055683	-16.82728241	0.074285	0.378994414
GCATACAGTGATTTGATGAAAGG	ACATAAAGGGAACTGATGAAAGG	chr11	-	23582399	23582421	5	HEK293	0	0	0.326745435	0.064447808	417.5	195.0388147	-9.698592614	0.704682	0.46034162
GCATACAGTGATTTGATGAAAGG	GGAAACAATGCTATGATGTAGGG	chr11	+	23805086	23805108	6	HEK293	0	1.04E-13	0.049395421	0.04386733	342.5	166.1091789	-23.94976564	0.240243	0.442647104
GCATACAGTGATTTGATGAAAGG	ACATACAATTATTTCAGGACTGG	chr11	-	23835085	23835107	6	HEK293	0	1.97E-24	0.005332402	0.026208334	372.5	136.3777141	-16.32814758	0.053994	0.365481195
GCATACAGTGATTTGATGAAAGG	GGATCCACTGATTTTTTGAAGGG	chr11	+	24092803	24092825	5	HEK293	0	1.83E-24	0	0.043250568	447.5	181.8764156	-20.75220432	0.149647	0.423747414
GCATACAGTGATTTGATGAAAGG	GCATTCTGTGCCTTTATGTAAGG	chr11	-	24009810	24009832	6	HEK293	0	5.00E-18	0.004637468	0.009915879	245	154.2272935	-23.53052811	0.133043	0.424303518
GCATACAGTGATTTGATGAAAGG	GGATTCATTGATTTTTTGAAGGG	chr11	-	24352545	24352567	5	HEK293	0	0	0	0.043250568	447.5	181.8764156	-20.12477111	0.124109	0.422707851
GCATACAGTGATTTGATGAAAGG	GCATTAAGTAATTTTTTAAATGG	chr11	+	24691811	24691833	6	HEK293	0	3.18E-26	0	0.003140618	372.5	151.8151788	-15.53477096	0.137756	0.416742774
GCATACAGTGATTTGATGAAAGG	GGATTCATTAATTTTTTGAAGGG	chr11	+	24982249	24982271	6	HEK293	0	3.00E-29	0	0.026738064	440	175.6846792	-22.64147306	0.084538	0.415366002
GCATACAGTGATTTGATGAAAGG	GAATACAGAGATTTTTTGGGGGG	chr11	+	24885122	24885144	6	HEK293	0	0	0	0.002422519	305	113.2191723	-16.04207272	0.078029	0.392186272
GCATACAGTGATTTGATGAAAGG	GGATTCATTAATTTTTTGAAGGG	chr11	+	25165918	25165940	6	HEK293	0	3.00E-29	0	0.026738064	440	175.6846792	-22.64147306	0.084538	0.415366002
GCATACAGTGATTTGATGAAAGG	CTATTCTGTGAATTAATGAAAGG	chr11	-	25066894	25066916	6	HEK293	0	0	0.077783179	0.056718885	410	190.9653772	-9.729245576	0.563996	0.454698733
GCATACAGTGATTTGATGAAAGG	AAATTCATCTATTTGATGAATGG	chr11	-	25221729	25221751	6	HEK293	0	1.86E-13	0.111570248	0.338265281	607.5	203.2203463	-8.724031369	0.359694	0.443507006
GCATACAGTGATTTGATGAAAGG	GGATTCACTAATTTTTTGAAGGG	chr11	+	25520619	25520641	6	HEK293	0	1.42E-38	0	0.026738064	440	175.6846792	-23.77987557	0.108005	0.420122603
GCATACAGTGATTTGATGAAAGG	CAATACAGGGATGTGCTTAAAGG	chr11	-	25670177	25670199	6	HEK293	0	1.01E-35	0	0.005168487	372.5	160.3891399	-16.87011429	0.137834	0.417094119
GCATACAGTGATTTGATGAAAGG	GCATTTTGTGATTGGGTGCATGG	chr11	+	25982606	25982628	6	HEK293	0	0	0	0.002100915	375	151.6669047	-21.59968143	0.029424	0.354919019
GCATACAGTGATTTGATGAAAGG	GGATTCATTGATTTTTTGAAGGG	chr11	-	25856002	25856024	5	HEK293	0	0	0	0.043250568	447.5	181.8764156	-20.12477111	0.124109	0.422707851
GCATACAGTGATTTGATGAAAGG	GTCTGAAGTGATTTGAAGAATGG	chr11	-	26059805	26059827	5	HEK293	0	4.21E-18	0.138923933	0.218180848	545	193.1715849	-16.44661188	0.978566	0.449717076
GCATACAGTGATTTGATGAAAGG	GCAGAAGGTGATTGGATCATGGG	chr11	-	26002712	26002734	6	HEK293	0	0	0	0.003230976	372.5	137.5571173	-19.57135407	0.131164	0.416059094
GCATACAGTGATTTGATGAAAGG	GGATTCATTAATTTTTTGAAGGG	chr11	-	26138228	26138250	6	HEK293	0	3.00E-29	0	0.026738064	440	175.6846792	-22.64147306	0.084538	0.415366002
GCATACAGTGATTTGATGAAAGG	GGATTCATTGATTTTTTGAAGGG	chr11	+	26311914	26311936	5	HEK293	0	0	0	0.043250568	447.5	181.8764156	-20.12477111	0.124109	0.422707851
GCATACAGTGATTTGATGAAAGG	GGATTCATTAATTTTTTGAAGGG	chr11	-	26193508	26193530	6	HEK293	0	3.00E-29	0	0.026738064	440	175.6846792	-22.64147306	0.084538	0.415366002
GCATACAGTGATTTGATGAAAGG	GAATAAAATGATCTGAGGCAAGG	chr11	-	26186320	26186342	6	HEK293	0	8.31E-16	0.012977308	0.018410446	372.5	150.4407675	-16.91951074	0.183271	0.43214256
GCATACAGTGATTTGATGAAAGG	GGATTCGTTGATTTTTTGAAGGG	chr11	-	26233869	26233891	6	HEK293	0	7.11E-26	0	0.019828553	440	178.2932348	-25.53149946	0.088888	0.390591083
GCATACAGTGATTTGATGAAAGG	CATTACAGGGACTTGATAAATGG	chr11	-	26571513	26571535	6	HEK293	0	0	0.148882519	0.03766743	442.5	178.9327859	-4.234764619	0.313073	0.458888959
GCATACAGTGATTTGATGAAAGG	GGAGCCAGTGAGTAGAGGAAAGG	chr11	-	26849020	26849042	6	HEK293	0	7.93E-09	0.00791621	0.017946721	342.5	174.0566838	-28.05909735	0.094918	0.40291592
GCATACAGTGATTTGATGAAAGG	ACATCCAGTACTGTGTTGAATGG	chr11	+	27002471	27002493	6	HEK293	0	1.01E-07	0	0.021635405	342.5	177.5021134	-20.36088502	0.077469	0.416399884
GCATACAGTGATTTGATGAAAGG	GGATTCATTGATTTTTTGAAGGG	chr11	-	26907234	26907256	5	HEK293	0	0	0	0.043250568	447.5	181.8764156	-20.12477111	0.124109	0.422707851
GCATACAGTGATTTGATGAAAGG	GGATTCATTAATTTTTTGAAGGG	chr11	-	26989711	26989733	6	HEK293	0	3.15E-29	0	0.026738064	440	175.6846792	-22.64147306	0.084538	0.415366002
GCATACAGTGATTTGATGAAAGG	GCCTACAATGAGTTACTGATGGG	chr11	-	26985688	26985710	6	HEK293	0	0	0	0.006045998	275	136.8230352	-12.36495762	0.117365	0.417773067
GCATACAGTGATTTGATGAAAGG	GGATTCATTGATTTTTTGAACGG	chr11	-	27128821	27128843	5	HEK293	0	0	0	0.043250568	447.5	181.8764156	-20.12477111	0.123503	0.422707851
GCATACAGTGATTTGATGAAAGG	GGATTCATTGATTTCTTGAAGGG	chr11	-	27346176	27346198	5	HEK293	0	9.89E-36	0	0.043250568	447.5	181.8764156	-24.60353295	0.11711	0.397792981
GCATACAGTGATTTGATGAAAGG	GGATTCATTAATTTTTTGAAGGG	chr11	-	27244298	27244320	6	HEK293	0	3.15E-29	0	0.026738064	440	175.6846792	-22.64147306	0.084538	0.415366002
GCATACAGTGATTTGATGAAAGG	CCATACAGCTATGTGCTCAAAGG	chr11	-	27580648	27580670	6	HEK293	0	1.02E-19	0	0.004760176	372.5	155.6374035	-17.80096069	0.139689	0.417094119
GCATACAGTGATTTGATGAAAGG	GCTCACTGTCATTTAATGCAGGG	chr11	-	27645886	27645908	6	HEK293	0	3.80E-31	0.015564617	0.033618775	440	163.0684613	-16.7792344	0.183005	0.433304684
GCATACAGTGATTTGATGAAAGG	GCATAAACTGAGTCCAGGAAAGG	chr11	+	27935549	27935571	6	HEK293	0	9.85E-38	0.00261923	0.002801858	245	157.3657813	-19.43520506	0.042197	0.355522909
GCATACAGTGATTTGATGAAAGG	GCAATCAGAGGATGGATGAAGGG	chr11	-	27656831	27656853	6	HEK293	0	0	0	0.015080558	312.5	185.0929308	-19.94016606	0.222188	0.426657286
GCATACAGTGATTTGATGAAAGG	GGATTCATTGATTTTTTGAAGGG	chr11	-	28050260	28050282	5	HEK293	0	0	0	0.043250568	447.5	181.8764156	-20.12477111	0.124109	0.422707851
GCATACAGTGATTTGATGAAAGG	GCATACACCAAGATGATGATTGG	chr11	+	28250793	28250815	6	HEK293	0	1.37E-32	0.110113791	0.027612529	345	150.3956454	-9.334827343	0.191621	0.446468491
GCATACAGTGATTTGATGAAAGG	GTTAGAAGTGATTTGATGAGTGG	chr11	+	28199614	28199636	6	HEK293	0	6.48E-23	0.156229337	0.162886242	545	174.9464961	-8.235587705	0.535286	0.451947671
GCATACAGTGATTTGATGAAAGG	GGATTCATTAATTTTTTGAAGGG	chr11	+	28229613	28229635	6	HEK293	0	3.15E-29	0	0.026738064	440	175.6846792	-22.64147306	0.084538	0.415366002
GCATACAGTGATTTGATGAAAGG	AGATGAAGTGATTTGCTAAAAGG	chr11	+	28234580	28234602	6	HEK293	0	4.43E-18	0	0.013224114	470	170.7739368	-13.63365762	0.377911	0.43049446
GCATACAGTGATTTGATGAAAGG	CCTTACAATAAATTCATGAAGGG	chr11	-	28199438	28199460	6	HEK293	0	0	0.102673797	0.075412532	410	186.2573246	-15.28601136	0.171967	0.443539534
GCATACAGTGATTTGATGAAAGG	ACATACAGTGATAGGAGGCCTGG	chr11	+	28732067	28732089	6	HEK293	0	0	0	0.001928647	207.5	106.7897839	-13.6778684	0.049129	0.335988798
GCATACAGTGATTTGATGAAAGG	CAAATCAGTGAGTTGAGGAAAGG	chr11	-	28754461	28754483	6	HEK293	0	2.21E-08	0.005291373	0.121620032	440	185.6958685	-17.90965957	0.219425	0.441704495
GCATACAGTGATTTGATGAAAGG	GGATTCATTGATTTTTTGAAGGG	chr11	+	28903904	28903926	5	HEK293	0	0	0	0.043250568	447.5	181.8764156	-20.12477111	0.124109	0.422707851
GCATACAGTGATTTGATGAAAGG	GACAATAGTGATTCGGTGAAAGG	chr11	+	29021420	29021442	6	HEK293	0	0	0.007572602	0.009628399	442.5	184.4448055	-19.33615168	0.071744	0.42112796
GCATACAGTGATTTGATGAAAGG	ACTTAAAGTTCTCTGATGAACGG	chr11	-	29157753	29157775	6	HEK293	0	0	0.151360018	0.072927126	410	193.7648753	-15.12261784	0.393167	0.454388631
GCATACAGTGATTTGATGAAAGG	GGATTCATTAATTTTTTGAAGGG	chr11	-	29440197	29440219	6	HEK293	0	3.00E-29	0	0.026738064	440	175.6846792	-22.64147306	0.084538	0.415366002
GCATACAGTGATTTGATGAAAGG	GGATTCATTGATTTTTTGAAGGG	chr11	-	29420297	29420319	5	HEK293	0	0	0	0.043250568	447.5	181.8764156	-20.12477111	0.124109	0.422707851
GCATACAGTGATTTGATGAAAGG	TCATGCAATGTTTTCATGCAAGG	chr11	-	29551076	29551098	6	HEK293	0	1.52E-08	0.012500603	0.030679932	342.5	161.2267578	-23.21142114	0.068692	0.423143176
GCATACAGTGATTTGATGAAAGG	GTATTCATTGATTTTTTGAAGGG	chr11	-	29687389	29687411	5	HEK293	0	3.73E-31	0	0.043250568	447.5	181.8764156	-16.44038815	0.143568	0.423747414
GCATACAGTGATTTGATGAAAGG	GCATTCATTGATTTTTTGAAGGG	chr11	+	29790169	29790191	4	HEK293	0	0	0	0.068139834	455	183.3164156	-9.054700304	0.174519	0.430176389
GCATACAGTGATTTGATGAAAGG	TCCAAAAGTGCTTTGATAAATGG	chr11	+	29825448	29825470	6	HEK293	0	0	0.052478134	0.042073442	440	181.958999	-15.17565902	0.333582	0.446915589
GCATACAGTGATTTGATGAAAGG	ACTTACAATGCTATGATTAATGG	chr11	-	29863717	29863739	6	HEK293	0	3.12E-10	0.117285068	0.026913094	342.5	172.0194455	-18.4780726	0.221738	0.44727119
GCATACAGTGATTTGATGAAAGG	GGATTCATTAATTTTTTGAAGGG	chr11	+	30075709	30075731	6	HEK293	0	3.15E-29	0	0.026738064	440	175.6846792	-22.64147306	0.084538	0.415366002
GCATACAGTGATTTGATGAAAGG	GGATTCATTAATTTTTTGAAGGG	chr11	-	29819193	29819215	6	HEK293	0	3.15E-29	0	0.026738064	440	175.6846792	-22.64147306	0.084538	0.415366002
GCATACAGTGATTTGATGAAAGG	GGATTCATTAATTTTTTGAAGGG	chr11	+	30287641	30287663	6	HEK293	0	3.00E-29	0	0.026738064	440	175.6846792	-22.64147306	0.084538	0.415366002
GCATACAGTGATTTGATGAAAGG	GCATACAGTGAATTAAAAGGAGG	chr11	+	30353022	30353044	6	HEK293	0	1.29E-30	0.079723183	0.00077854	190	80.58183377	-3.220622881	0.199379	0.372215555
GCATACAGTGATTTGATGAAAGG	GGATTCATTAATTTTTTGAAGGG	chr11	-	30203172	30203194	6	HEK293	0	3.00E-29	0	0.026738064	440	175.6846792	-22.64147306	0.084538	0.415366002
GCATACAGTGATTTGATGAAAGG	GAAGACAGTTTTTCCATGAATGG	chr11	+	30719844	30719866	6	HEK293	0	5.37E-15	0.008854782	0.012733694	312.5	178.6183737	-21.92482206	0.080062	0.421815085
GCATACAGTGATTTGATGAAAGG	ACATTCAGTGATGTGAAAAGTGG	chr11	+	30550970	30550992	6	HEK293	0	9.99E-14	0.024106022	0.008054008	305	122.4653152	-14.8603053	0.085572	0.420871837
GCATACAGTGATTTGATGAAAGG	TCATTCTGTGATATTATGACAGG	chr11	-	30554647	30554669	6	HEK293	0	1.67E-08	0.003575969	0.019536678	342.5	152.2845572	-14.70336781	0.090655	0.423971913
GCATACAGTGATTTGATGAAAGG	GGATTCATTGATTTTTTGAAGGG	chr11	-	30698515	30698537	5	HEK293	0	0	0	0.043250568	447.5	181.8764156	-20.12477111	0.124109	0.422707851
GCATACAGTGATTTGATGAAAGG	GGCTGGAGTGATTGGAAGAAGGG	chr11	-	30789123	30789145	6	HEK293	0	8.39E-14	0	0.02175967	440	180.3324003	-26.60836971	0.162144	0.396274176
GCATACAGTGATTTGATGAAAGG	GGATTCATTGGTTTTTTGAAGGG	chr11	+	31353883	31353905	6	HEK293	0	0	0	0.016112514	342.5	174.4463319	-28.17366482	0.076919	0.390308525
GCATACAGTGATTTGATGAAAGG	GGATTCATTGATTTTTTGAAGGG	chr11	+	31340161	31340183	5	HEK293	0	0	0	0.043250568	447.5	181.8764156	-20.12477111	0.124109	0.422707851
GCATACAGTGATTTGATGAAAGG	GACTATAGTGAGTTGAGAAATGG	chr11	+	31512241	31512263	6	HEK293	0	6.24E-15	0.011786533	0.0142198	372.5	160.1204712	-22.44132575	0.158823	0.426592303
GCATACAGTGATTTGATGAAAGG	GGATTCATTAATTTTTTGAAGGG	chr11	-	31378168	31378190	6	HEK293	0	3.00E-29	0	0.026738064	440	175.6846792	-22.64147306	0.084538	0.415366002
GCATACAGTGATTTGATGAAAGG	GGATTCATTGATTTTTCGAAGGG	chr11	+	31717672	31717694	6	HEK293	0	0	0	0.011284881	397.5	159.6903045	-23.00082894	0.035644	0.357833053
GCATACAGTGATTTGATGAAAGG	GGATTCACTAATTTTTTGAAGGG	chr11	-	31568717	31568739	6	HEK293	0	0	0	0.026738064	440	175.6846792	-23.77987557	0.108005	0.420122603
GCATACAGTGATTTGATGAAAGG	CCAGAAGGTGATTTGATAAAAGG	chr11	-	31786074	31786096	5	HEK293	0	0	0.202581032	0.07891347	545	187.5339019	-10.89243778	0.80641	0.44860953
GCATACAGTGATTTGATGAAAGG	GCCAGCTGTGATTTTATGCAGGG	chr11	-	31954968	31954990	6	HEK293	0	1.92E-32	0.00190007	0.03650247	442.5	166.7718777	-20.50833694	0.037786	0.360119545
GCATACAGTGATTTGATGAAAGG	CTATAATGTGTTTTGATCAATGG	chr11	-	32042195	32042217	6	HEK293	0	3.45E-22	0.038651824	0.029144179	440	180.7374182	-16.78885506	0.373748	0.443281837
GCATACAGTGATTTGATGAAAGG	AAATACTGTAATTTTATCAAGGG	chr11	-	32175044	32175066	6	HEK293	0	1.75E-38	0.018181818	0.021423869	440	169.5547279	-13.2165437	0.15071	0.431662495
GCATACAGTGATTTGATGAAAGG	GCATGGAGAGGTCTAATGAAGGG	chr11	-	32318795	32318817	6	HEK293	0	0	0.161450686	0.012908244	312.5	179.8294898	-14.48890571	0.55402	0.452861203
GCATACAGTGATTTGATGAAAGG	CCAAACAGAGACTAGACGAAGGG	chr11	-	32458213	32458235	6	HEK293	0	0	0.130750474	0.011072166	342.5	171.6252235	-11.24094707	0.196893	0.447641057
GCATACAGTGATTTGATGAAAGG	GCAGAAAGGGATTTAATACAGGG	chr11	-	32581161	32581183	6	HEK293	0	0	0.048433166	0.003889296	372.5	139.8022809	-21.49790983	0.371887	0.440884318
GCATACAGTGATTTGATGAAAGG	GGATTCATTAATTTTTTGAAGGG	chr11	+	32766407	32766429	6	HEK293	0	3.00E-29	0	0.026738064	440	175.6846792	-22.64147306	0.084538	0.415366002
GCATACAGTGATTTGATGAAAGG	GGATTCATTAATTTTTTGAAGGG	chr11	+	32965738	32965760	6	HEK293	0	3.15E-29	0	0.026738064	440	175.6846792	-22.64147306	0.084538	0.415366002
GCATACAGTGATTTGATGAAAGG	GATTACAGTGATGTGATGATTGG	chr11	-	33126730	33126752	4	HEK293	0	5.34E-11	0.080353406	0.266133291	455	171.7950795	-5.159272758	0.585688	0.46214306
GCATACAGTGATTTGATGAAAGG	ACATGCAGGGAATTAATGACAGG	chr11	-	33489517	33489539	6	HEK293	0	2.56E-12	0.068644767	0.022219044	342.5	152.4911777	-14.35376224	0.202613	0.441492681
GCATACAGTGATTTGATGAAAGG	GGATTCATTAATTTTTTGAAGGG	chr11	+	33649288	33649310	6	HEK293	0	3.00E-29	0	0.026738064	440	175.6846792	-22.64147306	0.084538	0.415366002
GCATACAGTGATTTGATGAAAGG	GCATATAGAGATCTGGGAAAAGG	chr11	+	33624969	33624991	6	HEK293	0	7.36E-24	0.01066216	0.001147482	330	137.8570449	-13.15126838	0.081537	0.423698935
GCATACAGTGATTTGATGAAAGG	GCAAATAGTGAAGTGAAGGAAGG	chr11	+	33889214	33889236	6	HEK293	0	6.09E-15	0.018456078	0.008883329	275	145.190884	-22.4260509	0.088858	0.417945677
GCATACAGTGATTTGATGAAAGG	ACATGCAGTGATGTGATAACAGG	chr11	-	33758990	33759012	5	HEK293	0	9.41E-11	0.02659775	0.031630284	380	144.6514263	-7.435357084	0.154054	0.435384914
GCATACAGTGATTTGATGAAAGG	GGATTCATTGATTTTTTGAAGGG	chr11	-	33748258	33748280	5	HEK293	0	0	0	0.043250568	447.5	181.8764156	-20.12477111	0.124109	0.422707851
GCATACAGTGATTTGATGAAAGG	GAGTGCAGTGATGTGATCACAGG	chr11	-	33984337	33984359	6	HEK293	0	1.35E-08	0.009034444	0.020421896	372.5	142.6834263	-22.18279657	0.139231	0.427924303
GCATACAGTGATTTGATGAAAGG	GCAGTCAGGGTGTTGATGCAGGG	chr11	+	34291702	34291724	6	HEK293	0	2.17E-14	0.00447828	0.033418185	342.5	165.9841156	-23.35816373	0.105352	0.42792365
GCATACAGTGATTTGATGAAAGG	ACATACAGGGATCTGATTTATGG	chr11	+	34417634	34417656	5	HEK293	0	1.06E-30	0.157894737	0.01440926	380	148.3695659	-9.894420739	0.418716	0.453881163
GCATACAGTGATTTGATGAAAGG	GGATTCATTAATTTTTTGAAGGG	chr11	+	34711474	34711496	6	HEK293	0	3.15E-29	0	0.026738064	440	175.6846792	-22.64147306	0.084538	0.415366002
GCATACAGTGATTTGATGAAAGG	GGATTCATTAATTTTTTGAAGGG	chr11	+	34783338	34783360	6	HEK293	0	3.15E-29	0	0.026738064	440	175.6846792	-22.64147306	0.084538	0.415366002
GCATACAGTGATTTGATGAAAGG	TCATACAGTTCTTTCTAGAATGG	chr11	-	34748529	34748551	6	HEK293	0	1.14E-12	0	0.005824463	300	153.0966213	-17.9613547	0.041416	0.356225411
GCATACAGTGATTTGATGAAAGG	TCACAAAGAGATTGGAAGAAGGG	chr11	+	35262925	35262947	6	HEK293	0	1.26E-28	0	0.013615164	440	177.5553399	-14.86982541	0.181359	0.424956004
GCATACAGTGATTTGATGAAAGG	GGATTCATTGATTTTTTGAAGGG	chr11	-	35046704	35046726	5	HEK293	0	0	0	0.043250568	447.5	181.8764156	-20.12477111	0.124109	0.422707851
GCATACAGTGATTTGATGAAAGG	GGATTCATTGATTTTTTGAAGGG	chr11	-	35115364	35115386	5	HEK293	0	0	0	0.043250568	447.5	181.8764156	-20.12477111	0.124109	0.422707851
GCATACAGTGATTTGATGAAAGG	GGATACAGAAATGGGATGGAAGG	chr11	-	35496114	35496136	6	HEK293	0	0	0	0.00662728	342.5	155.7219781	-25.83724352	0.140762	0.393300368
GCATACAGTGATTTGATGAAAGG	GAGTCCAGTGATTTTATTCATGG	chr11	+	35694892	35694914	6	HEK293	0	1.65E-12	0.004378763	0.010578036	372.5	144.3653252	-27.08293586	0.176939	0.397972564
GCATACAGTGATTTGATGAAAGG	TCATGCACTGAATTGATGGTGGG	chr11	-	35540370	35540392	6	HEK293	0	0	0.079753846	0.0427425	372.5	136.8101627	-12.30353387	0.309511	0.449732464
GCATACAGTGATTTGATGAAAGG	CCATACAATGGTTTGACTTACGG	chr11	-	35713596	35713618	6	HEK293	0	0	0.117647059	0.008638461	330	130.312655	-16.78686169	0.179744	0.441545828
GCATACAGTGATTTGATGAAAGG	GGGTAAAGTGAGTTGAAGCAAGG	chr11	+	35966241	35966263	6	HEK293	0	0	0.021779586	0.023077851	372.5	154.7958045	-26.06672302	0.165415	0.405328677
GCATACAGTGATTTGATGAAAGG	TTATACAATCATGGGATGAAGGG	chr11	-	35826296	35826318	6	HEK293	0	0	0	0.033131233	410	187.3299414	-10.69998221	0.168105	0.424126511
GCATACAGTGATTTGATGAAAGG	GCTTTAAGTGTTTTGCTGAGAGG	chr11	-	35879151	35879173	6	HEK293	0	7.42E-26	0	0.015396304	372.5	152.5415865	-23.22950856	0.1076	0.41879711
GCATACAGTGATTTGATGAAAGG	GGATTCATTGATTTTTTGAAGGG	chr11	+	36576116	36576138	5	HEK293	0	0	0	0.043250568	447.5	181.8764156	-20.12477111	0.124109	0.422707851
GCATACAGTGATTTGATGAAAGG	ACTTACAGTGATCTCATACAAGG	chr11	+	36621670	36621692	6	HEK293	0	0	0.019592663	0.004134332	275	136.3943247	-19.7188576	0.097388	0.42271046
GCATACAGTGATTTGATGAAAGG	TCAAAATGTGATCTGATTAAGGG	chr11	-	36600215	36600237	6	HEK293	0	0	0.101817043	0.020322157	440	176.8345814	-14.2791943	0.347809	0.447357579
GCATACAGTGATTTGATGAAAGG	GGATTCATTGATATTTTGAAGGG	chr11	-	36698459	36698481	6	HEK293	0	5.09E-24	0	0.011235212	342.5	171.177095	-24.26545088	0.073265	0.415077729
GCATACAGTGATTTGATGAAAGG	GCATACACTTTCCTGATGCAAGG	chr11	+	36906450	36906472	6	HEK293	0	0	0.02380655	0.018770812	315	154.514942	-12.7223917	0.192152	0.43863915
GCATACAGTGATTTGATGAAAGG	GGATTCATTTATTTTTTGAAGGG	chr11	+	37042372	37042394	6	HEK293	0	2.67E-25	0	0.026738064	440	175.6846792	-26.62530959	0.080358	0.390591083
GCATACAGTGATTTGATGAAAGG	GCATAAAATGTTTTGAAGTTGGG	chr11	+	37181154	37181176	6	HEK293	0	0	0.049230769	0.010694556	305	116.8124044	-12.80936974	0.177451	0.425086377
GCATACAGTGATTTGATGAAAGG	GTATTCATTAATTTTTTGAAGGG	chr11	+	37265203	37265225	6	HEK293	0	3.88E-14	0	0.026738064	440	175.6846792	-18.95709009	0.097793	0.420122603
GCATACAGTGATTTGATGAAAGG	GGATTCATTGATTTTTTGAAGGG	chr11	+	37229584	37229606	5	HEK293	0	0	0	0.043250568	447.5	181.8764156	-20.12477111	0.124109	0.422707851
GCATACAGTGATTTGATGAAAGG	GGTTTCATTGATTTTTTGAAGGG	chr11	+	37454349	37454371	6	HEK293	0	0	0	0.028625115	440	180.1484156	-28.06727849	0.094365	0.395255782
GCATACAGTGATTTGATGAAAGG	GCAAAAAGTGAGCTTATGCAGGG	chr11	+	37566619	37566641	6	HEK293	0	0	0.005158921	0.00618372	245	151.9699735	-23.55026892	0.073184	0.41679445
GCATACAGTGATTTGATGAAAGG	GAATACACTCATTTAAAGAATGG	chr11	+	37971692	37971714	5	HEK293	0	3.93E-20	0.089861511	0.090277341	447.5	174.475314	-14.02799522	0.511775	0.454426115
GCATACAGTGATTTGATGAAAGG	ACTTAGATTAATATGATGAATGG	chr11	-	38031639	38031661	6	HEK293	0	3.93E-13	0.128280543	0.131400227	507.5	196.8951421	-16.88528754	0.238902	0.443925639
GCATACAGTGATTTGATGAAAGG	GGATTCATTAATTTTTTGAAGGG	chr11	-	38216467	38216489	6	HEK293	0	1.09E-32	0	0.026738064	440	175.6846792	-22.64147306	0.084538	0.415366002
GCATACAGTGATTTGATGAAAGG	GCACACCTTGAGTAGAAGAAAGG	chr11	+	38551327	38551349	6	HEK293	0	1.01E-26	0.029207516	0.012025788	342.5	170.1020061	-12.76135874	0.065914	0.428647579
GCATACAGTGATTTGATGAAAGG	GGATTCATTGATTTTTTTAAAGG	chr11	+	38750631	38750653	6	HEK293	0	0	0	0.005800943	372.5	155.2530823	-28.24694343	0.069678	0.386622767
GCATACAGTGATTTGATGAAAGG	GCACAAAGCCATTTGAGAAAAGG	chr11	+	39141182	39141204	6	HEK293	0	0	0.018069128	0.016180059	470	158.7794549	-14.53736553	0.349865	0.436338756
GCATACAGTGATTTGATGAAAGG	GGATTCATTGATTTTTTGAAGGG	chr11	-	38928382	38928404	5	HEK293	0	0	0	0.043250568	447.5	181.8764156	-20.12477111	0.124109	0.422707851
GCATACAGTGATTTGATGAAAGG	GAAAACAGAGAAATGATAAATGG	chr11	+	39221480	39221502	6	HEK293	0	8.05E-12	0.123305266	0.01464039	342.5	169.0878654	-18.58318687	0.373113	0.451609342
GCATACAGTGATTTGATGAAAGG	GCATTCATTGATTTTTTGAAGGG	chr11	+	39416433	39416455	4	HEK293	0	0	0	0.068139834	455	183.3164156	-9.054700304	0.174519	0.430176389
GCATACAGTGATTTGATGAAAGG	GCAGACTGTATTTTGGTGTAAGG	chr11	-	39290998	39291020	6	HEK293	0	1.74E-35	0.008131353	0.012027776	372.5	154.2849732	-24.20377541	0.145455	0.426592303
GCATACAGTGATTTGATGAAAGG	GCAGTCAGTGATGACACGAAGGG	chr11	-	39300482	39300504	6	HEK293	0	0	0.007065708	0.003711705	280	158.3064422	-17.07059297	0.04277	0.360439031
GCATACAGTGATTTGATGAAAGG	GGATTCACTGATTTTTTGAAGGG	chr11	+	39655896	39655918	5	HEK293	0	0	0	0.043250568	447.5	181.8764156	-21.26317363	0.15856	0.423747414
GCATACAGTGATTTGATGAAAGG	TTAAACTGTGGTTTGAAGAAAGG	chr11	-	39461727	39461749	6	HEK293	0	0	0.065656566	0.093703044	440	186.0870244	-16.06545009	0.286539	0.445673069
GCATACAGTGATTTGATGAAAGG	GGATTCATTGATTTTTTGAAGGG	chr11	-	39779756	39779778	5	HEK293	0	0	0	0.043250568	447.5	181.8764156	-20.12477111	0.124109	0.422707851
GCATACAGTGATTTGATGAAAGG	GGATTCATTGATTTTTTCAAGGG	chr11	-	39911974	39911996	6	HEK293	0	0	0	0.005800943	372.5	155.2530823	-28.18143558	0.05862	0.386622767
GCATACAGTGATTTGATGAAAGG	GCATTCAATGATTTTTTGAAGGG	chr11	-	40008784	40008806	4	HEK293	0	3.65E-23	0	0.068139834	455	183.3164156	-7.150892237	0.235496	0.435418896
GCATACAGTGATTTGATGAAAGG	GGATTCATTAATTTTTTGAAGGG	chr11	-	39871245	39871267	6	HEK293	0	3.15E-29	0	0.026738064	440	175.6846792	-22.64147306	0.084538	0.415366002
GCATACAGTGATTTGATGAAAGG	CCATTCTGAGATGAGATGAAGGG	chr11	+	40413045	40413067	6	HEK293	0	2.34E-36	0.017040413	0.015012046	410	188.0302137	-14.42913717	0.150467	0.428677153
GCATACAGTGATTTGATGAAAGG	GCATAGAGGGTTTTCAGAAAGGG	chr11	-	40380315	40380337	6	HEK293	0	0	0.002115532	0.002564097	275	144.207686	-30.00846132	0.050732	0.330573302
GCATACAGTGATTTGATGAAAGG	GAATACAGTAACTGAATAAATGG	chr11	+	40548388	40548410	6	HEK293	0	0	0	0.002277095	245	152.5826236	-11.97299851	0.327885	0.427744782
GCATACAGTGATTTGATGAAAGG	GGATTCATTAATTTTTTGAAGGG	chr11	+	40609983	40610005	6	HEK293	0	3.15E-29	0	0.026738064	440	175.6846792	-22.64147306	0.084538	0.415366002
GCATACAGTGATTTGATGAAAGG	GGATTCACTGATTTTTTGAAGGG	chr11	+	40729717	40729739	5	HEK293	0	0	0	0.043250568	447.5	181.8764156	-21.26317363	0.15856	0.423747414
GCATACAGTGATTTGATGAAAGG	GGATTCATTGATTTTTTGAGGGG	chr11	-	40494195	40494217	6	HEK293	0	0	0	0.012586801	372.5	143.5388157	-22.60230008	0.049567	0.357833053
GCATACAGTGATTTGATGAAAGG	GCATGTTGTGAATGGCTGAAAGG	chr11	-	40678081	40678103	6	HEK293	0	6.72E-08	0	0.003190066	345	174.6988042	-17.90981846	0.031627	0.355894034
GCATACAGTGATTTGATGAAAGG	ATACACAGTGATTAAATTAATGG	chr11	+	40783551	40783573	6	HEK293	0	1.49E-29	0.205635196	0.005074624	342.5	164.4168605	-10.42409548	0.429942	0.452391784
GCATACAGTGATTTGATGAAAGG	GTAGAAGGTGATTTGATCATGGG	chr11	-	40677570	40677592	6	HEK293	0	5.40E-20	0.106406199	0.022114863	470	148.956302	-20.09214721	0.394356	0.447628072
GCATACAGTGATTTGATGAAAGG	GCAAATACGCCTTTGATGAAAGG	chr11	+	40932040	40932062	6	HEK293	0	2.35E-09	0.026951733	0.111548255	512.5	195.8589986	-16.21654848	0.248433	0.432196898
GCATACAGTGATTTGATGAAAGG	GGAATCACTGATTTTTTGAAGGG	chr11	-	40935282	40935304	6	HEK293	0	5.48E-37	0	0.029031557	440	179.8028156	-27.55495872	0.101232	0.395255782
GCATACAGTGATTTGATGAAAGG	GGATTCCTTGATTTTTTGAAAGG	chr11	-	41623621	41623643	6	HEK293	0	1.88E-24	0	0.019828553	440	178.2932348	-23.74471737	0.082059	0.415366002
GCATACAGTGATTTGATGAAAGG	AGATTCATTGATTTTTTGAAGGG	chr11	-	41569499	41569521	6	HEK293	0	0	0	0.029311379	440	180.6764156	-15.04369201	0.090884	0.420122603
GCATACAGTGATTTGATGAAAGG	GGATTCATTAATTTTTTGAAGGG	chr11	+	41746302	41746324	6	HEK293	0	3.00E-29	0	0.026738064	440	175.6846792	-22.64147306	0.084538	0.415366002
GCATACAGTGATTTGATGAAAGG	GGATTCATTGACTTTTTGAAGGG	chr11	-	41763490	41763512	6	HEK293	0	0	0	0.014283526	342.5	172.9603151	-21.98320908	0.084299	0.415077729
GCATACAGTGATTTGATGAAAGG	GCATACACTGCTTGGGTGATGGG	chr11	-	41770379	41770401	5	HEK293	0	2.23E-12	0	0.005430993	282.5	142.6048889	-13.75604889	0.107839	0.415738177
GCATACAGTGATTTGATGAAAGG	GGATTCATTAATTTTTTGAAGGG	chr11	+	42453770	42453792	6	HEK293	0	3.15E-29	0	0.026738064	440	175.6846792	-22.64147306	0.084538	0.415366002
GCATACAGTGATTTGATGAAAGG	GGATTCATTAATTTTTTGAAGGG	chr11	+	42478467	42478489	6	HEK293	0	3.00E-29	0	0.026738064	440	175.6846792	-22.64147306	0.084538	0.415366002
GCATACAGTGATTTGATGAAAGG	ACTTTCAGGGATCTGAGGAAAGG	chr11	+	42385964	42385986	6	HEK293	0	2.30E-17	0.013282656	0.057632718	440	180.538468	-20.15339399	0.150755	0.432456886
GCATACAGTGATTTGATGAAAGG	GCATTCCGTGAGTCCGTGAATGG	chr11	-	42408604	42408626	6	HEK293	0	0	0.00119199	0.00141312	280	162.2777666	-19.42735264	0.020461	0.353751165
GCATACAGTGATTTGATGAAAGG	GGATTCATTGATTTTTTGAAGGG	chr11	-	42539368	42539390	5	HEK293	0	0	0	0.043250568	447.5	181.8764156	-20.12477111	0.124109	0.422707851
GCATACAGTGATTTGATGAAAGG	TGATAGAATAATATGATGAAAGG	chr11	-	42560401	42560423	6	HEK293	0	4.42E-15	0.224749164	0.13326595	507.5	197.1831421	-8.344004696	0.631422	0.453393546
GCATACAGTGATTTGATGAAAGG	GGATTCACTGATTTTTTGAAGGG	chr11	-	42712742	42712764	5	HEK293	0	0	0	0.043250568	447.5	181.8764156	-21.26317363	0.15856	0.423747414
GCATACAGTGATTTGATGAAAGG	CCATTCAAGGATTTTATAAAAGG	chr11	-	42730222	42730244	6	HEK293	0	0	0.015902465	0.020809362	440	168.8217278	-16.65332427	0.205619	0.433304684
GCATACAGTGATTTGATGAAAGG	GGATTCATTGATTTTTTGAAGGG	chr11	+	43023871	43023893	5	HEK293	0	0	0	0.043250568	447.5	181.8764156	-20.12477111	0.124109	0.422707851
GCATACAGTGATTTGATGAAAGG	GGATTCATTGACTTTTTGAAGGG	chr11	+	42938797	42938819	6	HEK293	0	0	0	0.014283526	342.5	172.9603151	-21.98320908	0.084299	0.415077729
GCATACAGTGATTTGATGAAAGG	CAATACAGTGAAGTGCTTAAAGG	chr11	-	43121405	43121427	6	HEK293	0	0	0	0.004161858	275	156.6328198	-15.12462897	0.189026	0.420040201
GCATACAGTGATTTGATGAAAGG	GGATTCATTGATTTTTTGAAGGG	chr11	+	43225737	43225759	5	HEK293	0	0	0	0.043250568	447.5	181.8764156	-20.12477111	0.124109	0.422707851
GCATACAGTGATTTGATGAAAGG	GGATTCATTGATTTTTTGAAGGG	chr11	+	43370596	43370618	5	HEK293	0	0	0	0.043250568	447.5	181.8764156	-20.12477111	0.124109	0.422707851
GCATACAGTGATTTGATGAAAGG	GAATACAGAGAAGTGCTTAAAGG	chr11	-	43372497	43372519	6	HEK293	0	1.18E-37	0	0.002518147	275	152.6730395	-21.01509342	0.146266	0.415502521
GCATACAGTGATTTGATGAAAGG	GGATTCATTGATTTTTTGAAGGG	chr11	+	43677907	43677929	5	HEK293	0	0	0	0.043250568	447.5	181.8764156	-20.12477111	0.124109	0.422707851
GCATACAGTGATTTGATGAAAGG	GGATTCATTAATTTTTTGAAGGG	chr11	-	43799569	43799591	6	HEK293	0	5.46E-30	0	0.026738064	440	175.6846792	-22.64147306	0.084538	0.415366002
GCATACAGTGATTTGATGAAAGG	GGATTCACTGATTTTTTGAAGGG	chr11	+	44415365	44415387	5	HEK293	0	0	0	0.043250568	447.5	181.8764156	-21.26317363	0.15856	0.423747414
GCATACAGTGATTTGATGAAAGG	ACAAACAGTGGGTTGATTTAAGG	chr11	+	44404853	44404875	6	HEK293	0	0	0.05	0.011039281	275	145.8088826	-22.93485032	0.179894	0.435147257
GCATACAGTGATTTGATGAAAGG	GGCCACAGTGGTTTGAGGCAGGG	chr11	-	44469080	44469102	6	HEK293	0	3.24E-26	0.003052157	0.043029656	375	157.1942053	-28.62465824	0.070647	0.394622634
GCATACAGTGATTTGATGAAAGG	GGATTCATCGATTTTTTGAAGGG	chr11	-	44462032	44462054	6	HEK293	0	0	0	0.017738281	440	176.7166352	-24.70451504	0.118455	0.394254703
GCATACAGTGATTTGATGAAAGG	GCATTCCGTGAGTCCATGGATGG	chr11	-	44570565	44570587	6	HEK293	0	9.95E-29	0.00232438	0.002662101	245	148.8181926	-20.66698559	0.038166	0.353751165
GCATACAGTGATTTGATGAAAGG	GGATTCATTGATTTTTTGAAGGG	chr11	+	45036310	45036332	5	HEK293	0	0	0	0.043250568	447.5	181.8764156	-20.12477111	0.124109	0.422707851
GCATACAGTGATTTGATGAAAGG	GGATTCATTAATTTTTTGAAGGG	chr11	+	45146847	45146869	6	HEK293	0	3.15E-29	0	0.026738064	440	175.6846792	-22.64147306	0.084538	0.415366002
GCATACAGTGATTTGATGAAAGG	GGATACTGTTTTTAGATGAGTGG	chr11	+	45475034	45475056	6	HEK293	0	4.67E-12	0.036018755	0.014204034	342.5	154.1782145	-20.40014414	0.084977	0.425673267
GCATACAGTGATTTGATGAAAGG	GGCTTCAGTGTTTTCATTAATGG	chr11	+	45456752	45456774	6	HEK293	0	1.39E-12	0.006065081	0.018456105	342.5	168.8832414	-31.12941519	0.100811	0.40291592
GCATACAGTGATTTGATGAAAGG	GCTTTCAGTGATCCGCTGGAAGG	chr11	-	45442011	45442033	6	HEK293	0	0	0	0.001977846	275	145.808749	-22.07220246	0.078717	0.409730819
GCATACAGTGATTTGATGAAAGG	GCAGAGACTGGAGTGATGAAGGG	chr11	-	45558155	45558177	6	HEK293	0	1.76E-17	0.026086956	0.03843094	347.5	187.5950943	-21.13649638	0.118602	0.432545736
GCATACAGTGATTTGATGAAAGG	TCATGCAGTGGGCTGGTGAAGGG	chr11	-	45569923	45569945	6	HEK293	0	5.42E-13	0.035526316	0.011557676	280	174.7777494	-20.49550089	0.120138	0.428167606
GCATACAGTGATTTGATGAAAGG	CCTTCCTCTGATTTGCTGAAGGG	chr11	+	46204189	46204211	6	HEK293	0	4.29E-37	0	0.073654464	537.5	192.2122564	-21.87766842	0.172769	0.413195248
GCATACAGTGATTTGATGAAAGG	GCATAAAGGGATGTGAGATAAGG	chr11	+	46348505	46348527	6	HEK293	0	4.28E-29	0.006576544	0.002121366	330	124.3974708	-21.76896355	0.074612	0.417891377
GCATACAGTGATTTGATGAAAGG	TCACACTGTGAGTTGCAGAATGG	chr11	+	46625352	46625374	6	HEK293	0	2.75E-21	0	0.014287435	372.5	167.5525818	-15.82861009	0.082507	0.414044801
GCATACAGTGATTTGATGAAAGG	GAATTCAGTGATTGGTGGAAGGG	chr11	-	46452562	46452584	5	HEK293	0	1.59E-10	0	0.009373441	380	166.5579584	-21.28834767	0.107111	0.416059094
GCATACAGTGATTTGATGAAAGG	TCAGATAGAGATTTGATGACGGG	chr11	+	47113268	47113290	5	HEK293	0	1.84E-20	0.122477968	0.154146135	545	174.2430357	-8.805849057	0.405989	0.45129371
GCATACAGTGATTTGATGAAAGG	TCATACTGTCATTTCATAGATGG	chr11	+	47154582	47154604	6	HEK293	0	0	0.012390734	0.006815501	372.5	139.046728	-21.68475545	0.10223	0.422800865
GCATACAGTGATTTGATGAAAGG	CCATACATTGTTTTTATAATAGG	chr11	-	47242406	47242428	6	HEK293	0	1.00E-37	0.008151189	0.008040223	275	130.7021446	-14.92083864	0.060365	0.41679445
GCATACAGTGATTTGATGAAAGG	GGATTCAGAGATTTTCTGATTGG	chr11	-	47674271	47674293	6	HEK293	0	5.28E-15	0	0.007690535	372.5	142.6788523	-21.39372261	0.116011	0.416059094
GCATACAGTGATTTGATGAAAGG	GGGAACAGTCATTTGAACAATGG	chr11	+	47977542	47977564	6	HEK293	0	2.18E-20	0.020565177	0.043997969	472.5	163.7572192	-29.1533698	0.141089	0.405890569
GCATACAGTGATTTGATGAAAGG	ACCTAGAGTGAATTGATACAGGG	chr11	+	48149922	48149944	6	HEK293	0	0	0.02209928	0.011865337	372.5	150.5985823	-21.85338798	0.177984	0.431610143
GCATACAGTGATTTGATGAAAGG	GGATTCATTAATTTTTTGAAGGG	chr11	+	48210255	48210277	6	HEK293	0	3.15E-29	0	0.026738064	440	175.6846792	-22.64147306	0.084538	0.415366002
GCATACAGTGATTTGATGAAAGG	GGATTCATTGATTTTTTGAAGGG	chr11	+	48310676	48310698	5	HEK293	0	5.94E-35	0	0.043250568	447.5	181.8764156	-20.12477111	0.124109	0.422707851
GCATACAGTGATTTGATGAAAGG	GGATTCGTTGATTTTTTGAAGGG	chr11	+	48255180	48255202	6	HEK293	0	7.36E-24	0	0.019828553	440	178.2932348	-25.53149946	0.088888	0.390591083
GCATACAGTGATTTGATGAAAGG	GGATTCATTAATTTTTTGAAGGG	chr11	+	48323772	48323794	6	HEK293	0	3.00E-29	0	0.026738064	440	175.6846792	-22.64147306	0.084538	0.415366002
GCATACAGTGATTTGATGAAAGG	GGATTCATCGATTTTTTGAAGGG	chr11	+	48472317	48472339	6	HEK293	0	0	0	0.017738281	440	176.7166352	-24.70451504	0.118455	0.394254703
GCATACAGTGATTTGATGAAAGG	GGATTCATTAATTTTTTGAAGGG	chr11	-	48317156	48317178	6	HEK293	0	3.00E-29	0	0.026738064	440	175.6846792	-22.64147306	0.084538	0.415366002
GCATACAGTGATTTGATGAAAGG	GGATTCATTGATTTTTTGAAGGG	chr11	+	48552426	48552448	5	HEK293	0	0	0	0.043250568	447.5	181.8764156	-20.12477111	0.124109	0.422707851
GCATACAGTGATTTGATGAAAGG	GGATTCATTGATTTTTTGAAGGG	chr11	+	48573864	48573886	5	HEK293	0	0	0	0.043250568	447.5	181.8764156	-20.12477111	0.124109	0.422707851
GCATACAGTGATTTGATGAAAGG	GGATTCATTGATTTTTTGAAGGG	chr11	+	48636266	48636288	5	HEK293	0	0	0	0.043250568	447.5	181.8764156	-20.12477111	0.124109	0.422707851
GCATACAGTGATTTGATGAAAGG	GCTGAAAGTGATGGGAAGAATGG	chr11	-	48579734	48579756	6	HEK293	0	0	0	0.008340601	342.5	171.4877997	-22.1936964	0.118787	0.41709347
GCATACAGTGATTTGATGAAAGG	GGATTCATTGATTTCTTGAAGGG	chr11	+	48677281	48677303	5	HEK293	0	9.89E-36	0	0.043250568	447.5	181.8764156	-24.60353295	0.11711	0.397792981
GCATACAGTGATTTGATGAAAGG	GGATTCATTAATTTTTTGAAGGG	chr11	+	48769204	48769226	6	HEK293	0	3.15E-29	0	0.026738064	440	175.6846792	-22.64147306	0.084538	0.415366002
GCATACAGTGATTTGATGAAAGG	GGATTCATTGATTTTTTGAAGGG	chr11	+	48872205	48872227	5	HEK293	0	0	0	0.043250568	447.5	181.8764156	-20.12477111	0.124109	0.422707851
GCATACAGTGATTTGATGAAAGG	GGATTCATTAATTTTTTGAAGGG	chr11	+	48822955	48822977	6	HEK293	0	3.00E-29	0	0.026738064	440	175.6846792	-22.64147306	0.084538	0.415366002
GCATACAGTGATTTGATGAAAGG	GTATTCATTAATTTTTTGAAGGG	chr11	+	48949363	48949385	6	HEK293	0	1.89E-24	0	0.026738064	440	175.6846792	-18.95709009	0.097793	0.420122603
GCATACAGTGATTTGATGAAAGG	GCATTCATTGATTTTTTGAAGGG	chr11	-	48707736	48707758	4	HEK293	0	0	0	0.068139834	455	183.3164156	-9.054700304	0.174519	0.430176389
GCATACAGTGATTTGATGAAAGG	TGAAATAAAGATTTGATGAAGGG	chr11	-	48971927	48971949	6	HEK293	0	1.39E-19	0.28562978	0.220198301	605	206.8408187	-11.26779895	0.637997	0.449752959
GCATACAGTGATTTGATGAAAGG	GGGGATATTTATTTGATGAAAGG	chr11	+	49105090	49105112	6	HEK293	0	1.08E-12	0.125288453	0.327272337	607.5	205.2808626	-20.9500666	0.191892	0.43757257
GCATACAGTGATTTGATGAAAGG	GGATTCATTGATTTTTTGAAGGG	chr11	-	49163400	49163422	5	HEK293	0	0	0	0.043250568	447.5	181.8764156	-20.12477111	0.124109	0.422707851
GCATACAGTGATTTGATGAAAGG	TAAAACAGTGATTTCATATATGG	chr11	+	49679548	49679570	6	HEK293	0	8.09E-19	0.035209546	0.010834715	372.5	145.3080452	-16.58838374	0.240206	0.436280412
GCATACAGTGATTTGATGAAAGG	GGATTCATTGATTTTTTGAAGGG	chr11	+	49817667	49817689	5	HEK293	0	0	0	0.043250568	447.5	181.8764156	-20.12477111	0.124109	0.422707851
GCATACAGTGATTTGATGAAAGG	GGATTCATTGATTTTTTGAAGGG	chr11	+	49799631	49799653	5	HEK293	0	0	0	0.043250568	447.5	181.8764156	-20.12477111	0.124109	0.422707851
GCATACAGTGATTTGATGAAAGG	TGAAATAAAGATTTGATGAAGGG	chr11	+	49856168	49856190	6	HEK293	0	1.39E-19	0.28562978	0.220198301	605	206.8408187	-11.26779895	0.637997	0.449752959
GCATACAGTGATTTGATGAAAGG	GCACACAATTATCTAATAAAGGG	chr11	-	49627554	49627576	6	HEK293	0	5.70E-14	0.270442542	0.011791486	342.5	158.7051712	-2.993822357	0.338638	0.459487502
GCATACAGTGATTTGATGAAAGG	TCCTAAAGTGTTGTGATTAATGG	chr11	+	50039712	50039734	6	HEK293	0	9.36E-16	0.021295475	0.016282422	342.5	173.3332785	-22.04220541	0.135598	0.429043655
GCATACAGTGATTTGATGAAAGG	TGAAATAAAGATTTGATGAAGGG	chr11	-	49896669	49896691	6	HEK293	0	1.39E-19	0.28562978	0.220198301	605	206.8408187	-11.26779895	0.637997	0.449752959
GCATACAGTGATTTGATGAAAGG	GGATTCATTGATTTTTTGAAGGG	chr11	+	50155876	50155898	5	HEK293	0	0	0	0.043250568	447.5	181.8764156	-20.12477111	0.124109	0.422707851
GCATACAGTGATTTGATGAAAGG	GGATTCATTGATTTTTTGAAGGG	chr11	-	49988203	49988225	5	HEK293	0	0	0	0.043250568	447.5	181.8764156	-20.12477111	0.124109	0.422707851
GCATACAGTGATTTGATGAAAGG	GGATTCATTGATTTTTTGAAGGG	chr11	+	50215292	50215314	5	HEK293	0	0	0	0.043250568	447.5	181.8764156	-20.12477111	0.124109	0.422707851
GCATACAGTGATTTGATGAAAGG	GGATTCATTGATTTTTTGAAGGG	chr11	-	50111195	50111217	5	HEK293	0	0	0	0.043250568	447.5	181.8764156	-20.12477111	0.124109	0.422707851
GCATACAGTGATTTGATGAAAGG	GGATTCATTGATTTTTTGAAGGG	chr11	+	50286234	50286256	5	HEK293	0	0	0	0.043250568	447.5	181.8764156	-20.12477111	0.124109	0.422707851
GCATACAGTGATTTGATGAAAGG	GGATTCATTAATTTTTTGAACGG	chr11	+	50432534	50432556	6	HEK293	0	2.57E-21	0	0.026738064	440	175.6846792	-22.64147306	0.084125	0.415366002
GCATACAGTGATTTGATGAAAGG	GGATACATTAATTTTTTGGAGGG	chr11	+	50665415	50665437	6	HEK293	0	3.41E-24	0	0.008670819	372.5	146.2249992	-24.63847469	0.062695	0.386622767
GCATACAGTGATTTGATGAAAGG	GGATTCACTGATTTTTTGAAGGG	chr11	+	51284928	51284950	5	HEK293	0	0	0	0.043250568	447.5	181.8764156	-21.26317363	0.15856	0.423747414
GCATACAGTGATTTGATGAAAGG	CCAAACGTTGATTTGTAGAATGG	chr11	+	51290074	51290096	6	HEK293	0	1.05E-08	0	0.029039502	470	172.1688653	-20.9591788	0.108497	0.41845854
GCATACAGTGATTTGATGAAAGG	GGATTCATTAATTTTTTGAAGGG	chr11	+	51331543	51331565	6	HEK293	0	3.15E-29	0	0.026738064	440	175.6846792	-22.64147306	0.084538	0.415366002
GCATACAGTGATTTGATGAAAGG	CAATACAGAGAAGTGATTAAAGG	chr11	-	50777371	50777393	6	HEK293	0	0	0.067113011	0.014784275	342.5	169.9614654	-12.45601111	0.419505	0.449493671
GCATACAGTGATTTGATGAAAGG	GGATTCATTAATTTTTTGAAGGG	chr11	-	51099517	51099539	6	HEK293	0	3.15E-29	0	0.026738064	440	175.6846792	-22.64147306	0.084538	0.415366002
GCATACAGTGATTTGATGAAAGG	GGATTCATTCATTTTTTGAAGGG	chr11	-	51127926	51127948	6	HEK293	0	0	0	0.026738064	440	175.6846792	-26.76440452	0.064295	0.390591083
GCATACAGTGATTTGATGAAAGG	CCAAATGTTGATTTGCTGAATGG	chr11	-	50599233	50599255	6	HEK293	0	3.12E-12	0	0.045193662	540	191.3689924	-15.28262583	0.072022	0.404802578
GCATACAGTGATTTGATGAAAGG	GGATTCATTGATTTTTTGAAGGG	chr11	-	51407732	51407754	5	HEK293	0	0	0	0.043250568	447.5	181.8764156	-20.12477111	0.124109	0.422707851
GCATACAGTGATTTGATGAAAGG	GGATTCATTAATTTTTTGAAGGG	chr11	-	51421994	51422016	6	HEK293	0	7.98E-32	0	0.026738064	440	175.6846792	-22.64147306	0.084538	0.415366002
GCATACAGTGATTTGATGAAAGG	GGATTCATCGATTTTTTGAAGGG	chr11	-	51497562	51497584	6	HEK293	0	0	0	0.017738281	440	176.7166352	-24.70451504	0.118455	0.394254703
GCATACAGTGATTTGATGAAAGG	GGATTCATTCATTTTTTGAAGGG	chr11	+	54757085	54757107	6	HEK293	0	0	0	0.026738064	440	175.6846792	-26.76440452	0.064295	0.390591083
GCATACAGTGATTTGATGAAAGG	GGATTCATTAATTTTTTGAAGGG	chr11	+	54785496	54785518	6	HEK293	0	3.15E-29	0	0.026738064	440	175.6846792	-22.64147306	0.084538	0.415366002
GCATACAGTGATTTGATGAAAGG	GGATTCATTAATTTTTTGAAGGG	chr11	-	51555081	51555103	6	HEK293	0	3.50E-34	0	0.026738064	440	175.6846792	-22.64147306	0.084538	0.415366002
GCATACAGTGATTTGATGAAAGG	GGATTCATTAATTTTTTGAAGGG	chr11	+	54937961	54937983	6	HEK293	0	3.00E-29	0	0.026738064	440	175.6846792	-22.64147306	0.084538	0.415366002
GCATACAGTGATTTGATGAAAGG	TGAAATAAAGATTTGATGAAGGG	chr11	+	55061040	55061062	6	HEK293	0	1.39E-19	0.28562978	0.220198301	605	206.8408187	-11.26779895	0.637997	0.449752959
GCATACAGTGATTTGATGAAAGG	GGATTCACTGATTTTTTGAAGGG	chr11	+	55103904	55103926	5	HEK293	0	0	0	0.043250568	447.5	181.8764156	-21.26317363	0.15856	0.423747414
GCATACAGTGATTTGATGAAAGG	CCAAACATCCATTTGCTGAAAGG	chr11	-	54842828	54842850	6	HEK293	0	8.70E-21	0	0.061546349	540	186.5866404	-17.10077088	0.087498	0.408460412
GCATACAGTGATTTGATGAAAGG	GGATTCATTGATTTTTTGAAGGG	chr11	+	55099713	55099735	5	HEK293	0	0	0	0.043250568	447.5	181.8764156	-20.12477111	0.124109	0.422707851
GCATACAGTGATTTGATGAAAGG	CGATTCATTGATTTTCTGAAGGG	chr11	-	54903352	54903374	6	HEK293	0	0	0	0.029311379	440	180.6764156	-14.73792008	0.140835	0.422083109
GCATACAGTGATTTGATGAAAGG	GGATTCACTGATTTTTTGAAGGG	chr11	+	55163697	55163719	5	HEK293	0	2.89E-37	0	0.043250568	447.5	181.8764156	-21.26317363	0.15856	0.423747414
GCATACAGTGATTTGATGAAAGG	GGATTCATTAATTTTTTGAAGGG	chr11	-	54876376	54876398	6	HEK293	0	1.62E-27	0	0.026738064	440	175.6846792	-22.64147306	0.084538	0.415366002
GCATACAGTGATTTGATGAAAGG	GCATAGAGAGGTTTGGTAAGTGG	chr11	+	55242024	55242046	6	HEK293	0	0	0.03072479	0.001816424	305	124.9747928	-19.53469172	0.156303	0.427558183
GCATACAGTGATTTGATGAAAGG	GCATAAAGAGGTTTGGTAAGTGG	chr11	+	55210445	55210467	6	HEK293	0	0	0.057060324	0.001816424	305	124.9747928	-16.54512521	0.220083	0.436850045
GCATACAGTGATTTGATGAAAGG	GGATTCATTAATTTTTTGAAGGG	chr11	+	55285642	55285664	6	HEK293	0	3.15E-29	0	0.026738064	440	175.6846792	-22.64147306	0.084538	0.415366002
GCATACAGTGATTTGATGAAAGG	GTCTACTGTCATTTGACAAAGGG	chr11	+	55205767	55205789	6	HEK293	0	0	0.033319622	0.030050613	470	162.2476384	-18.21946129	0.266352	0.435938309
GCATACAGTGATTTGATGAAAGG	GGATTCATTGATTTTTTGAAGGG	chr11	+	55301193	55301215	5	HEK293	0	0	0	0.043250568	447.5	181.8764156	-20.12477111	0.124109	0.422707851
GCATACAGTGATTTGATGAAAGG	GGATTCATTGATTTTTTGAAGGG	chr11	-	55143935	55143957	5	HEK293	0	0	0	0.043250568	447.5	181.8764156	-20.12477111	0.124109	0.422707851
GCATACAGTGATTTGATGAAAGG	GCAGACAAGTCTCTGATGAATGG	chr11	-	55170724	55170746	6	HEK293	0	6.31E-08	0.099271617	0.072654308	415	188.145662	-8.962111572	0.380277	0.456145662
GCATACAGTGATTTGATGAAAGG	GGATTCATTGATTTTTTGAAGGG	chr11	+	55389567	55389589	5	HEK293	0	0	0	0.043250568	447.5	181.8764156	-20.12477111	0.124109	0.422707851
GCATACAGTGATTTGATGAAAGG	GCATACAAATATTTGAGTATTGG	chr11	+	55782361	55782383	6	HEK293	0	1.09E-14	0.035504202	0.010943265	405	121.201622	-12.46912148	0.164081	0.431870739
GCATACAGTGATTTGATGAAAGG	GGATTCATTAATTTTTTGAAGGG	chr11	-	55456166	55456188	6	HEK293	0	3.15E-29	0	0.026738064	440	175.6846792	-22.64147306	0.084538	0.415366002
GCATACAGTGATTTGATGAAAGG	GGATTCATTGATTTTTTGAAGGG	chr11	-	55518043	55518065	5	HEK293	0	0	0	0.043250568	447.5	181.8764156	-20.12477111	0.124109	0.422707851
GCATACAGTGATTTGATGAAAGG	GGATTCATTAATTTTTTGAAGGG	chr11	-	55756529	55756551	6	HEK293	0	3.15E-29	0	0.026738064	440	175.6846792	-22.64147306	0.084538	0.415366002
GCATACAGTGATTTGATGAAAGG	ACAAATATTGAATTGATGAGTGG	chr11	-	55732835	55732857	6	HEK293	0	1.98E-30	0.152160864	0.082092738	440	166.1868987	-12.92463321	0.103716	0.446793973
GCATACAGTGATTTGATGAAAGG	TGAAATAAAGATTTGATGAAGGG	chr11	-	55657588	55657610	6	HEK293	0	4.35E-32	0.28562978	0.220198301	605	206.8408187	-11.26779895	0.637997	0.449752959
GCATACAGTGATTTGATGAAAGG	GGATTCATTGATTTTTTGAAGGG	chr11	+	55986209	55986231	5	HEK293	0	0	0	0.043250568	447.5	181.8764156	-20.12477111	0.124109	0.422707851
GCATACAGTGATTTGATGAAAGG	GGATTCATTGATTTTTTGAAGGG	chr11	-	55803792	55803814	5	HEK293	0	0	0	0.043250568	447.5	181.8764156	-20.12477111	0.124109	0.422707851
GCATACAGTGATTTGATGAAAGG	CAACACAGTCAATTAATGAATGG	chr11	-	55816189	55816211	6	HEK293	0	0	0.101235788	0.076483298	410	188.7715416	-7.773699799	0.522454	0.456485703
GCATACAGTGATTTGATGAAAGG	TAATACAGTAAATTGATGCCAGG	chr11	+	56176503	56176525	6	HEK293	0	1.52E-12	0.02553434	0.039365843	372.5	135.9665633	-3.718353618	0.30254	0.44862887
GCATACAGTGATTTGATGAAAGG	GTGTACACTGCTTGGATGACTGG	chr11	-	56005229	56005251	6	HEK293	0	5.96E-12	0	0.022264261	342.5	157.9253148	-20.1377233	0.117214	0.421159796
GCATACAGTGATTTGATGAAAGG	GCTGGCAAGGATATGATGAAAGG	chr11	-	56151081	56151103	6	HEK293	0	4.25E-28	0.136134454	0.141436317	510	197.5511622	-16.6282598	0.276037	0.443925639
GCATACAGTGATTTGATGAAAGG	GGATTCATTAATTTTTTGAAGGG	chr11	+	56319476	56319498	6	HEK293	0	3.50E-34	0	0.026738064	440	175.6846792	-22.64147306	0.084538	0.415366002
GCATACAGTGATTTGATGAAAGG	GGATTCATTAATTTTTTGAAGGG	chr11	+	56357099	56357121	6	HEK293	0	3.15E-29	0	0.026738064	440	175.6846792	-22.64147306	0.084538	0.415366002
GCATACAGTGATTTGATGAAAGG	GGATTCATTGATTTTTTGAAGGG	chr11	+	56425442	56425464	5	HEK293	0	0	0	0.043250568	447.5	181.8764156	-20.12477111	0.124109	0.422707851
GCATACAGTGATTTGATGAAAGG	GCATGCCTTGATTTCAGCAATGG	chr11	-	56522015	56522037	6	HEK293	0	3.47E-18	0.003008021	0.008616939	372.5	149.4122163	-23.26334716	0.069014	0.413191583
GCATACAGTGATTTGATGAAAGG	TCATACAGTGATTAGTGTCAGGG	chr11	-	56512826	56512848	6	HEK293	0	7.16E-12	0	0.000398895	287.5	110.7149452	-16.82939535	0.0671	0.369357265
GCATACAGTGATTTGATGAAAGG	GCCTCTAGAGATATGAGGAAGGG	chr11	-	56621714	56621736	6	HEK293	0	1.90E-19	0.015048877	0.034202061	440	178.752484	-18.12920655	0.208018	0.433304684
GCATACAGTGATTTGATGAAAGG	GGATTCATTGATTTTTTGAAGGG	chr11	-	56705573	56705595	5	HEK293	0	0	0	0.043250568	447.5	181.8764156	-20.12477111	0.124109	0.422707851
GCATACAGTGATTTGATGAAAGG	GGATTCATTGATTTTTTGAAGGG	chr11	-	56833410	56833432	5	HEK293	0	0	0	0.043250568	447.5	181.8764156	-20.12477111	0.124109	0.422707851
GCATACAGTGATTTGATGAAAGG	GGAAAAAGTCATTTTGTGAAGGG	chr11	+	56944533	56944555	6	HEK293	0	0	0.003380234	0.016176529	440	177.4132321	-30.03667482	0.156495	0.396824102
GCATACAGTGATTTGATGAAAGG	GTATACACTGCTCTGGTGATGGG	chr11	+	56986148	56986170	6	HEK293	0	4.55E-11	0.020384474	0.010087522	275	143.304753	-14.88492611	0.183043	0.432940895
GCATACAGTGATTTGATGAAAGG	GCTTAGAGGGGTTGGAGGAATGG	chr11	-	57105898	57105920	6	HEK293	0	4.46E-20	0	0.007308371	342.5	171.6708562	-32.27925705	0.072626	0.387632541
GCATACAGTGATTTGATGAAAGG	CCTTAGACTGGATTGATGAAGGG	chr11	-	57463376	57463398	6	HEK293	0	0	0.080672269	0.099731927	410	197.4400149	-22.61313122	0.425891	0.45072142
GCATACAGTGATTTGATGAAAGG	GGATTCATTTATTTTTTGAAGGG	chr11	-	57618497	57618519	6	HEK293	0	2.67E-25	0	0.026738064	440	175.6846792	-26.62530959	0.080358	0.390591083
GCATACAGTGATTTGATGAAAGG	GGATTCATTGATTTTTTGAAGGG	chr11	+	57858572	57858594	5	HEK293	0	0	0	0.043250568	447.5	181.8764156	-20.12477111	0.124109	0.422707851
GCATACAGTGATTTGATGAAAGG	GCATACAGTGATGTAATGCGGGG	chr11	-	57742368	57742390	4	HEK293	0	0	0.038845629	0.018884875	290	127.608058	0.648952433	0.326573	0.453298032
GCATACAGTGATTTGATGAAAGG	GAATACTGTGCTTTTCTGATGGG	chr11	-	57767351	57767373	6	HEK293	0	9.28E-12	0	0.004771216	275	139.3136881	-18.12709552	0.064575	0.410080409
GCATACAGTGATTTGATGAAAGG	GGATTCACTGATTTTTTGAAAGG	chr11	+	58074560	58074582	5	HEK293	0	4.22E-38	0	0.043250568	447.5	181.8764156	-21.26317363	0.157441	0.423747414
GCATACAGTGATTTGATGAAAGG	ACATAAAGAGATGGGAAGAAAGG	chr11	-	58321883	58321905	6	HEK293	0	7.23E-38	0	0.005269068	342.5	168.9296194	-17.79362171	0.104394	0.41709347
GCATACAGTGATTTGATGAAAGG	GGATTCATTGATTGTTTGAAGGG	chr11	-	58302179	58302201	6	HEK293	0	0	0	0.004325702	377.5	169.0372309	-26.33540454	0.019121	0.332024376
GCATACAGTGATTTGATGAAAGG	GGATTCATTGATTTTTTTAAGGG	chr11	-	58449262	58449284	6	HEK293	0	0	0	0.005800943	372.5	155.2530823	-28.24694343	0.070174	0.386622767
GCATACAGTGATTTGATGAAAGG	GGATTCATTGATTTTTTAAAGGG	chr11	-	58520495	58520517	6	HEK293	0	0	0	0.005800943	372.5	155.2530823	-23.4724385	0.068162	0.411315866
GCATACAGTGATTTGATGAAAGG	GGATTCATTGATTTTTTGATGGG	chr11	-	58586608	58586630	6	HEK293	0	0	0	0.012586801	372.5	143.5388157	-22.20230008	0.060002	0.414044801
GCATACAGTGATTTGATGAAAGG	CCAGACAGTGATTGAAGGGAAGG	chr11	-	58874489	58874511	6	HEK293	0	0	0	0.003171089	275	138.3460828	-26.15617059	0.113033	0.389711563
GCATACAGTGATTTGATGAAAGG	GGGTTCATTGATTTTTTGAAGGG	chr11	+	59085894	59085916	6	HEK293	0	0	0	0.028625115	440	180.1484156	-24.32101174	0.094013	0.420122603
GCATACAGTGATTTGATGAAAGG	GGATTCATTGATTTTTTGAACGG	chr11	+	59152075	59152097	5	HEK293	0	4.04E-26	0	0.043250568	447.5	181.8764156	-20.12477111	0.123503	0.422707851
GCATACAGTGATTTGATGAAAGG	CCTTACAGAGATTTGGCGTAGGG	chr11	+	59167608	59167630	6	HEK293	0	0	0.034221833	0.008228751	402.5	143.2896828	-24.78312963	0.319014	0.411884778
GCATACAGTGATTTGATGAAAGG	TCACACAGTGAGTTGGTGACAGG	chr11	+	59435698	59435720	5	HEK293	0	2.48E-10	0.014140271	0.035288208	380	154.9842737	-8.343369004	0.155886	0.431988213
GCATACAGTGATTTGATGAAAGG	GGAAATAGTGATGTCCTGAAAGG	chr11	+	59669063	59669085	6	HEK293	0	5.43E-12	0	0.006797304	342.5	172.905648	-27.07900923	0.042639	0.332968961
GCATACAGTGATTTGATGAAAGG	GCATCTTCTGTTTTGAAGAAAGG	chr11	+	59705026	59705048	6	HEK293	0	1.42E-12	0.020512821	0.054566113	445	181.0265035	-16.53822289	0.146723	0.435270468
GCATACAGTGATTTGATGAAAGG	TCAGGCAGTGATGTGAGCAATGG	chr11	-	59888881	59888903	6	HEK293	0	7.52E-15	0.006576544	0.018934527	372.5	158.7293151	-22.99461778	0.144428	0.427924303
GCATACAGTGATTTGATGAAAGG	GACTACAGGGATGAGATTAAGGG	chr11	-	59942711	59942733	6	HEK293	0	5.12E-14	0.020773075	0.004371704	342.5	165.5103812	-22.08083772	0.165086	0.427329633
GCATACAGTGATTTGATGAAAGG	GCCTTGAGGGGTTAGATGAAGGG	chr11	+	60224796	60224818	6	HEK293	0	2.45E-25	0.019409842	0.018454258	410	191.3686473	-25.64336708	0.204076	0.406798269
GCATACAGTGATTTGATGAAAGG	GGATTCATTAATTTTTTGAAGGG	chr11	-	60240436	60240458	6	HEK293	0	3.00E-29	0	0.026738064	440	175.6846792	-22.64147306	0.084538	0.415366002
GCATACAGTGATTTGATGAAAGG	GGATTCATTAATTTTTTGAAGGG	chr11	-	60370038	60370060	6	HEK293	0	0	0	0.026738064	440	175.6846792	-22.64147306	0.084538	0.415366002
GCATACAGTGATTTGATGAAAGG	GGATTCATTGATTTTTTGAAGGG	chr11	-	60302681	60302703	5	HEK293	0	0	0	0.043250568	447.5	181.8764156	-20.12477111	0.124109	0.422707851
GCATACAGTGATTTGATGAAAGG	ACATACAGTCCTTTGATCTATGG	chr11	+	60545946	60545968	5	HEK293	0	1.44E-28	0.036923077	0.031148856	380	150.6068467	-18.89085321	0.40676	0.443281837
GCATACAGTGATTTGATGAAAGG	CTAGACAATTCTTTGATGAAGGG	chr11	-	60488447	60488469	6	HEK293	0	1.56E-26	0.131899351	0.310087644	507.5	201.3647629	-10.40507086	0.648561	0.453002845
GCATACAGTGATTTGATGAAAGG	GGATTCATTGATTTTTTGAAGGG	chr11	-	60651408	60651430	5	HEK293	0	0	0	0.043250568	447.5	181.8764156	-20.12477111	0.124109	0.422707851
GCATACAGTGATTTGATGAAAGG	GGATTCAGTGCAATGATGTATGG	chr11	-	60802736	60802758	6	HEK293	0	8.57E-12	0.030176112	0.021582726	280	161.0781754	-24.42833669	0.197885	0.409647791
GCATACAGTGATTTGATGAAAGG	GCACACAGCGACTTGACCAGCGG	chr11	+	61643383	61643405	6	HEK293	0	0	0.14544809	0.006073492	305	120.7034749	-4.326899457	0.228354	0.44954236
GCATACAGTGATTTGATGAAAGG	GGATTCGTTGATTTTTTGAAGGG	chr11	+	62007775	62007797	6	HEK293	0	7.11E-26	0	0.019828553	440	178.2932348	-25.53149946	0.088888	0.390591083
GCATACAGTGATTTGATGAAAGG	GGATTCATTGATTTTTTGAAGGG	chr11	+	62071077	62071099	5	HEK293	0	0	0	0.043250568	447.5	181.8764156	-20.12477111	0.124109	0.422707851
GCATACAGTGATTTGATGAAAGG	GGATTTATTGATTTTTTGAAGGG	chr11	-	62057332	62057354	6	HEK293	0	0	0	0.017564092	440	178.8904316	-24.59675217	0.084518	0.389594207
GCATACAGTGATTTGATGAAAGG	GCATCTAGTCCTGTGATGACAGG	chr11	+	62778475	62778497	6	HEK293	0	2.05E-07	0.004404291	0.031734234	342.5	155.8669554	-15.4690522	0.105738	0.423048144
GCATACAGTGATTTGATGAAAGG	GGATTCATTAATTTTTTGAAGGG	chr11	+	62843386	62843408	6	HEK293	0	3.15E-29	0	0.026738064	440	175.6846792	-22.64147306	0.084538	0.415366002
GCATACAGTGATTTGATGAAAGG	GGATTCATTGATTTTTTGAAGGG	chr11	+	62806733	62806755	5	HEK293	0	0	0	0.043250568	447.5	181.8764156	-20.12477111	0.124109	0.422707851
GCATACAGTGATTTGATGAAAGG	GGATTCATTAATTTTTTGAAGGG	chr11	+	62879278	62879300	6	HEK293	0	3.00E-29	0	0.026738064	440	175.6846792	-22.64147306	0.084538	0.415366002
GCATACAGTGATTTGATGAAAGG	GGATTCATTGATTTTTTGAAGGG	chr11	+	63001064	63001086	5	HEK293	0	0	0	0.043250568	447.5	181.8764156	-20.12477111	0.124109	0.422707851
GCATACAGTGATTTGATGAAAGG	ACATAAATTGGCTTGATAAAAGG	chr11	+	63017454	63017476	6	HEK293	0	0	0.222673872	0.02099405	342.5	172.5446816	-14.01026361	0.39678	0.454456396
GCATACAGTGATTTGATGAAAGG	GGATTCATTGATTATTTGAAGGG	chr11	-	62858440	62858462	6	HEK293	0	1.99E-38	0	0.004325702	377.5	169.0372309	-25.59321315	0.027741	0.332024376
GCATACAGTGATTTGATGAAAGG	GGATTCATTGATTTTTTGAAGGG	chr11	+	63098514	63098536	5	HEK293	0	0	0	0.043250568	447.5	181.8764156	-20.12477111	0.124109	0.422707851
GCATACAGTGATTTGATGAAAGG	GGATTCATTGATTTTTTGAAGGG	chr11	-	62972815	62972837	5	HEK293	0	0	0	0.043250568	447.5	181.8764156	-20.12477111	0.124109	0.422707851
GCATACAGTGATTTGATGAAAGG	ACTTAGTGTGATTTAAGGAAAGG	chr11	-	62997197	62997219	6	HEK293	0	0	0.015387747	0.026991548	440	176.9097026	-21.78314407	0.209463	0.434898013
GCATACAGTGATTTGATGAAAGG	GGATTCATTGATTTTTTGAAGGG	chr11	-	63052860	63052882	5	HEK293	0	0	0	0.043250568	447.5	181.8764156	-20.12477111	0.124109	0.422707851
GCATACAGTGATTTGATGAAAGG	GGATTCATTGATTTTTTTAAAGG	chr11	-	63021526	63021548	6	HEK293	0	0	0	0.005800943	372.5	155.2530823	-28.24694343	0.069678	0.386622767
GCATACAGTGATTTGATGAAAGG	GGATTCATTAATTTTTTGAAGGG	chr11	-	63205816	63205838	6	HEK293	0	3.00E-29	0	0.026738064	440	175.6846792	-22.64147306	0.084538	0.415366002
GCATACAGTGATTTGATGAAAGG	GGATTCATTGATTCTTTGAAGGG	chr11	-	63200945	63200967	6	HEK293	0	0	0	0.004325702	377.5	169.0372309	-23.65296324	0.023605	0.355249989
GCATACAGTGATTTGATGAAAGG	GGATTCATTAATTTTTTGAAGGG	chr11	-	63189361	63189383	6	HEK293	0	3.00E-29	0	0.026738064	440	175.6846792	-22.64147306	0.084538	0.415366002
GCATACAGTGATTTGATGAAAGG	TCATACAGTGAGGGGTTGAAGGG	chr11	-	63865484	63865506	5	HEK293	0	5.50E-11	0	0.00463569	287.5	171.8569685	-14.42075841	0.02928	0.354947465
GCATACAGTGATTTGATGAAAGG	GATTCCAGGGATGTGCTGAAGGG	chr11	+	64146346	64146368	6	HEK293	0	1.77E-11	0	0.025256003	440	183.9961532	-22.44514391	0.125583	0.420122603
GCATACAGTGATTTGATGAAAGG	CCCTGCTGTGATGTGATGAAGGG	chr11	+	64282300	64282322	5	HEK293	0	1.14E-15	0.025155279	0.238640463	515	204.3011787	-12.3187893	0.220088	0.438013073
GCATACAGTGATTTGATGAAAGG	GAAGACAGTAACTTGATAACTGG	chr11	-	64170782	64170804	6	HEK293	0	9.04E-24	0.063238197	0.024251182	372.5	140.4176299	-10.30569638	0.266046	0.444108395
GCATACAGTGATTTGATGAAAGG	TCATCCTCTGATTTGATGGAGGG	chr11	-	64478070	64478092	5	HEK293	0	2.29E-31	0.050480769	0.212350909	545	180.4806823	-14.5980042	0.454591	0.444105077
GCATACAGTGATTTGATGAAAGG	ACTTACAGTAATTTGGTTATAGG	chr11	-	64548698	64548720	6	HEK293	0	4.09E-34	0.04561086	0.008443166	402.5	131.4309045	-18.41978415	0.18332	0.433635127
GCATACAGTGATTTGATGAAAGG	GCATTCTCTGCTTTGAAAAACGG	chr11	+	64745077	64745099	6	HEK293	0	1.96E-18	0.014459387	0.017844781	372.5	157.3891542	-21.24200632	0.190645	0.431114657
GCATACAGTGATTTGATGAAAGG	AGATTAAGTGGTTTGATGTAAGG	chr11	-	65372026	65372048	6	HEK293	0	8.95E-22	0.073992095	0.069258801	440	176.5076124	-18.27840773	0.768657	0.451549672
GCATACAGTGATTTGATGAAAGG	GTAAACAGTGTCTTGCTGACAGG	chr11	+	65581705	65581727	6	HEK293	0	9.35E-16	0	0.012824447	275	147.31419	-19.9789793	0.093924	0.41755512
GCATACAGTGATTTGATGAAAGG	AAAAAAAGTGATCTGAGGAAAGG	chr11	+	65997435	65997457	6	HEK293	0	0	0.026881566	0.057877045	440	183.4149844	-12.09301733	0.268329	0.445175716
GCATACAGTGATTTGATGAAAGG	CTGTACATTGATTTTATTAAGGG	chr11	+	66192828	66192850	6	HEK293	0	0	0.023620559	0.033581066	442.5	173.3018282	-13.05539194	0.124271	0.432266577
GCATACAGTGATTTGATGAAAGG	GCAAACAGGAAGATCATGAAGGG	chr11	-	66134799	66134821	6	HEK293	0	0	0.025974026	0.017581484	312.5	175.5524407	-19.53187852	0.11827	0.430768274
GCATACAGTGATTTGATGAAAGG	CCATCCAGCCAGTTGTTGAAGGG	chr11	-	66327705	66327727	6	HEK293	0	4.11E-13	0	0.030280804	440	181.5556369	-19.12856753	0.12551	0.420122603
GCATACAGTGATTTGATGAAAGG	GCAGATAGTGATTTTCTTAAAGG	chr11	-	66672605	66672627	5	HEK293	0	0	0	0.005128652	380	158.4216353	-18.57558516	0.143229	0.417094119
GCATACAGTGATTTGATGAAAGG	GCAAACAGGGAAATGAAGACTGG	chr11	+	67082053	67082075	6	HEK293	0	3.26E-12	0.019789734	0.011992048	275	136.6274877	-19.16551177	0.118559	0.426752159
GCATACAGTGATTTGATGAAAGG	AGGTACAGTGATATCATGCAAGG	chr11	+	67376493	67376515	6	HEK293	0	9.62E-36	0.014946373	0.021093531	345	161.577658	-13.28213384	0.067024	0.426870767
GCATACAGTGATTTGATGAAAGG	GGATTCATGGATTTTTTGAAGGG	chr11	+	67635130	67635152	6	HEK293	0	0	0	0.017738281	440	176.7166352	-25.82492509	0.089055	0.389594207
GCATACAGTGATTTGATGAAAGG	ACATTCAGAGAAATGAAGAAAGG	chr11	-	67929102	67929124	6	HEK293	0	4.08E-10	0.089766234	0.028757908	342.5	173.3503676	-17.88256754	0.296804	0.445513248
GCATACAGTGATTTGATGAAAGG	ACATACAGTGGATTGAACAGTGG	chr11	-	68074081	68074103	6	HEK293	0	6.16E-26	0.090890756	0.005682758	207.5	119.3067716	-18.4823917	0.196579	0.434333096
GCATACAGTGATTTGATGAAAGG	GCACACAGGCATTTGATCTTGGG	chr11	-	68684908	68684930	6	HEK293	0	1.81E-06	0.02464986	0.009302139	427.5	113.6659501	-7.894077984	0.112879	0.408503014
GCATACAGTGATTTGATGAAAGG	AGATCCAATGATTTTATAAAGGG	chr11	+	69228914	69228936	6	HEK293	0	9.90E-27	0.030960344	0.034057876	440	172.5415082	-10.15458525	0.200924	0.439015318
GCATACAGTGATTTGATGAAAGG	GCAGAGAGTGATATGAGGGATGG	chr11	+	69206091	69206113	5	HEK293	0	0	0.009544683	0.026974986	380	154.1069845	-22.94782742	0.20636	0.43214256
GCATACAGTGATTTGATGAAAGG	GGATGCATTGATTGGGTGGATGG	chr11	+	70040988	70041010	6	HEK293	0	0	0	0.00523422	372.5	152.4962526	-31.94939586	0.07448	0.386622767
GCATACAGTGATTTGATGAAAGG	GTAGACATTCATTTGATGTGAGG	chr11	+	70147358	70147380	6	HEK293	0	4.54E-12	0.058489305	0.079217712	470	139.7092468	-15.48227213	0.253811	0.44398529
GCATACAGTGATTTGATGAAAGG	ACAGGCAGTGATAGGATGATGGG	chr11	+	70291821	70291843	6	HEK293	0	2.27E-30	0	0.015903089	342.5	156.3619749	-15.26459645	0.176494	0.422040409
GCATACAGTGATTTGATGAAAGG	GTAGATAATGAATGGATGAATGG	chr11	-	70381442	70381464	6	HEK293	0	5.31E-15	0	0.027409428	410	191.4453139	-19.23136317	0.160714	0.419738844
GCATACAGTGATTTGATGAAAGG	GAATGCAGTGGTTGGGTGGATGG	chr11	+	70539838	70539860	6	HEK293	0	0	0	0.002904992	275	149.3659858	-32.85975938	0.106397	0.389711563
GCATACAGTGATTTGATGAAAGG	GAATACAATGAATTAAAGAAGGG	chr11	+	70565102	70565124	5	HEK293	0	0	0.292049911	0.048226332	350	171.7509499	-9.371425979	0.57741	0.461448307
GCATACAGTGATTTGATGAAAGG	GAACACTGTGAGGTGATGAATGG	chr11	-	70733638	70733660	5	HEK293	0	3.04E-07	0.02685422	0.117660605	417.5	197.2877982	-10.7724479	0.184047	0.444601004
GCATACAGTGATTTGATGAAAGG	GGATTCATTAATTTTTTGAAGGG	chr11	-	71225264	71225286	6	HEK293	0	3.15E-29	0	0.026738064	440	175.6846792	-22.64147306	0.084538	0.415366002
GCATACAGTGATTTGATGAAAGG	GGATTCATGGATTTTTTGAAGGG	chr11	-	71437916	71437938	6	HEK293	0	0	0	0.017738281	440	176.7166352	-25.82492509	0.089055	0.389594207
GCATACAGTGATTTGATGAAAGG	GAATGAATTGATTTGATAAATGG	chr11	-	72026730	72026752	5	HEK293	0	1.78E-17	0.21038961	0.114076962	545	186.1625458	-12.23575474	0.825244	0.449198884
GCATACAGTGATTTGATGAAAGG	GGAGTCTGTGAATGGATGAATGG	chr11	-	72273800	72273822	6	HEK293	0	5.86E-16	0	0.030943206	410	192.6596141	-25.29330036	0.156888	0.3939483
GCATACAGTGATTTGATGAAAGG	GCAGGCAGTGCCTGGATGGAGGG	chr11	-	72329253	72329275	6	HEK293	0	0	0	0.008149443	245	158.3047113	-26.36017137	0.148179	0.391069019
GCATACAGTGATTTGATGAAAGG	GCATACAATAAAATATTGAATGG	chr11	+	72531495	72531517	6	HEK293	0	0	0	0.004815222	245	159.9975782	-12.43346312	0.29017	0.424587973
GCATACAGTGATTTGATGAAAGG	ACACTTAGGGTTTTGATGAATGG	chr11	+	73004183	73004205	6	HEK293	0	1.77E-11	0.037454982	0.124457598	510	202.6622319	-17.48378694	0.098789	0.428165488
GCATACAGTGATTTGATGAAAGG	GGATTCAGAGATTTTCTGAGTGG	chr11	-	73400665	73400687	6	HEK293	0	0	0	0.007690535	372.5	142.6788523	-21.79372261	0.096616	0.416059094
GCATACAGTGATTTGATGAAAGG	GCAAAAACTCATTTAGTGAAAGG	chr11	+	73600873	73600895	6	HEK293	0	1.46E-34	0.019700188	0.015873455	440	174.5534152	-22.32760033	0.344418	0.438389384
GCATACAGTGATTTGATGAAAGG	GGATTCATTAATTTTTTGAAGGG	chr11	+	74003447	74003469	6	HEK293	0	3.00E-29	0	0.026738064	440	175.6846792	-22.64147306	0.084538	0.415366002
GCATACAGTGATTTGATGAAAGG	TCTTTCAGTGGTTCCATGAAAGG	chr11	+	73973870	73973892	6	HEK293	0	0	0.013000903	0.013762523	312.5	182.9073901	-21.99344392	0.118088	0.426591651
GCATACAGTGATTTGATGAAAGG	GGATTCATTAATTTTTTGAAGGG	chr11	+	74240259	74240281	6	HEK293	0	3.00E-29	0	0.026738064	440	175.6846792	-22.64147306	0.084538	0.415366002
GCATACAGTGATTTGATGAAAGG	GGATTCATTAATTTTTTGAAGGG	chr11	-	74074469	74074491	6	HEK293	0	0	0	0.026738064	440	175.6846792	-22.64147306	0.084538	0.415366002
GCATACAGTGATTTGATGAAAGG	GAATAAAGTTATATAATGAACGG	chr11	-	74339191	74339213	5	HEK293	0	0	0.357524828	0.053562459	417.5	187.2759375	-12.12949801	1.167265	0.467923528
GCATACAGTGATTTGATGAAAGG	GGATTCATTGATTTTTTGAAGGG	chr11	+	74471312	74471334	5	HEK293	0	2.04E-36	0	0.043250568	447.5	181.8764156	-20.12477111	0.124109	0.422707851
GCATACAGTGATTTGATGAAAGG	GGATTCATTAATTTTTTGAAGGG	chr11	+	74591463	74591485	6	HEK293	0	3.00E-29	0	0.026738064	440	175.6846792	-22.64147306	0.084538	0.415366002
GCATACAGTGATTTGATGAAAGG	GAATATAGTGACTAAAAGAAAGG	chr11	+	74621342	74621364	6	HEK293	0	1.64E-22	0.198804115	0.002909881	245	160.2255983	-16.91096994	0.308201	0.442621585
GCATACAGTGATTTGATGAAAGG	TCAGGCAGTAATTTGAGCAACGG	chr11	-	74572381	74572403	6	HEK293	0	8.56E-33	0.023529412	0.045061239	470	163.2368992	-20.79252368	0.302862	0.43834962
GCATACAGTGATTTGATGAAAGG	GCAGAAGGTGGTTTCGTGAAAGG	chr11	-	75040649	75040671	6	HEK293	0	8.89E-27	0.013965814	0.006533194	342.5	174.031704	-25.71376064	0.195517	0.404063128
GCATACAGTGATTTGATGAAAGG	GGATTCATTAATTTTTTGAAGGG	chr11	-	75462708	75462730	6	HEK293	0	3.15E-29	0	0.026738064	440	175.6846792	-22.64147306	0.084538	0.415366002
GCATACAGTGATTTGATGAAAGG	GCCTATAATAATATTATGAAGGG	chr11	-	75642975	75642997	6	HEK293	0	8.13E-19	0.036734694	0.035215261	410	182.6881205	-12.02384845	0.140739	0.435532308
GCATACAGTGATTTGATGAAAGG	GAACACATTTATTTGTGGAATGG	chr11	-	75760732	75760754	6	HEK293	0	1.19E-09	0	0.038781251	470	169.3203097	-20.41635722	0.102697	0.419202225
GCATACAGTGATTTGATGAAAGG	GCACACAGTGATTGGCCCATGGG	chr11	+	75964277	75964299	6	HEK293	0	0	0	0.000517782	262.5	103.4517452	-15.54559411	0.027305	0.315941201
GCATACAGTGATTTGATGAAAGG	GCATTCGATTATTTAATAAATGG	chr11	+	76200253	76200275	6	HEK293	0	1.26E-20	0.13589179	0.020613509	440	165.406591	-12.4202648	0.479671	0.455230724
GCATACAGTGATTTGATGAAAGG	GGATTCACTGATTTTTTGAAGGG	chr11	-	76195479	76195501	5	HEK293	0	0	0	0.043250568	447.5	181.8764156	-21.26317363	0.15856	0.423747414
GCATACAGTGATTTGATGAAAGG	GTAAACAGTGAATAAAAGAAAGG	chr11	+	76425638	76425660	6	HEK293	0	3.70E-12	0.107614763	0.004809721	245	161.1379823	-21.72670071	0.231342	0.438640307
GCATACAGTGATTTGATGAAAGG	GCAGACAGTGATGGGGTGGGAGG	chr11	-	76477233	76477255	6	HEK293	0	3.32E-38	0	0.000836472	207.5	109.6138691	-19.07910898	0.045028	0.315941201
GCATACAGTGATTTGATGAAAGG	CCATACAGGTATGCCATGAAAGG	chr11	+	76579088	76579110	6	HEK293	0	0	0.007303034	0.005476965	347.5	172.5029565	-18.35055624	0.041803	0.362599682
GCATACAGTGATTTGATGAAAGG	GGATTCTTTGATTTTTTGAAGGG	chr11	+	76641466	76641488	6	HEK293	0	0	0	0.019828553	440	178.2932348	-23.7392801	0.071272	0.415366002
GCATACAGTGATTTGATGAAAGG	GCCTGCAGTGTATTAAGGAAAGG	chr11	-	76632524	76632546	6	HEK293	0	0	0.008410358	0.017495953	245	165.8443632	-23.12618815	0.151122	0.42565047
GCATACAGTGATTTGATGAAAGG	GGATTCTTTGATTTTTTGAAGGG	chr11	-	76678036	76678058	6	HEK293	0	1.93E-31	0	0.019828553	440	178.2932348	-23.7392801	0.071272	0.415366002
GCATACAGTGATTTGATGAAAGG	CCACACAGCAAATTGATGATGGG	chr11	-	76827453	76827475	6	HEK293	0	6.65E-08	0.191131222	0.076357237	440	162.1211829	-6.093073059	0.442662	0.461240247
GCATACAGTGATTTGATGAAAGG	GGATTCATTAATTTTTTGAAGGG	chr11	-	77039863	77039885	6	HEK293	0	3.15E-29	0	0.026738064	440	175.6846792	-22.64147306	0.084538	0.415366002
GCATACAGTGATTTGATGAAAGG	GCACACAGTGAATGGATGGATGG	chr11	-	77072070	77072092	4	HEK293	0	8.39E-36	0	0.036562365	357.5	168.223115	-8.267446525	0.242096	0.432053398
GCATACAGTGATTTGATGAAAGG	GGATTCATTAATTTTTTGAAGGG	chr11	-	77598179	77598201	6	HEK293	0	3.00E-29	0	0.026738064	440	175.6846792	-22.64147306	0.084538	0.415366002
GCATACAGTGATTTGATGAAAGG	GCAGAAATTGATTCTGTGAAAGG	chr11	+	77971346	77971368	6	HEK293	0	3.47E-17	0.002847121	0.002568018	377.5	167.9059669	-17.88658378	0.044485	0.356693384
GCATACAGTGATTTGATGAAAGG	GCCTACCATTATTGGATGATCGG	chr11	+	78279328	78279350	6	HEK293	0	0	0	0.024986548	440	157.0204812	-12.89650788	0.120339	0.42268746
GCATACAGTGATTTGATGAAAGG	GGATTCATTGATTTTTTGAAGGG	chr11	+	78311457	78311479	5	HEK293	0	0	0	0.043250568	447.5	181.8764156	-20.12477111	0.124109	0.422707851
GCATACAGTGATTTGATGAAAGG	GGATTCATTGATTTTTTGAAGGG	chr11	+	78391778	78391800	5	HEK293	0	0	0	0.043250568	447.5	181.8764156	-20.12477111	0.124109	0.422707851
GCATACAGTGATTTGATGAAAGG	GAAAACAATTAATTGACGAAGGG	chr11	+	78429383	78429405	6	HEK293	0	0	0.158899923	0.110932416	440	178.8926351	-16.51560979	0.263848	0.451697305
GCATACAGTGATTTGATGAAAGG	GCCTACAGTGGTAGGATTATTGG	chr11	-	78546601	78546623	6	HEK293	0	1.02E-13	0	0.001672191	177.5	126.3424779	-18.12275147	0.120019	0.382803142
GCATACAGTGATTTGATGAAAGG	GTAGACAGTGCAGTGATTAAGGG	chr11	+	78707824	78707846	6	HEK293	0	7.18E-11	0.031620553	0.013298554	280	166.817562	-21.92141061	0.116577	0.428167606
GCATACAGTGATTTGATGAAAGG	GAAGACATTTATTTGATTACTGG	chr11	-	78700480	78700502	6	HEK293	0	1.72E-11	0.034973313	0.049291021	470	145.0339134	-20.92096042	0.17871	0.438479926
GCATACAGTGATTTGATGAAAGG	ACGTAAAGAGAGCTGATGAAGGG	chr11	-	78828274	78828296	6	HEK293	0	7.88E-29	0.187197906	0.042888692	410	193.3108147	-16.6217226	0.334795	0.450188687
GCATACAGTGATTTGATGAAAGG	GCATTCTGTGAGTCCATGGATGG	chr11	-	78847749	78847771	6	HEK293	0	1.83E-18	0.00232438	0.002662101	245	148.8181926	-20.36050569	0.033204	0.353751165
GCATACAGTGATTTGATGAAAGG	GCAGAGATTGAAATGATGAAGGG	chr11	-	79187699	79187721	5	HEK293	0	0	0.108173077	0.10179972	417.5	195.0251781	-16.35185223	0.41571	0.452454473
GCATACAGTGATTTGATGAAAGG	GCTTAGATAGATTTGCTGACAGG	chr11	+	79278762	79278784	6	HEK293	0	1.47E-19	0	0.016949805	470	153.0003929	-18.45351121	0.112784	0.417439259
GCATACAGTGATTTGATGAAAGG	TTATTCATTGAGTTGAGGAAGGG	chr11	+	79356437	79356459	6	HEK293	0	4.85E-15	0.012153622	0.121620032	440	183.4696515	-14.93941503	0.170874	0.435869326
GCATACAGTGATTTGATGAAAGG	GGATTCATTAATTTTTTGAAGGG	chr11	-	79266746	79266768	6	HEK293	0	3.15E-29	0	0.026738064	440	175.6846792	-22.64147306	0.084538	0.415366002
GCATACAGTGATTTGATGAAAGG	GCAGACTGTCATTGAGTGAATGG	chr11	-	79139024	79139046	6	HEK293	0	0	0	0.002670073	377.5	165.4168507	-22.00773665	0.061044	0.410965957
GCATACAGTGATTTGATGAAAGG	GCATGCACTGTTCTCAGGAAAGG	chr11	+	79760565	79760587	6	HEK293	0	0	0.00345337	0.013695967	245	161.4893262	-23.97484393	0.046843	0.358439146
GCATACAGTGATTTGATGAAAGG	GGATTCATTGATTTTTTGAAGGG	chr11	-	79823571	79823593	5	HEK293	0	0	0	0.043250568	447.5	181.8764156	-20.12477111	0.124109	0.422707851
GCATACAGTGATTTGATGAAAGG	CCAGACAGAAGTTTGATGCACGG	chr11	+	79955348	79955370	6	HEK293	0	9.85E-28	0.05203202	0.064419958	442.5	169.9967996	-19.93688297	0.213577	0.446028347
GCATACAGTGATTTGATGAAAGG	AAATTCACAGATTTGATGAAGGG	chr11	+	80005313	80005335	5	HEK293	0	1.65E-25	0.136009445	0.533747126	612.5	209.4120827	-7.477872958	1.096984	0.453063718
GCATACAGTGATTTGATGAAAGG	ACTTCTAGAGATTTGTTGAATGG	chr11	+	80228700	80228722	6	HEK293	0	0	0	0.039863457	537.5	191.9494898	-22.19733503	0.175313	0.409457723
GCATACAGTGATTTGATGAAAGG	GGATTCATTGATTTTTTGAAGGG	chr11	-	80504237	80504259	5	HEK293	0	0	0	0.043250568	447.5	181.8764156	-20.12477111	0.124109	0.422707851
GCATACAGTGATTTGATGAAAGG	GGATTCATTGATTTTTTGAAGGG	chr11	+	81248286	81248308	5	HEK293	0	0	0	0.043250568	447.5	181.8764156	-20.12477111	0.124109	0.422707851
GCATACAGTGATTTGATGAAAGG	GGATTCATTAATTTTTTGAAGGG	chr11	-	81614254	81614276	6	HEK293	0	3.00E-29	0	0.026738064	440	175.6846792	-22.64147306	0.084538	0.415366002
GCATACAGTGATTTGATGAAAGG	GGATTCATTGATTTTTTGAAGGG	chr11	-	81834168	81834190	5	HEK293	0	0	0	0.043250568	447.5	181.8764156	-20.12477111	0.124109	0.422707851
GCATACAGTGATTTGATGAAAGG	GCATCCAGCTATATAGTGAAAGG	chr11	+	82035795	82035817	6	HEK293	0	3.21E-26	0.04698921	0.006146373	342.5	165.5653952	-17.05417048	0.638706	0.442126687
GCATACAGTGATTTGATGAAAGG	GGAAGCAGTGATGTGATGGAAGG	chr11	+	82251013	82251035	5	HEK293	0	6.68E-13	0.023332433	0.118779231	447.5	175.3507595	-22.14416363	0.261589	0.444531118
GCATACAGTGATTTGATGAAAGG	GGATTCATTGATTTTTTGAAGGG	chr11	+	82230771	82230793	5	HEK293	0	0	0	0.043250568	447.5	181.8764156	-20.12477111	0.124109	0.422707851
GCATACAGTGATTTGATGAAAGG	GGATTCATTGATTTTTTGAAGGG	chr11	-	82055842	82055864	5	HEK293	0	0	0	0.043250568	447.5	181.8764156	-20.12477111	0.124109	0.422707851
GCATACAGTGATTTGATGAAAGG	CCATTCTGTGATTAGAGAAAGGG	chr11	+	82319925	82319947	6	HEK293	0	3.89E-17	0.005729565	0.004979096	372.5	155.0798702	-19.27502097	0.123499	0.422800865
GCATACAGTGATTTGATGAAAGG	AAATACACTGACTTGAGGACAGG	chr11	-	82191366	82191388	6	HEK293	0	0	0.010203138	0.052240833	372.5	147.6203716	-8.404368564	0.181233	0.439829587
GCATACAGTGATTTGATGAAAGG	GGATTCATTGATTTCTGGAAGGG	chr11	-	82289749	82289771	6	HEK293	0	2.59E-38	0	0.011284881	397.5	159.6903045	-26.37673342	0.025668	0.334526185
GCATACAGTGATTTGATGAAAGG	GGTTAAATGGATTTGGTGAATGG	chr11	+	83004776	83004798	6	HEK293	0	2.46E-19	0.033926614	0.039482899	537.5	189.8979928	-27.50726561	0.418266	0.4059742
GCATACAGTGATTTGATGAAAGG	GGACTCATTGATTTTTTGAAGGG	chr11	+	83126990	83127012	6	HEK293	0	0	0	0.029031557	440	179.8028156	-24.044409	0.085843	0.415366002
GCATACAGTGATTTGATGAAAGG	GGATTCATTGATTTTTTGAAGGG	chr11	+	83226523	83226545	5	HEK293	0	0	0	0.043250568	447.5	181.8764156	-20.12477111	0.124109	0.422707851
GCATACAGTGATTTGATGAAAGG	GGCTTCAATGATCTGATGTAAGG	chr11	+	83307231	83307253	6	HEK293	0	8.16E-08	0.046086637	0.07793367	440	171.3965426	-16.75018071	0.384803	0.449576839
GCATACAGTGATTTGATGAAAGG	GGATTCATTGATTTTTTGAAGGG	chr11	-	83097204	83097226	5	HEK293	0	0	0	0.043250568	447.5	181.8764156	-20.12477111	0.124109	0.422707851
GCATACAGTGATTTGATGAAAGG	ACATGCAGAGATTTTTAGAAAGG	chr11	+	83486562	83486584	6	HEK293	0	7.87E-12	0	0.006962167	397.5	159.0703411	-18.30228044	0.038369	0.355249989
GCATACAGTGATTTGATGAAAGG	TCATCCAGTCATTCGTTGATAGG	chr11	+	83581539	83581561	6	HEK293	0	7.82E-08	0	0.006509665	372.5	144.4547331	-15.16030014	0.059685	0.411315866
GCATACAGTGATTTGATGAAAGG	GAATACAGTATTTAGAACAATGG	chr11	+	83587253	83587275	6	HEK293	0	1.18E-20	0.032836299	0.003690073	275	147.2895509	-25.02122821	0.169761	0.401472344
GCATACAGTGATTTGATGAAAGG	TCATGCCATGATTTGTTGCAGGG	chr11	-	83403256	83403278	6	HEK293	0	2.76E-11	0	0.024231247	470	161.9922564	-21.02945907	0.124479	0.41845854
GCATACAGTGATTTGATGAAAGG	GGATTCATTAATTTTTTGAAGGG	chr11	-	83301718	83301740	6	HEK293	0	3.15E-29	0	0.026738064	440	175.6846792	-22.64147306	0.084538	0.415366002
GCATACAGTGATTTGATGAAAGG	GGATTCATTAATTTTTTGAAGGG	chr11	-	83598176	83598198	6	HEK293	0	3.50E-34	0	0.026738064	440	175.6846792	-22.64147306	0.084538	0.415366002
GCATACAGTGATTTGATGAAAGG	GCACATAGTGAATTTATGCCAGG	chr11	+	83841137	83841159	6	HEK293	0	3.87E-26	0.003228878	0.006727925	275	124.3316941	-11.77686327	0.056582	0.357862543
GCATACAGTGATTTGATGAAAGG	GAAAACAGTGCTTAGAAGAATGG	chr11	+	83904497	83904519	5	HEK293	0	2.32E-08	0.045736274	0.030245696	350	178.0310206	-18.49369589	0.194246	0.43878939
GCATACAGTGATTTGATGAAAGG	TCAAACAGAGATTTGATTCTTGG	chr11	+	84020767	84020789	6	HEK293	0	2.19E-19	0.036593948	0.010403803	427.5	118.6576865	-8.425528568	0.109871	0.423344392
GCATACAGTGATTTGATGAAAGG	GGATTCATTAATTTTTTGAAGGG	chr11	+	84076511	84076533	6	HEK293	0	3.00E-29	0	0.026738064	440	175.6846792	-22.64147306	0.084538	0.415366002
GCATACAGTGATTTGATGAAAGG	GCATTCAGTGAATTCTCAAATGG	chr11	+	84231932	84231954	6	HEK293	0	0	0	0.001067643	257.5	129.8906877	-17.5948733	0.067777	0.419745373
GCATACAGTGATTTGATGAAAGG	GGATTCATTGATTTTTTGAAGGG	chr11	+	84587683	84587705	5	HEK293	0	0	0	0.043250568	447.5	181.8764156	-20.12477111	0.124109	0.422707851
GCATACAGTGATTTGATGAAAGG	GGATTCATTGATTTTTTGAAGGG	chr11	+	84778345	84778367	5	HEK293	0	0	0	0.043250568	447.5	181.8764156	-20.12477111	0.124109	0.422707851
GCATACAGTGATTTGATGAAAGG	GAATACAGGTACTTGAAGATGGG	chr11	-	84555506	84555528	6	HEK293	0	1.73E-16	0.11089542	0.029105749	372.5	141.7686718	-14.83744744	0.327212	0.448498947
GCATACAGTGATTTGATGAAAGG	GTAGACAGACACTTGAAGAAAGG	chr11	+	85031721	85031743	6	HEK293	0	3.37E-24	0.106630212	0.067779706	440	178.0326717	-21.2726369	0.42786	0.453897904
GCATACAGTGATTTGATGAAAGG	GGATTCACTGATTTTTTGAAGGG	chr11	+	85063410	85063432	5	HEK293	0	0	0	0.043250568	447.5	181.8764156	-21.26317363	0.15856	0.423747414
GCATACAGTGATTTGATGAAAGG	TGATACATTTATTTGATTGATGG	chr11	+	85122735	85122757	6	HEK293	0	2.39E-25	0.088315217	0.037234225	470	152.2971134	-16.69287204	0.460859	0.447619272
GCATACAGTGATTTGATGAAAGG	GGATTCATTGATTTTTTGAGGGG	chr11	+	85179312	85179334	6	HEK293	0	0	0	0.012586801	372.5	143.5388157	-22.60230008	0.049567	0.357833053
GCATACAGTGATTTGATGAAAGG	GGATTCATTGATTTTTTGAAGGG	chr11	+	85217216	85217238	5	HEK293	0	0	0	0.043250568	447.5	181.8764156	-20.12477111	0.124109	0.422707851
GCATACAGTGATTTGATGAAAGG	GGATTCATTGATTTTATGTAGGG	chr11	+	85256991	85257013	5	HEK293	0	8.15E-20	0.012161751	0.082255385	447.5	168.4168415	-22.37812638	0.239263	0.438635911
GCATACAGTGATTTGATGAAAGG	ACACCTAGTGATTAGAAGAATGG	chr11	-	85071312	85071334	6	HEK293	0	6.45E-12	0.089267707	0.02228341	442.5	180.2268003	-14.90345473	0.082269	0.431541837
GCATACAGTGATTTGATGAAAGG	GGATTCATTGATTTTTTGAAGGG	chr11	-	85139856	85139878	5	HEK293	0	0	0	0.043250568	447.5	181.8764156	-20.12477111	0.124109	0.422707851
GCATACAGTGATTTGATGAAAGG	ACAAACAGTGCTGTGATAACTGG	chr11	+	85289201	85289223	6	HEK293	0	2.35E-11	0.007036442	0.011610322	275	137.6360625	-13.10722187	0.057751	0.422097708
GCATACAGTGATTTGATGAAAGG	GGATTCATTGATTTTTTGAAGGG	chr11	-	85038852	85038874	5	HEK293	0	0	0	0.043250568	447.5	181.8764156	-20.12477111	0.124109	0.422707851
GCATACAGTGATTTGATGAAAGG	CTATACAGAGATTTGTTAAAGGG	chr11	+	85380618	85380640	5	HEK293	0	0	0	0.020069877	477.5	171.0884605	-7.249134127	0.465907	0.434487917
GCATACAGTGATTTGATGAAAGG	GGATTCATTGATTTTTTGAAGGG	chr11	-	85145401	85145423	5	HEK293	0	0	0	0.043250568	447.5	181.8764156	-20.12477111	0.124109	0.422707851
GCATACAGTGATTTGATGAAAGG	GGATTCATTGATTTTTTGAAGGG	chr11	-	85440818	85440840	5	HEK293	0	0	0	0.043250568	447.5	181.8764156	-20.12477111	0.124109	0.422707851
GCATACAGTGATTTGATGAAAGG	TAATACAGTGATTTGGTACTGGG	chr11	-	85494101	85494123	6	HEK293	0	0	0.01201981	0.00292873	360	105.962641	-5.73166333	0.157102	0.408372925
GCATACAGTGATTTGATGAAAGG	GCACACTAAGCTTTGATGAATGG	chr11	+	85880797	85880819	5	HEK293	0	1.82E-14	0.105147059	0.200025708	517.5	201.4535382	-5.427662089	0.236762	0.446019848
GCATACAGTGATTTGATGAAAGG	GGATTCATTGATTTTCTGAAGGG	chr11	+	86022558	86022580	5	HEK293	0	6.00E-27	0	0.043250568	447.5	181.8764156	-18.92899918	0.162025	0.423747414
GCATACAGTGATTTGATGAAAGG	GCAGACAGTGGAAGGAGGAAAGG	chr11	-	85854530	85854552	6	HEK293	0	3.81E-13	0	0.003781785	217.5	159.8555996	-19.25789474	0.133949	0.414819428
GCATACAGTGATTTGATGAAAGG	GGATTCATTGATTTTTTGAGGGG	chr11	-	86240083	86240105	6	HEK293	0	0	0	0.012586801	372.5	143.5388157	-22.60230008	0.049567	0.357833053
GCATACAGTGATTTGATGAAAGG	GGATTCATTAATTTTTTGAAGGG	chr11	-	86312179	86312201	6	HEK293	0	3.00E-29	0	0.026738064	440	175.6846792	-22.64147306	0.084538	0.415366002
GCATACAGTGATTTGATGAAAGG	GGATTCATTAATTTTTTGAAGGG	chr11	+	86538492	86538514	6	HEK293	0	3.15E-29	0	0.026738064	440	175.6846792	-22.64147306	0.084538	0.415366002
GCATACAGTGATTTGATGAAAGG	GGATTCATTGATTTTTTGAAGGG	chr11	-	86364822	86364844	5	HEK293	0	0	0	0.043250568	447.5	181.8764156	-20.12477111	0.124109	0.422707851
GCATACAGTGATTTGATGAAAGG	GGATTCATTGATTTTTTGAAGGG	chr11	+	86676077	86676099	5	HEK293	0	0	0	0.043250568	447.5	181.8764156	-20.12477111	0.124109	0.422707851
GCATACAGTGATTTGATGAAAGG	GAAGATAGTTATTTGAGGAAAGG	chr11	-	86486522	86486544	5	HEK293	0	3.84E-12	0.040345684	0.203797729	545	189.1225685	-20.87209331	0.359589	0.437837342
GCATACAGTGATTTGATGAAAGG	GGATTCATTGATTTTTCGAAGGG	chr11	+	86879303	86879325	6	HEK293	0	2.07E-30	0	0.011284881	397.5	159.6903045	-23.00082894	0.035644	0.357833053
GCATACAGTGATTTGATGAAAGG	GGATTCATTAATTTTTTGAAGGG	chr11	+	86955849	86955871	6	HEK293	0	3.00E-29	0	0.026738064	440	175.6846792	-22.64147306	0.084538	0.415366002
GCATACAGTGATTTGATGAAAGG	GGATTCATTGATTTTTTGAAGGG	chr11	-	86761393	86761415	5	HEK293	0	0	0	0.043250568	447.5	181.8764156	-20.12477111	0.124109	0.422707851
GCATACAGTGATTTGATGAAAGG	GGATTCATTGATTTTTTGAAGGG	chr11	+	87054032	87054054	5	HEK293	0	0	0	0.043250568	447.5	181.8764156	-20.12477111	0.124109	0.422707851
GCATACAGTGATTTGATGAAAGG	GAAGACAGTGAAAAGATCAATGG	chr11	-	86911844	86911866	6	HEK293	0	1.32E-25	0.074211503	0.003570242	280	161.4084611	-21.48037695	0.121366	0.428880113
GCATACAGTGATTTGATGAAAGG	GGATACAGAGAAGTGATGATTGG	chr11	+	87184590	87184612	5	HEK293	0	7.69E-34	0.080885768	0.047882432	350	159.4471987	-11.62244686	0.37052	0.456785884
GCATACAGTGATTTGATGAAAGG	GGATTCATTGATTTTTTGAAGGG	chr11	+	87216279	87216301	5	HEK293	0	0	0	0.043250568	447.5	181.8764156	-20.12477111	0.124109	0.422707851
GCATACAGTGATTTGATGAAAGG	GGATTCATTGATTTTTTGAAGGG	chr11	+	87331999	87332021	5	HEK293	0	0	0	0.043250568	447.5	181.8764156	-20.12477111	0.124109	0.422707851
GCATACAGTGATTTGATGAAAGG	GGATTCATTAATTTTTTGAAGGG	chr11	+	87366411	87366433	6	HEK293	0	3.50E-34	0	0.026738064	440	175.6846792	-22.64147306	0.084538	0.415366002
GCATACAGTGATTTGATGAAAGG	GGATTCATTGATTTTTTTAAGGG	chr11	+	87472239	87472261	6	HEK293	0	0	0	0.005800943	372.5	155.2530823	-28.24694343	0.070174	0.386622767
GCATACAGTGATTTGATGAAAGG	GGATTCATTGATGTTTTGAAAGG	chr11	+	87509031	87509053	6	HEK293	0	0	0	0.011235212	342.5	171.177095	-24.84356716	0.040066	0.335474313
GCATACAGTGATTTGATGAAAGG	GGATTCATTAATTTTTTGAAGGG	chr11	+	87660238	87660260	6	HEK293	0	3.00E-29	0	0.026738064	440	175.6846792	-22.64147306	0.084538	0.415366002
GCATACAGTGATTTGATGAAAGG	GTAAGCAGTGATTGGATCATGGG	chr11	+	87683759	87683781	6	HEK293	0	0	0	0.007974335	372.5	140.1979621	-21.46321654	0.125775	0.416059094
GCATACAGTGATTTGATGAAAGG	GGATTCATTGATTTTTTGAAGGG	chr11	-	87507917	87507939	5	HEK293	0	0	0	0.043250568	447.5	181.8764156	-20.12477111	0.124109	0.422707851
GCATACAGTGATTTGATGAAAGG	GCACACCATGATTAATTGAACGG	chr11	-	87547313	87547335	6	HEK293	0	6.03E-19	0	0.002899102	377.5	167.3087701	-13.50145476	0.083424	0.413514777
GCATACAGTGATTTGATGAAAGG	GGATTCATTGATTTTTTGAAGGG	chr11	-	87493322	87493344	5	HEK293	0	0	0	0.043250568	447.5	181.8764156	-20.12477111	0.124109	0.422707851
GCATACAGTGATTTGATGAAAGG	GCATACAATAATTTTATCCTAGG	chr11	-	87539977	87539999	6	HEK293	0	1.08E-08	0.007881773	0.003927266	330	101.1924919	-6.007741906	0.048661	0.348345087
GCATACAGTGATTTGATGAAAGG	GCATGCAGTGATGTCCCCAAGGG	chr11	-	87558482	87558504	6	HEK293	0	0	0	0.000839792	257.5	128.1074676	-22.53164273	0.04712	0.334016654
GCATACAGTGATTTGATGAAAGG	GAATACATCAATTTAATGATAGG	chr11	-	87613924	87613946	6	HEK293	0	1.85E-16	0.221143562	0.041180133	442.5	153.1640448	-9.203186251	0.319642	0.455968519
GCATACAGTGATTTGATGAAAGG	ACATGCAGTAAATTGAATAAGGG	chr11	-	87837465	87837487	6	HEK293	0	4.42E-19	0.172032	0.022170129	372.5	156.3943988	-16.98277185	0.273901	0.446533097
GCATACAGTGATTTGATGAAAGG	ACATTCCGTCATTTGAAGGATGG	chr11	-	88030442	88030464	6	HEK293	0	0	0.011454545	0.049953702	470	156.4026518	-22.80208595	0.131904	0.429325749
GCATACAGTGATTTGATGAAAGG	GGTTAGAGTAATAGGATGAAAGG	chr11	+	88410185	88410207	6	HEK293	0	0	0	0.019578634	410	188.1157744	-25.09333018	0.292255	0.401956961
GCATACAGTGATTTGATGAAAGG	GCATTCATTGATTTTTTGAAGGG	chr11	+	88508563	88508585	4	HEK293	0	0	0	0.068139834	455	183.3164156	-9.054700304	0.174519	0.430176389
GCATACAGTGATTTGATGAAAGG	GAAGACAGTTGCTTCATGAAGGG	chr11	+	88675137	88675159	6	HEK293	0	0	0.06202425	0.042046829	347.5	182.5414578	-22.7094148	0.146936	0.438578023
GCATACAGTGATTTGATGAAAGG	GGATTCATTGATTTTTTGAAGGG	chr11	+	89049379	89049401	5	HEK293	0	0	0	0.043250568	447.5	181.8764156	-20.12477111	0.124109	0.422707851
GCATACAGTGATTTGATGAAAGG	GCATTCATTGATTTTTTGAAGGG	chr11	-	89162562	89162584	4	HEK293	0	0	0	0.068139834	455	183.3164156	-9.054700304	0.174519	0.430176389
GCATACAGTGATTTGATGAAAGG	GTATCCCGTTATTAGATGACAGG	chr11	-	89157875	89157897	6	HEK293	0	3.18E-09	0.022732653	0.025592854	440	159.1199782	-17.9261782	0.153248	0.430378218
GCATACAGTGATTTGATGAAAGG	GGATTCATTAATTTTTTGAAGGG	chr11	-	89480404	89480426	6	HEK293	0	3.15E-29	0	0.026738064	440	175.6846792	-22.64147306	0.084538	0.415366002
GCATACAGTGATTTGATGAAAGG	TGAAATAAAGATTTGATGAAGGG	chr11	+	89718005	89718027	6	HEK293	0	1.39E-19	0.28562978	0.220198301	605	206.8408187	-11.26779895	0.637997	0.449752959
GCATACAGTGATTTGATGAAAGG	TGAAATAAAGATTTGATGAAGGG	chr11	-	89592818	89592840	6	HEK293	0	1.39E-19	0.28562978	0.220198301	605	206.8408187	-11.26779895	0.637997	0.449752959
GCATACAGTGATTTGATGAAAGG	GGATTCATTAATTTTTTGAAGGG	chr11	+	89825827	89825849	6	HEK293	0	3.15E-29	0	0.026738064	440	175.6846792	-22.64147306	0.084538	0.415366002
GCATACAGTGATTTGATGAAAGG	GGATTCATTAATTTTTTGAAGGG	chr11	+	90001192	90001214	6	HEK293	0	3.00E-29	0	0.026738064	440	175.6846792	-22.64147306	0.084538	0.415366002
GCATACAGTGATTTGATGAAAGG	GGATTCATTAATTTTTTGAAGGG	chr11	+	90032792	90032814	6	HEK293	0	0	0	0.026738064	440	175.6846792	-22.64147306	0.084538	0.415366002
GCATACAGTGATTTGATGAAAGG	ACCTAAAGTGAATTTGTGAAAGG	chr11	+	90070955	90070977	6	HEK293	0	0	0.00787172	0.008602677	342.5	175.2744681	-19.64107946	0.144297	0.424880135
GCATACAGTGATTTGATGAAAGG	GGATTCATTGATTTTTTGAAGGG	chr11	+	90136196	90136218	5	HEK293	0	0	0	0.043250568	447.5	181.8764156	-20.12477111	0.124109	0.422707851
GCATACAGTGATTTGATGAAAGG	GGATTTATTGATTTTTTGAAGGG	chr11	+	90313588	90313610	6	HEK293	0	0	0	0.017564092	440	178.8904316	-24.59675217	0.084518	0.389594207
GCATACAGTGATTTGATGAAAGG	TTATTCATTGATTTCATTAAAGG	chr11	-	90455280	90455302	6	HEK293	0	5.51E-17	0.03756574	0.034057876	440	172.5415082	-16.33170208	0.207326	0.436023968
GCATACAGTGATTTGATGAAAGG	GGATTCATTGATTTTTTGAAGGG	chr11	+	90702400	90702422	5	HEK293	0	0	0	0.043250568	447.5	181.8764156	-20.12477111	0.124109	0.422707851
GCATACAGTGATTTGATGAAAGG	GGATTCATTGATTTTTTGAAGGG	chr11	+	90767432	90767454	5	HEK293	0	0	0	0.043250568	447.5	181.8764156	-20.12477111	0.124109	0.422707851
GCATACAGTGATTTGATGAAAGG	GCATAAAGAAATCAGGTGAATGG	chr11	-	90456654	90456676	6	HEK293	0	0	0.075635517	0.002048395	342.5	167.6355682	-15.68250072	0.37672	0.443350192
GCATACAGTGATTTGATGAAAGG	GGATTCATTGATTTTTTGAAGGG	chr11	-	90613800	90613822	5	HEK293	0	0	0	0.043250568	447.5	181.8764156	-20.12477111	0.124109	0.422707851
GCATACAGTGATTTGATGAAAGG	GGATTCATTGATTTTTTGAAGGG	chr11	-	90708478	90708500	5	HEK293	0	0	0	0.043250568	447.5	181.8764156	-20.12477111	0.124109	0.422707851
GCATACAGTGATTTGATGAAAGG	GGATTCACTGATTTTTTGAAGGG	chr11	+	90987084	90987106	5	HEK293	0	0	0	0.043250568	447.5	181.8764156	-21.26317363	0.15856	0.423747414
GCATACAGTGATTTGATGAAAGG	GGATTCATTGATTTTTTGGAGGG	chr11	-	90791284	90791306	6	HEK293	0	0	0	0.00941457	372.5	149.9284156	-28.89093456	0.05779	0.386622767
GCATACAGTGATTTGATGAAAGG	CCAAACCGTGATGTGATTTAAGG	chr11	+	91204535	91204557	6	HEK293	0	0	0.01393534	0.01068598	372.5	147.8725654	-20.10849125	0.137358	0.426592303
GCATACAGTGATTTGATGAAAGG	GCATGCAGGAATTAAATGAAGGG	chr11	+	91358957	91358979	5	HEK293	0	8.46E-33	0.24237535	0.020091695	417.5	181.913957	-13.89749292	0.737665	0.454334115
GCATACAGTGATTTGATGAAAGG	GGATTCATTAATTTTTTGAAGGG	chr11	-	91414858	91414880	6	HEK293	0	0	0	0.026738064	440	175.6846792	-22.64147306	0.084538	0.415366002
GCATACAGTGATTTGATGAAAGG	GGATTCAATAATTTTTTGAAGGG	chr11	-	91763092	91763114	6	HEK293	0	5.40E-18	0	0.026738064	440	175.6846792	-20.73766499	0.114076	0.420122603
GCATACAGTGATTTGATGAAAGG	GGATTCATTGATTTTTTGAAGGG	chr11	-	91808869	91808891	5	HEK293	0	0	0	0.043250568	447.5	181.8764156	-20.12477111	0.124109	0.422707851
GCATACAGTGATTTGATGAAAGG	GCACAGAGTGTTTTCATTAGTGG	chr11	-	91949431	91949453	6	HEK293	0	8.21E-20	0.01384083	0.004722311	275	131.1423775	-23.10330513	0.045897	0.360439031
GCATACAGTGATTTGATGAAAGG	GGATTCATTGATTTTTTGAAGGG	chr11	-	91905763	91905785	5	HEK293	0	0	0	0.043250568	447.5	181.8764156	-20.12477111	0.124109	0.422707851
GCATACAGTGATTTGATGAAAGG	AGTTACATTGATTTGATTCAGGG	chr11	+	92515102	92515124	6	HEK293	0	6.35E-21	0.038098598	0.039862047	472.5	156.7608498	-10.77629312	0.137854	0.433852875
GCATACAGTGATTTGATGAAAGG	GCATACCGAAATTACATGATGGG	chr11	+	92522345	92522367	6	HEK293	0	0	0.038409091	0.003992633	342.5	142.4814963	-15.77336926	0.135953	0.427702839
GCATACAGTGATTTGATGAAAGG	GGATTCATTAATTTTTTGAAGGG	chr11	-	92298237	92298259	6	HEK293	0	3.15E-29	0	0.026738064	440	175.6846792	-22.64147306	0.084538	0.415366002
GCATACAGTGATTTGATGAAAGG	TAAAAGAGTAATTTCATGAATGG	chr11	+	92921348	92921370	6	HEK293	0	6.68E-26	0.044077135	0.094049584	507.5	194.701658	-15.66157054	0.242103	0.433325992
GCATACAGTGATTTGATGAAAGG	GGATTCATTGATTTTTTGAAGGG	chr11	+	92908570	92908592	5	HEK293	0	0	0	0.043250568	447.5	181.8764156	-20.12477111	0.124109	0.422707851
GCATACAGTGATTTGATGAAAGG	GGATTCATTGATTTTTTGAAGGG	chr11	-	92872857	92872879	5	HEK293	0	0	0	0.043250568	447.5	181.8764156	-20.12477111	0.124109	0.422707851
GCATACAGTGATTTGATGAAAGG	GCACACAGAAGTTTGCTGCAGGG	chr11	-	93046617	93046639	6	HEK293	0	0	0	0.01075984	375	152.7083737	-17.04820606	0.090553	0.41879711
GCATACAGTGATTTGATGAAAGG	GGATTCATTGATTTTTTGAAGGG	chr11	-	93194405	93194427	5	HEK293	0	0	0	0.043250568	447.5	181.8764156	-20.12477111	0.124109	0.422707851
GCATACAGTGATTTGATGAAAGG	GTATACAATTTTGTAATGAAGGG	chr11	-	93184519	93184541	6	HEK293	0	5.78E-16	0.055800977	0.03307342	312.5	178.5320208	-14.11064313	0.218192	0.443092577
GCATACAGTGATTTGATGAAAGG	GGATTCATTGATTTTTTGAAGGG	chr11	-	93157191	93157213	5	HEK293	0	0	0	0.043250568	447.5	181.8764156	-20.12477111	0.124109	0.422707851
GCATACAGTGATTTGATGAAAGG	GCATTCATTGATTTATTTGAAGG	chr11	+	93631174	93631196	6	HEK293	0	0	0	0.001792408	305	124.7450824	-22.66655802	0.169469	0.416949788
GCATACAGTGATTTGATGAAAGG	GGATTCATTGATTTTTTGAAGGG	chr11	+	93740424	93740446	5	HEK293	0	0	0	0.043250568	447.5	181.8764156	-20.12477111	0.124109	0.422707851
GCATACAGTGATTTGATGAAAGG	GGATTCATTGATTTTTTGAAGGG	chr11	+	93830141	93830163	5	HEK293	0	0	0	0.043250568	447.5	181.8764156	-20.12477111	0.124109	0.422707851
GCATACAGTGATTTGATGAAAGG	GCATAATGTGATATCCTGGATGG	chr11	-	93673669	93673691	6	HEK293	0	3.92E-17	0	0.001448577	275	140.8880673	-20.93454556	0.087224	0.409730819
GCATACAGTGATTTGATGAAAGG	GGATTCATTGATTTTTTGAAGGG	chr11	+	93974277	93974299	5	HEK293	0	0	0	0.043250568	447.5	181.8764156	-20.12477111	0.124109	0.422707851
GCATACAGTGATTTGATGAAAGG	GGATTCATTAATTTTTTGAAGGG	chr11	+	93968644	93968666	6	HEK293	0	1.09E-32	0	0.026738064	440	175.6846792	-22.64147306	0.084538	0.415366002
GCATACAGTGATTTGATGAAAGG	ACACGCAGTAACTTGAGGAATGG	chr11	+	94022772	94022794	6	HEK293	0	0	0.043616973	0.11201205	440	180.9441321	-14.51116931	0.261436	0.445420876
GCATACAGTGATTTGATGAAAGG	GGATTCATTGCTTTTTTGAAGGG	chr11	-	93984384	93984406	6	HEK293	0	2.52E-23	0	0.016112514	342.5	174.4463319	-26.66702608	0.060033	0.390308525
GCATACAGTGATTTGATGAAAGG	GAATAAAATAATTTGATGTTGGG	chr11	+	94826820	94826842	6	HEK293	0	3.11E-32	0.203636363	0.047926716	470	138.7968628	-7.184106488	0.564536	0.45856316
GCATACAGTGATTTGATGAAAGG	CAAGATAGTGACTTGATAAAGGG	chr11	+	95152853	95152875	6	HEK293	0	0	0.197734596	0.037827117	440	180.7609823	-8.732870462	0.532198	0.456234818
GCATACAGTGATTTGATGAAAGG	GGATTCATTAATTTTTTGAAGGG	chr11	+	95362443	95362465	6	HEK293	0	3.15E-29	0	0.026738064	440	175.6846792	-22.64147306	0.084538	0.415366002
GCATACAGTGATTTGATGAAAGG	GCTTATAGGTGGTTGATGAAAGG	chr11	-	95109636	95109658	6	HEK293	0	0	0.107146609	0.055099518	447.5	191.5883151	-17.63333128	0.280183	0.447122222
GCATACAGTGATTTGATGAAAGG	GGATTCATTGATTTTTTGAAGGG	chr11	-	95172428	95172450	5	HEK293	0	0	0	0.043250568	447.5	181.8764156	-20.12477111	0.124109	0.422707851
GCATACAGTGATTTGATGAAAGG	GGATTCACTGATTTTTTGAAGGG	chr11	+	95606718	95606740	5	HEK293	0	0	0	0.043250568	447.5	181.8764156	-21.26317363	0.15856	0.423747414
GCATACAGTGATTTGATGAAAGG	GCATCAAGTGAGTGGATGCCAGG	chr11	-	95498300	95498322	6	HEK293	0	0	0	0.003704472	275	126.484811	-15.58737024	0.067672	0.409257093
GCATACAGTGATTTGATGAAAGG	GGATTCACTGATTTTTTGAAGGG	chr11	-	95542551	95542573	5	HEK293	0	0	0	0.043250568	447.5	181.8764156	-21.26317363	0.15856	0.423747414
GCATACAGTGATTTGATGAAAGG	GGATTCATTAATTTTTTGAAGGG	chr11	+	96645751	96645773	6	HEK293	0	3.15E-29	0	0.026738064	440	175.6846792	-22.64147306	0.084538	0.415366002
GCATACAGTGATTTGATGAAAGG	GAATTCATTGATTATTTGAAGGG	chr11	+	96661458	96661480	6	HEK293	0	0	0	0.004325702	377.5	169.0372309	-22.1700435	0.029812	0.355249989
GCATACAGTGATTTGATGAAAGG	GGATACTGTCATTGGATTTAAGG	chr11	-	96791657	96791679	6	HEK293	0	0	0	0.003751975	372.5	141.3745649	-27.95109354	0.107987	0.391270502
GCATACAGTGATTTGATGAAAGG	GAATGTATTGATTGTATGAATGG	chr11	+	97226626	97226648	6	HEK293	0	2.69E-11	0	0.015071524	410	184.5396728	-21.86648441	0.100578	0.41879711
GCATACAGTGATTTGATGAAAGG	GCATCAAGTTCTTAGATGATAGG	chr11	-	97161886	97161908	6	HEK293	0	1.21E-30	0.056045918	0.01221809	342.5	153.7270913	-15.13566625	0.282793	0.44081696
GCATACAGTGATTTGATGAAAGG	GGATTCATTGATCTTTTGAATGG	chr11	+	97519815	97519837	6	HEK293	0	1.42E-26	0	0.011235212	342.5	171.177095	-20.73285519	0.06966	0.415077729
GCATACAGTGATTTGATGAAAGG	ACATAGAGTGGCTGAATGAATGG	chr11	-	97267873	97267895	6	HEK293	0	0	0	0.004154719	215	175.2216256	-21.47514565	0.295655	0.423187072
GCATACAGTGATTTGATGAAAGG	TCCTAAACTGTTTTGATCAATGG	chr11	-	97474932	97474954	6	HEK293	0	1.43E-24	0.035882485	0.042073442	440	179.7327821	-22.11166456	0.207526	0.438279002
[truncated: 86,987 more rows]
